# Supplementary material for: Genetic Variation and Population Structure of Oryza glaberrima and Development of a Mini-Core Collection Using DArTseq
Source: Front Plant Sci. 2017 Oct 17;8:1748. doi: 10.3389/fpls.2017.01748 (PMC5651524; doi:10.3389/fpls.2017.01748)
Supplement: Supplementary file 1 [file TableS1.XLSX]

## Sheet: glaberrima only
Order	DNA ID (DArT original data)	Final corrected taxa name 22Mar2017	Final corrected taxa name with outliers 1Apr2017	Final species name 18Nov2016	Country of origin 25Nov16	Accession or Variety	Status	Ecology	Comment	Accenumb	Correct accename	Accename_kpeki	OrigCtry_Founded
921	WR15	GLAB15_928	GLAB15_928	Glaberrima	Mali	517G1		Upland		WAB0038202	517G1
1036	WR29	GLAB29_1046	GLAB29_1046	Glaberrima	Mali	521A1		Upland		WAB0038232	521A1
2601	GLAB779	GLAB779_2680	GLAB779_2680	Glaberrima	Liberia	72-105	Cultivated	rainfed lowland		WAB0029156	72-105
3312	GLAB2854	GLAB2854_3438	GLAB2854_3438	Glaberrima	Liberia	72-146C				WAB0029165	72-146 C	72-146 C	Liberia
3155	GLAB703	GLAB703_3267	GLAB703_3267	Glaberrima	Liberia	72-33	Cultivated	rainfed lowland		WAB0030119	72-33
2040	GLAB1027	GLAB1027_2086	GLAB1027_2086	Glaberrima	Liberia	A2-123	Cultivated	rainfed lowland		WAB0029162	A2-123
1607	GLAB1799	GLAB1799_1633	GLAB1799_1633	Glaberrima	Ghana	AGEE	Cultivated	rainfed lowland		WAB0029082	AGEE
3839	GLAB3477	GLAB3477_4010	GLAB3477_4010	Glaberrima	Mali	ALFASSA ALLAH-B	Cultivated	Irrigated lowland		WAB0032296	ALFASSA ALLAH-B
1294	GLAB2300	GLAB2300_1304	GLAB2300_1304	Glaberrima	Mali	ALLAHOKORI	Cultivated	Irrigated lowland		WAB0029215	ALLAHOKORI
1178	GLAB1648	GLAB1648_1188	GLAB1648_1188	Glaberrima	Togo	AMEYIBOMELI	Cultivated	Irrigated lowland		WAB0013762	AMEYIBOMELI
3141	GLAB621	GLAB621_3253	GLAB621_3253	Glaberrima	Liberia	ANAKILA	Cultivated	rainfed lowland		WAB0029151	ANAKILA
28	GLAB1196	GLAB1196_28	GLAB1196_28	Glaberrima	Mali	ARAPILI	Cultivated	Irrigated lowland	Doublons	WAB0029291	ARAPILI
803	GLAB1199	GLAB1199_807	GLAB1199_807	Glaberrima	Mali	ARAPILI	Cultivated	Irrigated lowland	Doublons	WAB0029291	ARAPILI
1780	GLAB608	GLAB608_1814	GLAB608_1814	Glaberrima	Mali	ARRAGUION	Cultivated	lowland		WAB0032297	ARRAGUION
2587	GLAB759	GLAB759_2665	GLAB759_2665	Glaberrima	Mali	BADIAN OUADEO		Irrigated lowland		WAB0029255	BODIAN OUADEO		MLI
1210	GLAB609	GLAB609_1220	GLAB609_1220	Glaberrima	Mali	BAKARIVEL	Cultivated	Irrigated lowland		WAB0029270	BAKARIVEL
560	GLAB319	GLAB319_563	GLAB319_563	Glaberrima	Liberia	BANigeria				WAB0029133	BANGA
1818	GLAB610	GLAB610_1856	GLAB610_1856	Glaberrima	Ghana	BAWKU RED	Cultivated	rainfed lowland		WAB0029072	BAWKU RED
1305	GLAB2286	GLAB2286_1315	GLAB2286_1315	Glaberrima	Philippines	BCF 526	Cultivated	Irrigated lowland		WAB0032273	BCF 526
1010	WR34	GLAB34_1019	GLAB34_1019	Glaberrima	Benin	BEN11-15				WAB0038230	BEN11-15
1140	GLAB611	GLAB611_1150	GLAB611_1150	Glaberrima	Sri_Lanka	BG 187	Improved/Breeding			WAB0029121	BG 187
1222	GLAB612	GLAB612_1232	GLAB612_1232	Glaberrima	Guinea	BINDJE FORE	Cultivated			WAB0029100	BINDJE FORE
802	GLAB1341	GLAB1341_806	GLAB1341_806	Glaberrima	Mali	BINIKARE	Cultivated	Irrigated lowland		WAB0029238	BINIKARE
1152	GLAB613	GLAB613_1162	GLAB613_1162	Glaberrima	Mali	BINTA KOUROURE	Cultivated	Irrigated lowland		WAB0029271	BINTA KOUROURE
1741	GLAB615	GLAB615_1775	GLAB615_1775	Glaberrima	Guinea	BINTOUMA	Cultivated			WAB0029084	BINTOUMA
287	GLAB821	GLAB821_288	GLAB821_288	Glaberrima	Liberia	BLABLEH	Cultivated	rainfed lowland		WAB0029138	BLABLEH
1916	GLAB392	GLAB392_1957	GLAB392_1957	Glaberrima	Senegal	BLEDIENG (G)	Cultivated	Irrigated lowland		WAB0029364	BLEDIENG (G)
1234	GLAB617	GLAB617_1244	GLAB617_1244	Glaberrima	Burkina_Faso	BM 11C	Cultivated			WAB0033142	BM 11C
3174	GLAB2851	GLAB2851_3287	GLAB2851_3287	Glaberrima	Burkina_Faso	BM 14	Cultivated	Upland		WAB0036887	BM 14
2693	GLAB3296	GLAB3296_2773	GLAB3296_2773	Glaberrima	Burkina_Faso	BM 15A	Cultivated			WAB0033499	BM 15A
2695	GLAB3308	GLAB3308_2775	GLAB3308_2775	Glaberrima	Burkina_Faso	BM 30	Cultivated			WAB0033532	BM 30
2696	GLAB3259	GLAB3259_2776	GLAB3259_2776	Glaberrima	Burkina_Faso	BM 6A	Cultivated			WAB0033406	BM 6A
326	GLAB911	GLAB911_327	GLAB911_327	Glaberrima	Mali	BODIAM	Cultivated	Irrigated lowland		WAB0029246	BODIAM
1753	GLAB626	GLAB626_1787	GLAB626_1787	Glaberrima	Mali	BOKARIVO-A	Cultivated	Irrigated lowland		WAB0030222	BOKARIVO-A
3139	GLAB2759	GLAB2759_3251	GLAB2759_3251	Glaberrima	Mali	BOKARIVO-B	Cultivated	Irrigated lowland		WAB0032389	BOKARIVO-B
1775	GLAB2184	GLAB2184_1809	GLAB2184_1809	Glaberrima	Mali	Bolomania	Cultivated	Irrigated lowland		WAB0032506	Bolomania
1164	GLAB628	GLAB628_1174	GLAB628_1174	Glaberrima	Mali	BORI HAMAVO	Cultivated	Irrigated lowland		WAB0032223	BORI HAMAVO
2043	GLAB1572	GLAB1572_2089	GLAB1572_2089	Glaberrima	Mali	BOUBOURDE	Cultivated	Irrigated lowland		WAB0029235	BOUBOURDE
1791	GLAB630	GLAB630_1826	GLAB630_1826	Glaberrima	Mali	BOUBOUVO RANEO-A	Cultivated	Irrigated lowland		WAB0032342	BOUBOUVO RANEO-A
3603	GLAB3415	GLAB3415_3752	GLAB3415_3752	Glaberrima	Mali	BOUBOUVO RANEO-B	Cultivated	Irrigated lowland		WAB0032225	BOUBOUVO RANEO-B
1176	GLAB632	GLAB632_1186	GLAB632_1186	Glaberrima	Mali	BOUGATEBO BALEO B-A	Cultivated	Irrigated lowland		WAB0030223	BOUGATEBO BALEO B-A
1258	GLAB633	GLAB633_1268	GLAB633_1268	Glaberrima	Mali	BOUGATEBO RANEO B-B	Cultivated	Irrigated lowland		WAB0032387	BOUGATEBO RANEO B-B
1187	GLAB635	GLAB635_1197	GLAB635_1197	Glaberrima	Nigeria	BUGUM	Cultivated			WAB0029345	BUGUM
3484	GLAB2896	GLAB2896_3622	GLAB2896_3622	Glaberrima	Nigeria	C 7608			Doublons	WAB0029343
1109	GLAB636	GLAB636_1119	GLAB636_1119	Glaberrima	Nigeria	C 7608			Doublons	WAB0029343	C 7608
3395	GLAB1773	GLAB1773_3526	GLAB1773_3526	Glaberrima	Senegal	C G 25		Irrigated lowland	Doublons	WAB0029358	CG 25	CG 25	Senegal
1121	GLAB637	GLAB637_1131	GLAB637_1131	Glaberrima	Burkina_Faso	CC 109A	Cultivated			WAB0033458	CC 109A
2059	GLAB638	GLAB638_2105	GLAB638_2105	Glaberrima	Burkina_Faso	CC 114	Cultivated			WAB0033522	CC 114
3445	GLAB2359	GLAB2359_3582	GLAB2359_3582	Glaberrima	Burkina_Faso	CC 13	Cultivated			WAB0033603	CC 13
1802	GLAB639	GLAB639_1838	GLAB639_1838	Glaberrima	Burkina_Faso	CC 13A				WAB0031057	CC 13A
2787	GLAB3276	GLAB3276_2871	GLAB3276_2871	Glaberrima	Burkina_Faso	CC 149A	Cultivated			WAB0033454	CC 149A
2661	GLAB3309	GLAB3309_2740	GLAB3309_2740	Glaberrima	Burkina_Faso	CC 2	Cultivated			WAB0033546	CC 2
2915	GLAB2510	GLAB2510_3008	GLAB2510_3008	Glaberrima	Burkina_Faso	CC 2B	Cultivated			WAB0033260	CC 2B
2716	GLAB3295	GLAB3295_2796	GLAB3295_2796	Glaberrima	Burkina_Faso	CC 2D	Cultivated			WAB0033496	CC 2D
2656	GLAB3298	GLAB3298_2735	GLAB3298_2735	Glaberrima	Burkina_Faso	CC 3C	Cultivated			WAB0033505	CC 3C
2720	GLAB3317	GLAB3317_2802	GLAB3317_2802	Glaberrima	Burkina_Faso	CC 5B	Cultivated			WAB0033601	CC 5B
1132	GLAB646	GLAB646_1142	GLAB646_1142	Glaberrima	Senegal	CG 11	Cultivated	Irrigated lowland		WAB0032790	CG 11
1270	GLAB647	GLAB647_1280	GLAB647_1280	Glaberrima	Senegal	CG 13	Cultivated	Irrigated lowland		WAB0032665	CG 13
2089	GLAB1567	GLAB1567_2136	GLAB1567_2136	Glaberrima	Senegal	CG 14	Cultivated	Irrigated lowland	Doublons	WAB0006871	CG 14
2171	ARC33	GLAB33_2223	GLAB33_2223	Glaberrima	Senegal	CG 14	Cultivated	Irrigated lowland	Doublons	WAB0006871	CG 14
3170	GLAB3580	GLAB3580_3283	Out_GLAB3580_3283	Glaberrima	Senegal	CG 14-A	Cultivated	Irrigated lowland	Affected DARwin tree after excluding the most distant 30 samples	WAB0032653	CG 14-A
2111	ARC100	GLAB100_2160	GLAB100_2160	Glaberrima	Senegal	CG 17	Cultivated	lowland		WAB0007022	CG 17
1144	GLAB650	GLAB650_1154	GLAB650_1154	Glaberrima	Senegal	CG 17-A	Cultivated	Irrigated lowland		WAB0032640	CG 17-A
1156	GLAB651	GLAB651_1166	GLAB651_1166	Glaberrima	Senegal	CG 20	Cultivated	Irrigated lowland		WAB0006870	CG 20
3000	GLAB2752	GLAB2752_3103	GLAB2752_3103	Glaberrima	Senegal	CG 21	Cultivated	Irrigated lowland		WAB0029357	CG 21
2029	GLAB1611	GLAB1611_2075	GLAB1611_2075	Glaberrima	Senegal	CG 24		Upland		WAB0036832	CG 24
1168	GLAB653	GLAB653_1178	GLAB653_1178	Glaberrima	Senegal	CG 25	Cultivated	Irrigated lowland	Doublons	WAB0029358	CG 25
1179	GLAB654	GLAB654_1189	GLAB654_1189	Glaberrima	Senegal	CG 3	Cultivated	Irrigated lowland		WAB0030227	CG 3
1291	GLAB655	GLAB655_1301	GLAB655_1301	Glaberrima	Senegal	CG 33	Cultivated	Irrigated lowland		WAB0029355	CG 33
3537	GLAB3036	GLAB3036_3680	GLAB3036_3680	Glaberrima	Senegal	CG 35 - B		Irrigated lowland	Doublons	WAB0032773	CG 35-B	CG 35-B	Senegal
2002	GLAB318	GLAB318_2046	GLAB318_2046	Glaberrima	Senegal	CG 35-A	Cultivated	Irrigated lowland		WAB0032282	CG 35-A
1281	GLAB656	GLAB656_1291	GLAB656_1291	Glaberrima	Senegal	CG 35-B		Irrigated lowland	Doublons	WAB0032773	CG 35-B
1843	GLAB2275	GLAB2275_1882	GLAB2275_1882	Glaberrima	Senegal	CG 5	Cultivated	Irrigated lowland		WAB0029359	CG 5
2071	GLAB657	GLAB657_2117	GLAB657_2117	Glaberrima	Senegal	CG 7 E	Cultivated	Irrigated lowland		WAB0029360	CG 7 E
1190	GLAB658	GLAB658_1200	GLAB658_1200	Glaberrima	Senegal	CG 8	Cultivated	Irrigated lowland		WAB0029356	CG 8
1589	GLAB492	GLAB492_1614	Out_GLAB492_1614	Glaberrima	Cameroon	CMR 86-026	Cultivated		Very high distance	WAB0029030	CMR 86-026
1202	GLAB659	GLAB659_1212	GLAB659_1212	Glaberrima	Cameroon	CMR 86-027	Cultivated			WAB0029028	CMR 86-027
1765	GLAB660	GLAB660_1799	GLAB660_1799	Glaberrima	Cameroon	CMR 86-030-A	Cultivated			WAB0030229	CMR 86-030-A
159	GLAB2001	GLAB2001_160	GLAB2001_160	Glaberrima	Cameroon	CMR 86-030-B				WAB0030230	CMR 86-030-B
3844	GLAB3479	GLAB3479_4015	GLAB3479_4015	Glaberrima	Mali	COSSA BIBI 1	Cultivated	Irrigated lowland		WAB0029188	COSSA BIBI 1
3026	GLAB2522	GLAB2522_3129	GLAB2522_3129	Glaberrima	Bangladesh	CTG 114	Improved/Breeding			WAB0033037	CTG 114
3010	GLAB2455	GLAB2455_3113	GLAB2455_3113	Glaberrima	Liberia	D2 - 41			Accession number not founded
1214	GLAB665	GLAB665_1224	GLAB665_1224	Glaberrima	Nigeria	DAN BOTO	Cultivated			WAB0002195	DAN BOTO
3618	GLAB3448	GLAB3448_3768	GLAB3448_3768	Glaberrima	Ivory_Coast	DAN GANDE		Upland		WAB0036904	DAN GANDE
2626	GLAB3492	GLAB3492_2705	GLAB3492_2705	Glaberrima	Nigeria	DAN SUKUTUMAN	Cultivated			WAB0029313	DAN SUKUTUMAN
1777	GLAB667	GLAB667_1811	GLAB667_1811	Glaberrima	Mali	DANEVAL	Cultivated	Irrigated lowland		WAB0029184	DANEVAL
1337	GLAB2246	GLAB2246_1348	GLAB2246_1348	Glaberrima	Togo	DANYI MOLI-A	Cultivated	Irrigated lowland		WAB0032367	DANYI MOLI-A
2756	GLAB2554	GLAB2554_2838	GLAB2554_2838	Glaberrima	Togo	DANYI-MOLI	Cultivated	Irrigated lowland		WAB0029381	DANYI-MOLI
1110	GLAB669	GLAB669_1120	GLAB669_1120	Glaberrima	Mali	DEBO 3	Cultivated	Irrigated lowland		WAB0029223	DEBO 3
1122	GLAB670	GLAB670_1132	GLAB670_1132	Glaberrima	Mali	DEBO 4	Cultivated	Irrigated lowland		WAB0029232	DEBO 4
1226	GLAB671	GLAB671_1236	GLAB671_1236	Glaberrima	Mali	DEMBU BARREKANNA	Cultivated	Irrigated lowland		WAB0029209	DEMBU BARREKANNA
1865	GLAB2253	GLAB2253_1905	GLAB2253_1905	Glaberrima	Mali	DG 22	Cultivated	Irrigated lowland		WAB0029219	DG 22
1238	GLAB672	GLAB672_1248	GLAB672_1248	Glaberrima	Mali	DG 8	Cultivated	Irrigated lowland		WAB0029284	DG 8
2044	GLAB1699	GLAB1699_2090	GLAB1699_2090	Glaberrima	Bangladesh	DHARIAL				WAB0035262	DHARIAL (DA 14)
1250	GLAB673	GLAB673_1260	GLAB673_1260	Glaberrima	Mali	DIAKAO BALEO	Cultivated	Irrigated lowland		WAB0029261	DIAKAO BALEO
1262	GLAB674	GLAB674_1272	GLAB674_1272	Glaberrima	Mali	DIAKAO FAMARO	Cultivated	Irrigated lowland		WAB0032967	DIAKAO FAMARO
1273	GLAB675	GLAB675_1283	GLAB675_1283	Glaberrima	Mali	DIAKAO MANGO	Cultivated	Irrigated lowland		WAB0029251	DIAKAO MANGO
3593	GLAB1094	GLAB1094_3741	GLAB1094_3741	Glaberrima	Mali	DIAKAO OUADEO - B		Irrigated lowland	Doublons	WAB0029242	DIAKAO OUADEO B	DIAKAO OUADEO B	MLI
305	GLAB1239	GLAB1239_306	GLAB1239_306	Glaberrima	Mali	DIAKAO OUADEO B		Irrigated lowland	Doublons	WAB0029242	DIAKAO OUADEO B
1788	GLAB677	GLAB677_1823	GLAB677_1823	Glaberrima	Mali	DIAKAO RANEO-B	Cultivated	Irrigated lowland		WAB0032893	DIAKAO RANEO-B
1328	GLAB2291	GLAB2291_1339	GLAB2291_1339	Glaberrima	Mali	DIAKAO RIMO	Cultivated	Irrigated lowland		WAB0032593	DIAKAO RIMO
2725	GLAB3305	GLAB3305_2807	GLAB3305_2807	Glaberrima	Ivory_Coast	DIGBA YOUNO	Cultivated			WAB0033524	DIGBA YOUNO
2081	GLAB680	GLAB680_2128	GLAB680_2128	Glaberrima	Guinea	DINKI	Cultivated			WAB0029090	DINKI
3779	GLAB3468	GLAB3468_3941	GLAB3468_3941	Glaberrima	Mali	DIONKIVO	Cultivated	Irrigated lowland		WAB0029182	DIONKIVO
1921	GLAB2260	GLAB2260_1962	GLAB2260_1962	Glaberrima	Mali	DIONKIVO-A	Cultivated	Irrigated lowland		WAB0032521	DIONKIVO-A
1801	GLAB2267	GLAB2267_1837	GLAB2267_1837	Glaberrima	Mali	DIONKIVO-B	Cultivated	Irrigated lowland		WAB0032411	DIONKIVO-B
1799	GLAB684	GLAB684_1835	GLAB684_1835	Glaberrima	Mali	DJENNE OUADEO	Cultivated	Irrigated lowland		WAB0029237	DJENNE OUADEO
1215	GLAB685	GLAB685_1225	GLAB685_1225	Glaberrima	Mali	DJENNEO BALEO		Irrigated lowland		WAB0032895	DJENNEO BALEO
2472	GLAB3485	GLAB3485_2546	GLAB3485_2546	Glaberrima	Mali	DJINGA 2-A	Cultivated	Irrigated lowland		WAB0029280	DJINGA 2-A
3767	GLAB3483	GLAB3483_3929	GLAB3483_3929	Glaberrima	Mali	DJINGA 2-B	Cultivated	Irrigated lowland		WAB0032307	DJINGA 2-B
1227	GLAB690	GLAB690_1237	GLAB690_1237	Glaberrima	Mali	DJINGA3	Cultivated	Irrigated lowland		WAB0029208	DJINGA 3
1659	GLAB2083	GLAB2083_1688	GLAB2083_1688	Glaberrima	Guinea	DOGOSSARI	Cultivated			WAB0029085	DOGOSSARI
1133	GLAB692	GLAB692_1143	GLAB692_1143	Glaberrima	Guinea	DOSSORI	Cultivated			WAB0012459	DOSSORI
2851	GLAB2607	GLAB2607_2941	GLAB2607_2941	Glaberrima	Mali	DOUGANANAGOR		Irrigated lowland	Doublons	WAB0029236	DOUGANANGOI		MLI
1145	GLAB693	GLAB693_1155	GLAB693_1155	Glaberrima	Mali	DOUGANANGOI		Irrigated lowland	Doublons	WAB0029236	DOUGANANGOI
1397	GLAB2305	GLAB2305_1410	GLAB2305_1410	Glaberrima	Mali	DOULANGAL OUADEO	Cultivated	Irrigated lowland		WAB0029203	DOULANGAL OUADEO
3405	GLAB2859	GLAB2859_3536	Out_GLAB2859_3536	Glaberrima	Nigeria	DS34-F		Upland	Very high distance	WAB0037059	DS 34-F
3849	GLAB3484	GLAB3484_4020	GLAB3484_4020	Glaberrima	Niger	DS4-B1		Upland		WAB0036834	DS4-B1
1917	GLAB2181	GLAB2181_1958	GLAB2181_1958	Glaberrima	Liberia	EG 63	Cultivated	rainfed lowland		WAB0032226	EG 63
3154	GLAB309	GLAB309_3266	GLAB309_3266	Glaberrima	Liberia	EG 69	Cultivated	rainfed lowland		WAB0029152	EG 69
1157	GLAB698	GLAB698_1167	GLAB698_1167	Glaberrima	Guinea	ETRANGER				WAB0029108	ETRANGER
3411	GLAB2369	GLAB2369_3544	GLAB2369_3544	Glaberrima	Togo	EVINTO 1			Accession number not founded				Togo
1897	GLAB699	GLAB699_1938	GLAB699_1938	Glaberrima	Togo	EVINTOHI		Irrigated lowland		WAB0029380	EVINTOHI
2495	GLAB3591	GLAB3591_2570	GLAB3591_2570	Glaberrima	Ghana	EWE MOLU	Cultivated	rainfed lowland	Doublons	WAB0029080	EWE MOLU
3117	GLAB2846	GLAB2846_3228	GLAB2846_3228	Glaberrima	Ghana	EWE MOLU	Cultivated	rainfed lowland	Doublons	WAB0029080	EWE MOLU
1169	GLAB701	GLAB701_1179	GLAB701_1179	Glaberrima	Togo	Ewemoli	Cultivated	Irrigated lowland	Doublons	WAB0029377	Ewemoli
3694	GLAB3444	GLAB3444_3850	GLAB3444_3850	Glaberrima	Togo	EWENTO YIBO	Cultivated	Irrigated lowland		WAB0034196	EWENTO YIBO
2508	GLAB3566	GLAB3566_2583	GLAB3566_2583	Glaberrima	Togo	EWENTOHI	Cultivated	Irrigated lowland		WAB0029375	EWENTOHI
1811	GLAB704	GLAB704_1849	GLAB704_1849	Glaberrima	Togo	Ewinto moli	Cultivated	Irrigated lowland		WAB0029379	Ewinto moli
3059	GLAB2537	GLAB2537_3165	GLAB2537_3165	Glaberrima	Togo	EWINTO YIBO	Cultivated	Irrigated lowland		WAB0029373	EWINTO YIBO
2531	GLAB3567	GLAB3567_2606	GLAB3567_2606	Glaberrima	Togo	EWINTOHI	Cultivated	Irrigated lowland		WAB0029374	EWINTOHI
67	GLAB1022	GLAB1022_67	GLAB1022_67	Glaberrima	Liberia	FAO ACC 102645	Cultivated	rainfed lowland		WAB0032826	FAO ACC 102645
1716	GLAB2123	GLAB2123_1749	GLAB2123_1749	Glaberrima	Liberia	FAO ACC 34403	Cultivated	rainfed lowland		WAB0032285	FAO ACC 34403
1303	GLAB708	GLAB708_1313	GLAB708_1313	Glaberrima	Liberia	FAO ACC 34423	Cultivated	rainfed lowland		WAB0029140	FAO ACC 34423
1315	GLAB709	GLAB709_1325	GLAB709_1325	Glaberrima	Liberia	FAO ACC 34444	Cultivated	rainfed lowland		WAB0029155	FAO ACC 34444
1239	GLAB710	GLAB710_1249	Out_GLAB710_1249	Glaberrima	Liberia	FAO ACC 34462	Cultivated	rainfed lowland	Affected DARwin tree after excluding the most distant 30 samples	WAB0029143	FAO ACC 34462
1887	GLAB2217	GLAB2217_1928	GLAB2217_1928	Glaberrima	Liberia	FAO ACC 34462	Cultivated	rainfed lowland	Doublons	WAB0029143	FAO ACC 34462
1251	GLAB712	GLAB712_1261	GLAB712_1261	Glaberrima	Liberia	FAO ACC 34467	Cultivated	rainfed lowland		WAB0029125	FAO ACC 34467
1180	GLAB713	GLAB713_1190	GLAB713_1190	Glaberrima	Liberia	FAO ACC 34468	Cultivated	rainfed lowland		WAB0029142	FAO ACC 34468
1263	GLAB714	GLAB714_1273	GLAB714_1273	Glaberrima	Liberia	FAO ACC 34470	Cultivated	rainfed lowland		WAB0029383	FAO ACC 34470
1274	GLAB715	GLAB715_1284	GLAB715_1284	Glaberrima	Liberia	FAO ACC 34509	Cultivated	rainfed lowland		WAB0029154	FAO ACC 34509
1284	GLAB716	GLAB716_1294	GLAB716_1294	Glaberrima	Liberia	FAO ACC 34510	Cultivated	rainfed lowland		WAB0029150	FAO ACC 34510
1204	GLAB717	GLAB717_1214	Out_GLAB717_1214	Glaberrima	Liberia	FAO ACC 34527	Cultivated	rainfed lowland	Affected UPGMA tee of glaberrima after excluding 46 outliers	WAB0029172	FAO ACC 34527
2724	GLAB3031	GLAB3031_2806	Out_GLAB3031_2806	Glaberrima	Liberia	FAO ACC 34532	Cultivated	rainfed lowland	Affected UPGMA tee of glaberrima after excluding 46 outliers	WAB0029171	FAO ACC 34532
1216	GLAB719	GLAB719_1226	GLAB719_1226	Glaberrima	Liberia	FAO ACC 34534	Cultivated	rainfed lowland		WAB0032437	FAO ACC 34534
1191	GLAB720	GLAB720_1201	GLAB720_1201	Glaberrima	Liberia	FAO ACC 34536	Cultivated	rainfed lowland		WAB0029141	FAO ACC 34536
1822	GLAB721	GLAB721_1860	GLAB721_1860	Glaberrima	Liberia	FAO ACC 34537	Cultivated	rainfed lowland		WAB0029153	FAO ACC 34537
1228	GLAB722	GLAB722_1238	GLAB722_1238	Glaberrima	Liberia	FAO ACC 34539	Cultivated	rainfed lowland		WAB0029147	FAO ACC 34539
1111	GLAB723	GLAB723_1121	GLAB723_1121	Glaberrima	Liberia	FAO ACC 34541	Cultivated	rainfed lowland		WAB0029164	FAO ACC 34541
1745	GLAB724	GLAB724_1779	GLAB724_1779	Glaberrima	Liberia	FAO ACC 34558	Cultivated	rainfed lowland		WAB0029167	FAO ACC 34558
1123	GLAB725	GLAB725_1133	GLAB725_1133	Glaberrima	Mali	FERGUERE N'GABOU BALEO		Irrigated lowland	Doublons	WAB0029253	FERGUERE N'GABOU BALEO
1282	GLAB1516	GLAB1516_1292	GLAB1516_1292	Glaberrima	Mali	FERGUERE N'GABOU OUADEO	Cultivated	Irrigated lowland		WAB0029239	FERGUERE N'GABOU OUADEO
2793	GLAB2568	GLAB2568_2877	GLAB2568_2877	Glaberrima	Mali	FERGUERE N'GABOUBALEO		Irrigated lowland	Doublons	WAB0029253	FERGUERE N'GABOU BALEO
2057	GLAB1724	GLAB1724_2103	GLAB1724_2103	Glaberrima	Senegal	FETE FEE		Irrigated lowland	Doublons	WAB0032964	FETE-FEE(G)
2875	GLAB2596	GLAB2596_2965	GLAB2596_2965	Glaberrima	Senegal	FETE FETE (G)		Irrigated lowland	Doublons	WAB0032964	FETE-FEE(G)		SEN
2053	GLAB1709	GLAB1709_2099	GLAB1709_2099	Glaberrima	India	FR 43-B		Upland		WAB0036270	FR 43-B
1252	GLAB728	GLAB728_1262	GLAB728_1262	Glaberrima	Liberia	FRANSERKOR	Cultivated	rainfed lowland		WAB0029131	FRANSERKOR
3197	GLAB2853	GLAB2853_3311	GLAB2853_3311	Glaberrima	Thailand	G S 10540-2		Upland		WAB0037132	GS 10540-2
1744	GLAB2278	GLAB2278_1778	GLAB2278_1778	Glaberrima	Liberia	G9 (KOSSA)	Cultivated	rainfed lowland		WAB0032249	G9 (KOSSA)
1326	GLAB729	GLAB729_1337	GLAB729_1337	Glaberrima	Liberia	GABAPLAY	Cultivated	rainfed lowland		WAB0030251	GABAPLAY
1264	GLAB730	GLAB730_1274	GLAB730_1274	Glaberrima	Nigeria	GAN GERF				WAB0029312	GAN GERF
1876	GLAB2254	GLAB2254_1917	GLAB2254_1917	Glaberrima	Mali	GAO A	Cultivated	Irrigated lowland		WAB0032200	GAO A
1809	GLAB731	GLAB731_1846	GLAB731_1846	Glaberrima	Nigeria	GARAFINI	Cultivated			WAB0029340	GARAFINI
1134	GLAB732	GLAB732_1144	GLAB732_1144	Glaberrima	Mali	GARTIVO C	Cultivated	Irrigated lowland		WAB0032207	GARTIVO C
2863	GLAB2623	GLAB2623_2953	GLAB2623_2953	Glaberrima	Mali	GAYABA	Cultivated	Irrigated lowland		WAB0032963	GAYABA
2887	GLAB2611	GLAB2611_2977	GLAB2611_2977	Glaberrima	Liberia	GBAKAI - A			Doublons	WAB0032524	GBAKAI-A	GBAKAI-A	Liberia
1275	GLAB734	GLAB734_1285	GLAB734_1285	Glaberrima	Liberia	GBAKAI-A	Cultivated	rainfed lowland	Doublons	WAB0032524	GBAKAI-A
3368	GLAB2742	GLAB2742_3495	GLAB2742_3495	Glaberrima	Ghana	GBALI	Cultivated	rainfed lowland		WAB0030252	GBALI
1146	GLAB738	GLAB738_1156	GLAB738_1156	Glaberrima	Liberia	GBNABEA	Cultivated	rainfed lowland		WAB0029139	GBNABEA
1285	GLAB739	GLAB739_1295	GLAB739_1295	Glaberrima	Liberia	GERVEX 2672	Cultivated	rainfed lowland		WAB0029168	GERVEX 2672
1757	GLAB740	GLAB740_1791	GLAB740_1791	Glaberrima	Mali	GERVEX 2674	Cultivated	Irrigated lowland		WAB0029288	GERVEX 2674
1355	GLAB2082	GLAB2082_1366	GLAB2082_1366	Glaberrima	Chad	GOURMOULOUNG		Upland		WAB0009222	GOURMOULOUNG
858	GLAB22	GLAB22_862	GLAB22_862	Glaberrima	Mali	HAMADI ALDIA	Cultivated	Irrigated lowland		WAB0029217	HAMADI ALDIA
1158	GLAB744	GLAB744_1168	GLAB744_1168	Glaberrima	Nigeria	HARLAN COLL. 25B	Cultivated			WAB0032183	HARLAN COLL. 25B
1170	GLAB745	GLAB745_1180	GLAB745_1180	Glaberrima	Burkina_Faso	HB 19B	Cultivated			WAB0033398	HB 19B
1181	GLAB746	GLAB746_1191	GLAB746_1191	Glaberrima	Burkina_Faso	HB 36				WAB0033549	HB 36
3437	GLAB854	GLAB854_3573	GLAB854_3573	Glaberrima	Burkina_Faso	HB 48	Cultivated			WAB0033059	HB 48
1205	GLAB748	GLAB748_1215	GLAB748_1215	Glaberrima	Burkina_Faso	HB 88	Cultivated			WAB0033926	HB 88
1945	GLAB2262	GLAB2262_1986	GLAB2262_1986	Glaberrima	Ghana	HEVINO	Cultivated	rainfed lowland		WAB0029081	HEVINO
2473	GLAB3576	GLAB3576_2547	GLAB3576_2547	Glaberrima	Burkina_Faso	HG 21	Cultivated			WAB0029008	HG 21
2860	GLAB2629	GLAB2629_2950	GLAB2629_2950	Glaberrima	Burkina_Faso	HG 43	Cultivated			WAB0029011	HG 43
1192	GLAB752	GLAB752_1202	GLAB752_1202	Glaberrima	Burkina_Faso	HG 47	Cultivated			WAB0029010	HG 47
1112	GLAB753	GLAB753_1122	GLAB753_1122	Glaberrima	Ivory_Coast	HT 74-25	Cultivated			WAB0029118	HT 74-25
1425	GLAB1132	GLAB1132_1440	GLAB1132_1440	Glaberrima	Ivory_Coast	IG 1	Cultivated			WAB0029290	IG 1
1307	GLAB1527	GLAB1527_1317	GLAB1527_1317	Glaberrima	Ivory_Coast	IG 10		Upland		WAB0036833	IG 10
1229	GLAB755	GLAB755_1239	GLAB755_1239	Glaberrima	Ivory_Coast	IG 133	Cultivated			WAB0029289	IG 133
1241	GLAB757	GLAB757_1251	GLAB757_1251	Glaberrima	Ivory_Coast	IG 48	Cultivated			WAB0032869	IG 48
2597	GLAB3514	GLAB3514_2675	GLAB3514_2675	Glaberrima	Ivory_Coast	IG 55	Cultivated			WAB0029286	IG 55
2975	GLAB2581	GLAB2581_3072	GLAB2581_3072	Glaberrima	Philippines	IM 103				WAB0032894	IM 103
2905	GLAB2578	GLAB2578_2998	GLAB2578_2998	Glaberrima	Thailand	IN 2				WAB0033451	IN 2
1769	GLAB761	GLAB761_1803	GLAB761_1803	Glaberrima	Burkina_Faso	INKLEGUANE	Cultivated			WAB0029024	INKLEGUANE
1253	GLAB762	GLAB762_1263	GLAB762_1263	Glaberrima	Ivory_Coast	IRAT 2590	Improved/Breeding	Upland		WAB0032969	IRAT 2590
1670	GLAB2084	GLAB2084_1700	Out_GLAB2084_1700	Glaberrima	Ivory_Coast	IRAT 2672	Cultivated	Upland	Affected UPGMA tee of glaberrima after excluding 46 outliers	WAB0032557	IRAT 2672
2093	GLAB497	GLAB497_2141	GLAB497_2141	Glaberrima	Ivory_Coast	IRAT 2674	Improved/Breeding	Upland		WAB0029225	IRAT 2674
1265	GLAB763	GLAB763_1275	GLAB763_1275	Glaberrima	Ivory_Coast	IRAT 2677	Improved/Breeding	Upland		WAB0029199	IRAT 2677
1124	GLAB764	GLAB764_1134	GLAB764_1134	Glaberrima	Ivory_Coast	IRAT 2678		Upland		WAB0029273	IRAT 2678
1135	GLAB765	GLAB765_1145	GLAB765_1145	Glaberrima	Ivory_Coast	IRAT 2679	Improved/Breeding	Upland		WAB0029185	IRAT 2679
3877	WR183	GLAB183_4062	GLAB183_4062	Glaberrima	Gambia	IRD 188 (TOG 8537)			Accession number not founded
1630	GLAB176	GLAB176_1657	GLAB176_1657	Glaberrima	Congo	IRGC 100854			Accession number not founded
1069	WR69	GLAB69_1079	GLAB69_1079	Glaberrima	Gambia	IRGC 100941			Accession number not founded
1213	GLAB1631	GLAB1631_1223	GLAB1631_1223	Glaberrima	Sierra_Leone	IRGC 100980			Accession number not founded
873	GLAB1033	GLAB1033_877	GLAB1033_877	Glaberrima	Nigeria	IRGC 100982			Accession number not founded
1479	GLAB479	GLAB479_1496	GLAB479_1496	Glaberrima	Nigeria	IRGC 100983			Accession number not founded
374	GLAB1019	GLAB1019_375	GLAB1019_375	Glaberrima	Nigeria	IRGC 100984			Accession number not founded
1028	WR1	GLAB1_1038	GLAB1_1038	Glaberrima	Gambia	IRGC 101317		Upland		WAB0028972	IRGC 101317
444	GLAB887	GLAB887_445	GLAB887_445	Glaberrima	Guinea	IRGC 101438			Accession number not founded
962	WR88	GLAB88_970	GLAB88_970	Glaberrima	Senegal	IRGC 101954			Accession number not founded
925	GLAB477	GLAB477_932	GLAB477_932	Glaberrima	Liberia	IRGC 102656			Accession number not founded
1014	WR96	GLAB96_1023	GLAB96_1023	Glaberrima	Senegal	IRGC 103895		Upland		WAB0028886	IRGC 103895
981	WR80	GLAB80_989	GLAB80_989	Glaberrima	Tanzania	IRGC 103909		Upland		WAB0028887	IRGC 103909
996	WR85	GLAB85_1005	GLAB85_1005	Glaberrima	Nigeria	IRGC 104078		Upland		WAB0028995	IRGC 104078
1045	WR57	GLAB57_1055	GLAB57_1055	Glaberrima	Nigeria	IRGC 104084		Upland		WAB0028997	IRGC 104084
3688	GLAB1710	GLAB1710_3843	GLAB1710_3843	Glaberrima	China	IRGC 1050			Accession number not founded
935	WR16	GLAB16_942	GLAB16_942	Glaberrima	Mali	IRGC 105505		Upland		WAB0028959	IRGC 105505
965	WR60	GLAB60_973	Out_GLAB60_973	Glaberrima	Mali	IRGC 106018			Affected UPGMA tee of glaberrima after excluding 46 outliers/Accession number not founded
1016	WR116	GLAB116_1025	GLAB116_1025	Glaberrima	Mali	IRGC 86523		Upland		WAB0028896	IRGC 86523
1276	GLAB766	GLAB766_1286	GLAB766_1286	Glaberrima	Nigeria	ISSABGO	Cultivated			WAB0029335	ISSABGO
1286	GLAB767	GLAB767_1296	GLAB767_1296	Glaberrima	Mali	JG 28	Cultivated	Irrigated lowland		WAB0032300	JG 28
1206	GLAB769	GLAB769_1216	GLAB769_1216	Glaberrima	Mali	JIAKAWO RANEWO	Cultivated	Irrigated lowland		WAB0004305	JIAKAWO RANEWO
2972	GLAB2558	GLAB2558_3069	GLAB2558_3069	Glaberrima	Mali	JIAKAWO WODEWO	Cultivated	Irrigated lowland		WAB0004306	JIAKAWO WODEWO
1147	GLAB771	GLAB771_1157	GLAB771_1157	Glaberrima	Mali	JM 70	Cultivated	Irrigated lowland		WAB0030258	JM 70
3686	GLAB1817	GLAB1817_3841	GLAB1817_3841	Glaberrima	Mali	JONGA	Cultivated	Irrigated lowland		WAB0030259	JONGA
1338	GLAB772	GLAB772_1349	GLAB772_1349	Glaberrima	Mali	KACHA 1	Cultivated	Irrigated lowland		WAB0029247	KACHA 1
38	GLAB1270	GLAB1270_38	GLAB1270_38	Glaberrima	Mali	KACHA 2		Irrigated lowland	Doublons	WAB0029244	KACHA 2
1159	GLAB773	GLAB773_1169	GLAB773_1169	Glaberrima	Mali	KADIALA OUADEO	Cultivated	Irrigated lowland		WAB0036919	KADIALA OUADEO
3838	GLAB1112	GLAB1112_4009	GLAB1112_4009	Glaberrima	Mali	KADIALA OUADEO - B		Irrigated lowland	Doublons	WAB0032918	KADIALA OUADEO B		MLI
302	GLAB1300	GLAB1300_303	GLAB1300_303	Glaberrima	Mali	KADIALA OUADEO B		Irrigated lowland	Doublons	WAB0032918	KADIALA OUADEO B
1819	GLAB774	GLAB774_1857	GLAB774_1857	Glaberrima	Mali	KAMA RANEO	Cultivated	Irrigated lowland		WAB0029214	KAMA RANEO
1453	GLAB2228	GLAB2228_1468	GLAB2228_1468	Glaberrima	Mali	KAMBEVANTA	Cultivated	Irrigated lowland		WAB0029274	KAMBEVANTA
2017	GLAB1663	GLAB1663_2063	GLAB1663_2063	Glaberrima	Philippines	KAMUSIN	Cultivated	Upland		WAB0035256	KAMUSIN
1171	GLAB775	GLAB775_1181	GLAB775_1181	Glaberrima	Mali	KANA LAMBEOGO		Irrigated lowland		WAB0032622	KANA LAMBEOGO
1218	GLAB776	GLAB776_1228	GLAB776_1228	Glaberrima	Mali	KANA OLELA	Cultivated	Irrigated lowland		WAB0029201	KANA OLELA
1230	GLAB777	GLAB777_1240	GLAB777_1240	Glaberrima	Mali	KANA OUADEO	Cultivated	Irrigated lowland		WAB0032916	KANA OUADEO
1182	GLAB778	GLAB778_1192	GLAB778_1192	Glaberrima	Mali	KANASSAFOURA		Irrigated lowland		WAB0029249	KANASSAFOURA
2083	GLAB448	GLAB448_2130	GLAB448_2130	Glaberrima	Mali	KANDIAM	Cultivated	Irrigated lowland		WAB0029189	KANDIAM
1762	GLAB2157	GLAB2157_1796	Out_GLAB2157_1796	Glaberrima	Guinea	Kaolaka oulèn	Cultivated		Very high distance	WAB0019886	Kaolaka oulèn
2943	GLAB2409	GLAB2409_3039	GLAB2409_3039	Glaberrima	Guinea	KEBELE	Cultivated			WAB0036861	KEBELE
1739	GLAB2175	GLAB2175_1773	GLAB2175_1773	Glaberrima	Mali	KEDIAKA	Cultivated	Irrigated lowland		WAB0032624	KEDIAKA
3530	GLAB1071	GLAB1071_3673	GLAB1071_3673	Glaberrima	Mali	KESSIRIME - B		Irrigated lowland	Doublons	WAB0029275	KESSIRIME B	KESSIRIME B	Mali
1350	GLAB780	GLAB780_1361	GLAB780_1361	Glaberrima	Mali	KESSIRIME A	Cultivated	Irrigated lowland		WAB0029267	KESSIRIME A
399	GLAB878	GLAB878_400	GLAB878_400	Glaberrima	Mali	KESSIRIME B		Irrigated lowland	Doublons	WAB0029275	KESSIRIME B
1242	GLAB781	GLAB781_1252	GLAB781_1252	Glaberrima	Mali	KG 152	Cultivated	Irrigated lowland		WAB0029191	KG 152
1254	GLAB782	GLAB782_1264	GLAB782_1264	Glaberrima	Mali	KG 69	Cultivated	Irrigated lowland		WAB0029193	KG 69
878	GLAB1220	GLAB1220_882	GLAB1220_882	Glaberrima	Tanzania	KIBAWA (LONG WINGS)			Doublons	WAB0029371	KIBAWA (LONG WINGS)
3745	GLAB1697	GLAB1697_3906	GLAB1697_3906	Glaberrima	Zanzibar	KIBAWA (LongWING)			Doublons	WAB0029371	KIBAWA (LONG WINGS)
3129	GLAB187	GLAB187_3241	GLAB187_3241	Glaberrima	Mali	KITA	Cultivated	Irrigated lowland		WAB0030260	KITA
1193	GLAB784	GLAB784_1203	GLAB784_1203	Glaberrima	Ghana	KOBI KAMO				WAB0029078	KOBI KAMO
1113	GLAB785	GLAB785_1123	GLAB785_1123	Glaberrima	Liberia	KOGKOR	Cultivated	rainfed lowland		WAB0029169	KOGKOR
1266	GLAB786	GLAB786_1276	GLAB786_1276	Glaberrima	Mali	KOIRAO	Cultivated	Irrigated lowland		WAB0029231	KOIRAO
1125	GLAB787	GLAB787_1135	GLAB787_1135	Glaberrima	Mali	KOIRAO BALEO		Irrigated lowland		WAB0032745	KOIRAO BALEO
2727	GLAB2549	GLAB2549_2809	GLAB2549_2809	Glaberrima	Mali	KOIRAO RANEO	Cultivated	Irrigated lowland		WAB0029257	KOIRAO RANEO
2983	GLAB2548	GLAB2548_3083	GLAB2548_3083	Glaberrima	Mali	KOKO RONA		Irrigated lowland		WAB0029265	KOKORONA
2858	GLAB2618	GLAB2618_2948	GLAB2618_2948	Glaberrima	Mali	KOMONTOMO	Cultivated	Irrigated lowland		WAB0029241	KOMONTOMO
1136	GLAB792	GLAB792_1146	GLAB792_1146	Glaberrima	Liberia	KONOWOBO	Cultivated	rainfed lowland		WAB0029137	KONOWOBO
44	GLAB1294	GLAB1294_44	GLAB1294_44	Glaberrima	Mali	KORKOROVEL	Cultivated	Irrigated lowland		WAB0029230	KORKOROVEL
16	GLAB933	GLAB933_16	GLAB933_16	Glaberrima	Mali	KOSSA	Cultivated	Irrigated lowland		WAB0029240	KOSSA
1148	GLAB793	GLAB793_1158	GLAB793_1158	Glaberrima	Mali	KOSSA BIBI	Cultivated	Irrigated lowland		WAB0032927	KOSSA BIBI
1160	GLAB794	GLAB794_1170	GLAB794_1170	Glaberrima	Mali	KOTO KOTO	Cultivated	Irrigated lowland		WAB0032925	KOTO KOTO
1172	GLAB795	GLAB795_1182	GLAB795_1182	Glaberrima	Mali	KOUMBO DJINGUI	Cultivated	Irrigated lowland		WAB0029263	KOUMBO DJINGUI
1183	GLAB796	GLAB796_1193	GLAB796_1193	Glaberrima	Burkina_Faso	KOUNSOURIE				WAB0029020	KOUNSOURIE
1194	GLAB797	GLAB797_1204	GLAB797_1204	Glaberrima	Guinea	KOUNTOUN KASSA	Cultivated			WAB0029089	KOUNTOUN KASSA
1114	GLAB798	GLAB798_1124	GLAB798_1124	Glaberrima	Senegal	KOURE KIMBELY	Cultivated	Irrigated lowland		WAB0029365	KOURE KIMBELY
2677	GLAB3526	GLAB3526_2757	GLAB3526_2757	Glaberrima	Liberia	KPAKAGEE	Cultivated	rainfed lowland		WAB0029158	KPAKAGEE
1126	GLAB800	GLAB800_1136	GLAB800_1136	Glaberrima	Togo	KPAKPALIKPE		Irrigated lowland	Doublons	WAB0032399	KPAKPALIPE		TGO
2606	GLAB3510	GLAB3510_2685	GLAB3510_2685	Glaberrima	Togo	KPAKPALIPE	Cultivated	Irrigated lowland	Doublons	WAB0032399	KPAKPALIPE
3798	GLAB1133	GLAB1133_3962	GLAB1133_3962	Glaberrima	Mali	L G 7		Irrigated lowland	Doublons	WAB0029294	LG 7	LG 7	Mali
31	GLAB1205	GLAB1205_31	GLAB1205_31	Glaberrima	Mali	LAOUKOSSAM	Cultivated	Irrigated lowland		WAB0029258	LAOUKOSSAM
2032	GLAB1715	GLAB1715_2078	GLAB1715_2078	Glaberrima	Burkina_Faso	LATODIN				WAB0014434	LATODIN
1137	GLAB802	GLAB802_1147	GLAB802_1147	Glaberrima	Senegal	LEAD	Cultivated	Upland		WAB0037070	LEAD
1654	GLAB242	GLAB242_1683	GLAB242_1683	Glaberrima	Nigeria	LEMGGELANGE				WAB0029326	LEMGGELANGE
3083	GLAB2762	GLAB2762_3190	GLAB2762_3190	Glaberrima	Mali	LG 10		Upland		WAB0036830	LG 10
1277	GLAB803	GLAB803_1287	GLAB803_1287	Glaberrima	Mali	LG 13	Cultivated	Irrigated lowland		WAB0009194	LG 13
3105	GLAB2763	GLAB2763_3215	GLAB2763_3215	Glaberrima	Mali	LG 14		Upland		WAB0036831	LG 14
1853	GLAB2252	GLAB2252_1893	GLAB2252_1893	Glaberrima	Mali	LG 29	Cultivated	Irrigated lowland		WAB0009198	LG 29
3009	GLAB2764	GLAB2764_3112	GLAB2764_3112	Glaberrima	Mali	LG 3		Upland		WAB0037035	LG 3
3123	GLAB2753	GLAB2753_3234	GLAB2753_3234	Glaberrima	Mali	LG 30	Cultivated	Irrigated lowland		WAB0002035	LG 30
1149	GLAB805	GLAB805_1159	GLAB805_1159	Glaberrima	Mali	LG 4		Irrigated lowland		WAB0002020	LG 4
1287	GLAB806	GLAB806_1297	GLAB806_1297	Glaberrima	Mali	LG 45	Cultivated	Irrigated lowland		WAB0002039	LG 45
1345	GLAB2156	GLAB2156_1356	GLAB2156_1356	Glaberrima	Mali	LG 5	Cultivated	Irrigated lowland		WAB0029292	LG 5
367	GLAB1210	GLAB1210_368	GLAB1210_368	Glaberrima	Mali	LG 6		Upland		WAB0036829	LG 6
1742	GLAB808	GLAB808_1776	GLAB808_1776	Glaberrima	Mali	LG 66-8	Cultivated	Irrigated lowland		WAB0029293	LG 66-8
1491	GLAB1126	GLAB1126_1511	GLAB1126_1511	Glaberrima	Mali	LG 7		Irrigated lowland	Doublons	WAB0029294	LG 7
3506	GLAB2380	GLAB2380_3646	GLAB2380_3646	Glaberrima	Mali	LG 9	Cultivated	Irrigated lowland		WAB0029178	LG 9
3736	GLAB2259	GLAB2259_3897	GLAB2259_3897	Glaberrima	Mali	M G 21		Irrigated lowland	Doublons	WAB0029222	MG 21	MG 21	Mali
3347	GLAB1063	GLAB1063_3473	GLAB1063_3473	Glaberrima	Liberia	M O 98				WAB0029174	MO 98	MO 98	Liberia
1362	GLAB813	GLAB813_1373	GLAB813_1373	Glaberrima	Guinea	MALEFORE GNELIDALE	Cultivated			WAB0029091	MALEFORE GNELIDALE
1161	GLAB814	GLAB814_1171	GLAB814_1171	Glaberrima	Guinea	MALEGBELI	Cultivated			WAB0029094	MALEGBELI
3846	GLAB3480	GLAB3480_4017	GLAB3480_4017	Glaberrima	Guinea	MALO FING (MALINKI)	Cultivated			WAB0029101	MALO FING (MALINKI)
1803	GLAB816	GLAB816_1839	GLAB816_1839	Glaberrima	Guinee-Bissau	MALO RANS	Cultivated			WAB0029114	MALO RANS
1219	GLAB817	GLAB817_1229	GLAB817_1229	Glaberrima	Mali	MALOGONI DJENI		Irrigated lowland	Doublons	WAB0029227	MALOGONI DJENI
2533	GLAB3043	GLAB3043_2608	GLAB3043_2608	Glaberrima	Mali	MALOGONIDJENI		Irrigated lowland	Doublons	WAB0029227	MALOGONI DJENI
3134	GLAB2771	GLAB2771_3246	GLAB2771_3246	Glaberrima	Nigeria	MALOU NFOUMA (G)	Cultivated			WAB0036921	MALOU NFOUMA (G)
3031	GLAB2627	GLAB2627_3134	GLAB2627_3134	Glaberrima	Mali	MANGO	Cultivated	Irrigated lowland		WAB0032934	MANGO
62	GLAB1213	GLAB1213_62	GLAB1213_62	Glaberrima	Mali	MANGO OULO	Cultivated	Irrigated lowland		WAB0029254	MANGO OULO
1173	GLAB819	GLAB819_1183	GLAB819_1183	Glaberrima	Ghana	MANI COYO/GBALI	Cultivated	rainfed lowland		WAB0029073	MANI COYO/GBALI
2912	GLAB2489	GLAB2489_3005	GLAB2489_3005	Glaberrima	Burkina_Faso	MARO GOUDO	Cultivated			WAB0006737	MARO GOUDO
1184	GLAB822	GLAB822_1194	GLAB822_1194	Glaberrima	Burkina_Faso	MARONAFING				WAB0032239	MARONAFING
91	GLAB823	GLAB823_91	Out_GLAB823_91	Glaberrima	Mali	MAROW BANO A1	Cultivated	Irrigated lowland	Very high distance	WAB0029259	MAROW BANO A1
1201	GLAB1686	GLAB1686_1211	GLAB1686_1211	Glaberrima	Mali	MAROYOUSSOFI	Cultivated	Irrigated lowland		WAB0029272	MAROYOUSSOFI
324	GLAB1258	GLAB1258_325	GLAB1258_325	Glaberrima	Mali	MASSA KAMELE		Irrigated lowland	Doublons	WAB0032965	MASSA KAMELE
3517	GLAB1095	GLAB1095_3660	GLAB1095_3660	Glaberrima	Mali	MASSAKA MELE		Irrigated lowland	Doublons	WAB0032965	MASSA KAMELE
3570	GLAB1776	GLAB1776_3718	GLAB1776_3718	Glaberrima	Togo	MAWOU-A	Cultivated	Irrigated lowland		WAB0030264	MAWOU-A
1366	GLAB2141	GLAB2141_1378	GLAB2141_1378	Glaberrima	Togo	MAWOU-B	Cultivated	Irrigated lowland		WAB0030265	MAWOU-B
1195	GLAB824	GLAB824_1205	GLAB824_1205	Glaberrima	Togo	MAWOU-C	Cultivated	Irrigated lowland		WAB0030266	MAWOU-C
1115	GLAB825	GLAB825_1125	GLAB825_1125	Glaberrima	Togo	MAWOU-D	Cultivated	Irrigated lowland		WAB0032588	MAWOU-D
3020	GLAB2829	GLAB2829_3123	GLAB2829_3123	Glaberrima	Togo	MAWOU-E	Cultivated	Irrigated lowland		WAB0030267	MAWOU-E
1754	GLAB826	GLAB826_1788	GLAB826_1788	Glaberrima	Mali	MB 3	Wild	Irrigated lowland		WAB0009234	MB 3
13	GLAB827	GLAB827_13	GLAB827_13	Glaberrima	Mali	MB 306	Cultivated	Irrigated lowland	Doublons	WAB0032568	MB 306
766	GLAB1279	GLAB1279_770	GLAB1279_770	Glaberrima	Mali	MB 306	Cultivated	Irrigated lowland	Doublons	WAB0032568	MB 306
1760	GLAB394	GLAB394_1794	GLAB394_1794	Glaberrima	Mali	MB 323	Cultivated	Irrigated lowland		WAB0029183	MB 323
1231	GLAB828	GLAB828_1241	GLAB828_1241	Glaberrima	Mali	MB 7	Cultivated	Irrigated lowland		WAB0029213	MB 7
3426	GLAB3094	GLAB3094_3559	GLAB3094_3559	Glaberrima	Benin	M'BAHI-1	Cultivated			WAB0006739	M'BAHI-1
2522	GLAB3035	GLAB3035_2597	GLAB3035_2597	Glaberrima	Mali	MG 20		Irrigated lowland		WAB0029228	MG 20	MG 20	Mali
3082	GLAB2765	GLAB2765_3189	GLAB2765_3189	Glaberrima	Mali	MG 10		Upland		WAB0036836	MG 10
2840	GLAB2624	GLAB2624_2928	GLAB2624_2928	Glaberrima	Mali	MG 12	Cultivated	Irrigated lowland		WAB0029262	MG 12
1557	GLAB1962	GLAB1962_1581	GLAB1962_1581	Glaberrima	Mali	MG 14	Cultivated	Irrigated lowland		WAB0029234	MG 14
1127	GLAB834	GLAB834_1137	GLAB834_1137	Glaberrima	Mali	MG 15	Cultivated	Irrigated lowland		WAB0029233	MG 15
2056	GLAB1621	GLAB1621_2102	GLAB1621_2102	Glaberrima	Mali	MG 16		Upland		WAB0002137	MG 16
39	GLAB1252	GLAB1252_39	GLAB1252_39	Glaberrima	Mali	MG 21		Irrigated lowland	Doublons	WAB0029222	MG 21
1243	GLAB836	GLAB836_1253	GLAB836_1253	Glaberrima	Mali	MG 22	Cultivated	Irrigated lowland		WAB0029269	MG 22
1832	GLAB2269	GLAB2269_1870	GLAB2269_1870	Glaberrima	Mali	MG 23	Cultivated	Irrigated lowland		WAB0029197	MG 23
106	GLAB03	GLAB03_106	GLAB03_106	Glaberrima	Mali	MG 24	Cultivated	Irrigated lowland		WAB0029268	MG 24
1335	GLAB2224	GLAB2224_1346	GLAB2224_1346	Glaberrima	Mali	MG 9	Cultivated	Irrigated lowland		WAB0029221	MG 9
1255	GLAB837	GLAB837_1265	GLAB837_1265	Glaberrima	Mali	ML 15	Cultivated	Irrigated lowland		WAB0035269	ML 15
1138	GLAB838	GLAB838_1148	GLAB838_1148	Glaberrima	Ghana	MMO KOKOO				WAB0032274	MMO KOKOO
1150	GLAB839	GLAB839_1160	GLAB839_1160	Glaberrima	Ghana	MMO TUMTUM	Cultivated	rainfed lowland		WAB0029075	MMO TUMTUM
1920	GLAB2105	GLAB2105_1961	GLAB2105_1961	Glaberrima	Mali	MO 78	Cultivated	Irrigated lowland		WAB0029220	MO 78
1458	GLAB580	GLAB580_1473	GLAB580_1473	Glaberrima	Mali	MOGO	Cultivated	Irrigated lowland		WAB0029256	MOGO
2482	GLAB3568	GLAB3568_2557	GLAB3568_2557	Glaberrima	Togo	MOLI VIBO CEWEMOLI	Cultivated	Irrigated lowland		WAB0032615	MOLI VIBO CEWEMOLI
1267	GLAB841	GLAB841_1277	GLAB841_1277	Glaberrima	Togo	MOLI YIBO (EWEMOLI)		Irrigated lowland	Doublons	WAB0029377	Ewemoli
3214	GLAB3569	GLAB3569_3330	GLAB3569_3330	Glaberrima	Togo	MOLI YIBO CEWE MOLI	Cultivated	Irrigated lowland		WAB0032613	MOLI YIBO CEWE MOLI
2628	GLAB3501	GLAB3501_2707	GLAB3501_2707	Glaberrima	Mali	MOLOGONIDJENI	Cultivated	Irrigated lowland		WAB0032375	MOLOGONIDJENI
1278	GLAB843	GLAB843_1288	GLAB843_1288	Glaberrima	Burkina_Faso	MORIBLE FOUNZAN				WAB0029023	MORIBLE FOUNZAN
1288	GLAB844	GLAB844_1298	GLAB844_1298	Glaberrima	Cameroon	MORORIZ	Cultivated			WAB0029027	MORORIZ
1162	GLAB847	GLAB847_1172	GLAB847_1172	Glaberrima	Burkina_Faso	MOWARA	Cultivated			WAB0029007	MOWARA
1613	GLAB560	GLAB560_1639	Out_GLAB560_1639	Glaberrima	Guinea	Nankin 6 Badra C			Very high distance	WAB0030268	Nankin 6 Badra C
1208	GLAB848	GLAB848_1218	GLAB848_1218	Glaberrima	Burkina_Faso	NIORI	Cultivated			WAB0029019	NIORI
2469	GLAB3505	GLAB3505_2543	GLAB3505_2543	Glaberrima	Madagascar	NS 1392	Cultivated			WAB0029176	NS 1392
1810	GLAB2270	GLAB2270_1848	GLAB2270_1848	Glaberrima	Madagascar	NS 1395	Cultivated			WAB0029177	NS 1395
3012	GLAB2815	GLAB2815_3115	GLAB2815_3115	Glaberrima	Senegal	OG 10		Upland		WAB0036871	OG 10
1249	GLAB1585	GLAB1585_1259	Out_GLAB1585_1259	Glaberrima	Senegal	OG 17	Cultivated	Irrigated lowland	Very high distance	WAB0009210	OG 17
1908	GLAB850	GLAB850_1949	GLAB850_1949	Glaberrima	Senegal	OG 20 (2)	Cultivated	Irrigated lowland		WAB0029354	OG 20 (2)
1174	GLAB851	GLAB851_1184	GLAB851_1184	Glaberrima	Senegal	OG 20 (4)	Cultivated	Irrigated lowland		WAB0030279	OG 20 (4)
1220	GLAB852	GLAB852_1230	GLAB852_1230	Glaberrima	Guinee-Bissau	OLOLOM	Cultivated			WAB0029430	OLOLOM
2953	GLAB2490	GLAB2490_3049	GLAB2490_3049	Glaberrima	Benin	OROU KPEHINIE	Cultivated			WAB0006738	OROU KPEHINIE
3658	GLAB3382	GLAB3382_3812	GLAB3382_3812	Glaberrima	Togo	OUMOLI	Cultivated	Irrigated lowland		WAB0013760	OUMOLI
2072	GLAB1122	GLAB1122_2118	GLAB1122_2118	Glaberrima	Mali	OUSSOUVEL	Cultivated	Irrigated lowland		WAB0029192	OUSSOUVEL
1185	GLAB855	GLAB855_1195	GLAB855_1195	Glaberrima	Senegal	PA SALKUTA	Cultivated			WAB0029370	PA SALKUTA
1396	GLAB2271	GLAB2271_1409	GLAB2271_1409	Glaberrima	Guyana	PAPA CHEF	Cultivated			WAB0029115	PAPA CHEF
3300	GLAB2855	GLAB2855_3426	GLAB2855_3426	Glaberrima	Bangladesh	PBW 6	Cultivated			WAB0033884	PBW 6
1196	GLAB856	GLAB856_1206	GLAB856_1206	Glaberrima	Mali	PIE BALEO	Cultivated	Irrigated lowland		WAB0029202	PIE BALEO
1232	GLAB857	GLAB857_1242	GLAB857_1242	Glaberrima	Guinea	PORTO KORO	Cultivated			WAB0030287	PORTO KORO
3762	GLAB3381	GLAB3381_3924	GLAB3381_3924	Glaberrima	Malaysia	RADIN EBOS 64	Cultivated			WAB0029299	RADIN EBOS 64
63	GLAB860	GLAB860_63	GLAB860_63	Glaberrima	Mali	RAM 10		Floating Rice		WAB0024045	RAM 10
1116	GLAB861	GLAB861_1126	Out_GLAB861_1126	Glaberrima	Mali	RAM 100	Cultivated	Floating Rice	Very high distance	WAB0023837	RAM 100
824	GLAB1037	GLAB1037_828	GLAB1037_828	Glaberrima	Mali	RAM 11	Cultivated	Floating Rice		WAB0024046	RAM 11
117	GLAB2046	GLAB2046_117	GLAB2046_117	Glaberrima	Mali	RAM 111		Floating Rice		WAB0024093	RAM 111
984	GLAB270	GLAB270_992	GLAB270_992	Glaberrima	Mali	RAM 114	Cultivated	Floating Rice		WAB0024096	RAM 114
1256	GLAB868	GLAB868_1266	GLAB868_1266	Glaberrima	Mali	RAM 122		Floating Rice		WAB0024098	RAM 122
3167	GLAB706	GLAB706_3280	Out_GLAB706_3280	Glaberrima	Mali	RAM 123	Cultivated	Floating Rice	Affected DARwin tree after excluding the most distant 30 samples	WAB0024099	RAM 123
1999	GLAB2103	GLAB2103_2043	GLAB2103_2043	Glaberrima	Mali	RAM 125	Cultivated	Floating Rice		WAB0024100	RAM 125
1663	GLAB147	GLAB147_1692	GLAB147_1692	Glaberrima	Mali	RAM 127	Cultivated	Floating Rice		WAB0024102	RAM 127
1128	GLAB872	GLAB872_1138	GLAB872_1138	Glaberrima	Mali	RAM 130		Floating Rice		WAB0024104	RAM 130
761	GLAB486	GLAB486_765	GLAB486_765	Glaberrima	Mali	RAM 131	Cultivated	Floating Rice		WAB0024105	RAM 131
1268	GLAB873	GLAB873_1278	GLAB873_1278	Glaberrima	Mali	RAM 133		Floating Rice		WAB0024106	RAM 133
1139	GLAB874	GLAB874_1149	GLAB874_1149	Glaberrima	Mali	RAM 134	Cultivated	Floating Rice		WAB0024107	RAM 134
289	GLAB1299	GLAB1299_290	GLAB1299_290	Glaberrima	Mali	RAM 137	Cultivated	Floating Rice		WAB0024108	RAM 137
1364	GLAB2298	GLAB2298_1375	GLAB2298_1375	Glaberrima	Mali	RAM 138	Cultivated	Floating Rice		WAB0024109	RAM 138
1932	GLAB2107	GLAB2107_1973	GLAB2107_1973	Glaberrima	Mali	RAM 147	Cultivated	Floating Rice		WAB0024113	RAM 147
2024	GLAB1074	GLAB1074_2070	GLAB1074_2070	Glaberrima	Mali	RAM 152	Cultivated	Floating Rice		WAB0024115	RAM 152
1484	GLAB1885	GLAB1885_1502	GLAB1885_1502	Glaberrima	Mali	RAM 156	Cultivated	Floating Rice		WAB0024117	RAM 156
1365	GLAB2118	GLAB2118_1377	GLAB2118_1377	Glaberrima	Mali	RAM 162	Cultivated	Floating Rice		WAB0024119	RAM 162
1279	GLAB886	GLAB886_1289	GLAB886_1289	Glaberrima	Mali	RAM 163	Cultivated	Floating Rice		WAB0024120	RAM 163
2022	GLAB140	GLAB140_2068	GLAB140_2068	Glaberrima	Mali	RAM 18	Cultivated	Floating Rice		WAB0024047	RAM 18
1163	GLAB891	GLAB891_1173	GLAB891_1173	Glaberrima	Mali	RAM 2	Cultivated	Floating Rice		WAB0024039	RAM 2
395	GLAB912	GLAB912_396	GLAB912_396	Glaberrima	Mali	RAM 22	Cultivated	Floating Rice		WAB0024049	RAM 22
429	GLAB342	GLAB342_430	GLAB342_430	Glaberrima	Mali	RAM 24	Cultivated	Floating Rice		WAB0024051	RAM 24
1289	GLAB898	GLAB898_1299	GLAB898_1299	Glaberrima	Mali	RAM 28	Cultivated	Floating Rice		WAB0024052	RAM 28
3086	GLAB2758	GLAB2758_3193	GLAB2758_3193	Glaberrima	Mali	RAM 3	Cultivated	Floating Rice		WAB0024040	RAM 3
1372	GLAB902	GLAB902_1384	GLAB902_1384	Glaberrima	Mali	RAM 37	Cultivated	Floating Rice		WAB0024054	RAM 37
1708	GLAB155	GLAB155_1741	GLAB155_1741	Glaberrima	Mali	RAM 38	Cultivated	Floating Rice		WAB0024055	RAM 38
3150	GLAB2755	GLAB2755_3262	GLAB2755_3262	Glaberrima	Mali	RAM 4	Cultivated	Floating Rice		WAB0024041	RAM 4
1209	GLAB909	GLAB909_1219	GLAB909_1219	Glaberrima	Mali	RAM 48	Cultivated	Floating Rice		WAB0024056	RAM 48
1426	GLAB1977	GLAB1977_1441	GLAB1977_1441	Glaberrima	Mali	RAM 5	Cultivated	Floating Rice		WAB0024042	RAM 5
1812	GLAB913	GLAB913_1850	GLAB913_1850	Glaberrima	Mali	RAM 52		Floating Rice		WAB0024057	RAM 52
1340	GLAB2294	GLAB2294_1351	GLAB2294_1351	Glaberrima	Mali	RAM 55	Cultivated	Floating Rice		WAB0024059	RAM 55
1431	GLAB29	GLAB29_1446	GLAB29_1446	Glaberrima	Mali	RAM 61	Cultivated	Floating Rice		WAB0024061	RAM 61
46	GLAB1261	GLAB1261_46	GLAB1261_46	Glaberrima	Mali	RAM 67		Floating Rice		WAB0024066	RAM 67
1175	GLAB922	GLAB922_1185	GLAB922_1185	Glaberrima	Mali	RAM 68		Floating Rice		WAB0024067	RAM 68
785	GLAB42	GLAB42_789	GLAB42_789	Glaberrima	Mali	RAM 77	Cultivated	Floating Rice		WAB0024075	RAM 77
2012	GLAB1067	GLAB1067_2058	GLAB1067_2058	Glaberrima	Mali	RAM 78		Floating Rice		WAB0024076	RAM 78
1691	GLAB586	GLAB586_1722	GLAB586_1722	Glaberrima	Mali	RAM 85	Cultivated	Floating Rice		WAB0024080	RAM 85
1221	GLAB929	GLAB929_1231	GLAB929_1231	Glaberrima	Mali	RAM 86		Floating Rice		WAB0024081	RAM 86
1556	GLAB1127	GLAB1127_1580	GLAB1127_1580	Glaberrima	Mali	RAM 90	Cultivated	Floating Rice		WAB0024083	RAM 90
1295	GLAB937	GLAB937_1305	GLAB937_1305	Glaberrima	Mali	RAM 91	Cultivated	Floating Rice		WAB0024084	RAM 91
1373	GLAB2281	GLAB2281_1385	GLAB2281_1385	Glaberrima	Mali	RAM 97	Cultivated	Floating Rice		WAB0024086	RAM 97
756	GLAB1260	GLAB1260_760	GLAB1260_760	Glaberrima	Mali	RAM 98	Cultivated	Floating Rice		WAB0024087	RAM 98
740	GLAB235	GLAB235_744	GLAB235_744	Glaberrima	Mali	RAM 99	Cultivated	Floating Rice		WAB0024088	RAM 99
1766	GLAB942	GLAB942_1800	Out_GLAB942_1800	Glaberrima	Philippines	RC 5401	Improved/Breeding	Irrigated lowland	Very high distance	WAB0029086	RC 5401
2604	GLAB3491	GLAB3491_2683	GLAB3491_2683	Glaberrima	Guinea	SAALI BANDJE	Cultivated			WAB0011945	SAALI BANDJE
2481	GLAB3548	GLAB3548_2556	GLAB3548_2556	Glaberrima	Guinea	SAALI KONYA				WAB0032539	SAALI KONYA
2689	GLAB3527	GLAB3527_2769	GLAB3527_2769	Glaberrima	Guinea	SAALI-FORE	Cultivated			WAB0017287	SAALI-FORE
1354	GLAB1563	GLAB1563_1365	GLAB1563_1365	Glaberrima	Guinea	SALIFORE				WAB0017289	SALI FORE
1186	GLAB947	GLAB947_1196	GLAB947_1196	Glaberrima	Ivory_Coast	SANGARE				WAB0029116	SANGARE
1245	GLAB948	GLAB948_1255	GLAB948_1255	Glaberrima	Burkina_Faso	SARIA 406				WAB0029022	SARIA 406
303	GLAB1240	GLAB1240_304	GLAB1240_304	Glaberrima	Burkina_Faso	SARIA 435	Cultivated			WAB0029016	SARIA 435
1197	GLAB949	GLAB949_1207	GLAB949_1207	Glaberrima	Burkina_Faso	SARIA 477	Cultivated			WAB0029017	SARIA 477
2913	GLAB2458	GLAB2458_3006	GLAB2458_3006	Glaberrima	Burkina_Faso	SARIA 481	Cultivated			WAB0029015	SARIA 481
1746	GLAB952	GLAB952_1780	GLAB952_1780	Glaberrima	Mali	SASSOVEL BALEBE		Irrigated lowland		WAB0029198	SASSOVEL BALEBE
872	GLAB327	GLAB327_876	GLAB327_876	Glaberrima	Liberia	SAYLLEBON-A		rainfed lowland		WAB0036866	SAYLLEBON-A
2008	GLAB1582	GLAB1582_2053	GLAB1582_2053	Glaberrima	Liberia	SAYLLEBON-B		rainfed lowland		WAB0036867	SAYLLEBON-B
2574	GLAB3517	GLAB3517_2651	GLAB3517_2651	Glaberrima	Senegal	SG 329	Cultivated	Irrigated lowland		WAB0021078	SG 329
3115	GLAB2788	GLAB2788_3225	GLAB2788_3225	Glaberrima	Nigeria	SHEMANKAR		Upland		WAB0037034	SHEMANKAR
1342	GLAB1551	GLAB1551_1353	GLAB1551_1353	Glaberrima	Mali	SIM SIMO RANEO		Irrigated lowland	Doublons	WAB0029245	SIMO RANEO	SIMO RANEO	Mali
1829	GLAB955	GLAB955_1867	GLAB955_1867	Glaberrima	Mali	SIMO BALEO	Cultivated	Irrigated lowland		WAB0029243	SIMO BALEO
74	GLAB1188	GLAB1188_74	GLAB1188_74	Glaberrima	Mali	SIMO GUIBALLA 1	Cultivated	Irrigated lowland		WAB0029248	SIMO GUIBALLA 1
1778	GLAB957	GLAB957_1812	GLAB957_1812	Glaberrima	Liberia	SIMO OUADEO	Cultivated	rainfed lowland		WAB0029148	SIMO OUADEO
1106	GLAB958	GLAB958_1116	GLAB958_1116	Glaberrima	Mali	SIMO RANEO	Cultivated	Irrigated lowland	Doublons	WAB0029245	SIMO RANEO
1118	GLAB959	GLAB959_1128	GLAB959_1128	Glaberrima	Mali	SIMO RANEWO	Cultivated	Irrigated lowland		WAB0004308	SIMO RANEWO
2729	GLAB3279	GLAB3279_2811	GLAB3279_2811	Glaberrima	Burkina_Faso	SO 1A	Cultivated			WAB0033457	SO 1A
2502	GLAB3260	GLAB3260_2577	GLAB3260_2577	Glaberrima	Burkina_Faso	SO 9A	Cultivated			WAB0033419	SO 9A
1718	GLAB163	GLAB163_1751	GLAB163_1751	Glaberrima	Ivory_Coast	SORAMBOUN 2	Cultivated			WAB0029120	SORAMBOUN 2
1563	GLAB161	GLAB161_1587	GLAB161_1587	Glaberrima	Chad	SORFA	Cultivated			WAB0011919	SORFA
3153	GLAB2780	GLAB2780_3265	GLAB2780_3265	Glaberrima	Liberia	SURGBON		rainfed lowland		WAB0032711	SURGBON
1141	GLAB965	GLAB965_1151	GLAB965_1151	Glaberrima	Liberia	SURGBON-A	Cultivated	rainfed lowland		WAB0030306	SURGBON-A
1153	GLAB966	GLAB966_1163	GLAB966_1163	Glaberrima	Liberia	SURGBON-B		rainfed lowland		WAB0032814	SURGBON-B
1293	GLAB2284	GLAB2284_1303	GLAB2284_1303	Glaberrima	Liberia	SURGBON-C		rainfed lowland		WAB0030307	SURGBON-C
2521	GLAB2696	GLAB2696_2596	GLAB2696_2596	Glaberrima	Liberia	SURGBON-D	Cultivated	rainfed lowland		WAB0000143	SURGBON-D
3460	GLAB2322	GLAB2322_3597	GLAB2322_3597	Glaberrima	Chad	T G 34			Doublons	WAB0011921	TG 34	TG 34	Chad
1165	GLAB968	GLAB968_1175	GLAB968_1175	Glaberrima	Guinea	TAMBA FORE	Cultivated			WAB0030308	TAMBA FORE
1177	GLAB969	GLAB969_1187	GLAB969_1187	Glaberrima	Burkina_Faso	TASSANA	Cultivated			WAB0029021	TASSANA
3030	GLAB2559	GLAB2559_3133	GLAB2559_3133	Glaberrima	Ivory_Coast	TBA 57	Cultivated			WAB0031625	TBA 57
2964	GLAB2539	GLAB2539_3061	GLAB2539_3061	Glaberrima	Ivory_Coast	TBA 57-B	Cultivated			WAB0023339	TBA 57-B
2732	GLAB2562	GLAB2562_2814	GLAB2562_2814	Glaberrima	Ivory_Coast	TBA 59	Cultivated			WAB0023340	TBA 59
1773	GLAB2143	GLAB2143_1807	GLAB2143_1807	Glaberrima	Mali	TE 41	Cultivated	Irrigated lowland		WAB0029200	TE 41
1188	GLAB982	GLAB982_1198	GLAB982_1198	Glaberrima	Liberia	TE 43	Cultivated	rainfed lowland		WAB0032823	TE 43
1107	GLAB983	GLAB983_1117	GLAB983_1117	Glaberrima	Liberia	TE 45	Cultivated	rainfed lowland		WAB0029159	TE 45
1119	GLAB984	GLAB984_1129	GLAB984_1129	Glaberrima	Liberia	TE 47	Cultivated	rainfed lowland		WAB0032415	TE 47
3015	GLAB2399	GLAB2399_3118	GLAB2399_3118	Glaberrima	Mali	TELE 31	Cultivated	Irrigated lowland		WAB0032771	TELE 31
1130	GLAB986	GLAB986_1140	GLAB986_1140	Glaberrima	Mali	TELE 32	Cultivated	Irrigated lowland		WAB0032621	TELE 32
2583	GLAB3496	GLAB3496_2660	GLAB3496_2660	Glaberrima	Mali	TELE 4	Cultivated	Irrigated lowland		WAB0029196	TELE 4
1257	GLAB988	GLAB988_1267	GLAB988_1267	Glaberrima	Mali	TEMO BALEO	Cultivated	Irrigated lowland		WAB0029250	TEMO BALEO
1142	GLAB989	GLAB989_1152	GLAB989_1152	Glaberrima	Mali	TG 010	Cultivated	Irrigated lowland		WAB0024069	TG 010
1269	GLAB990	GLAB990_1279	GLAB990_1279	Glaberrima	Chad	TG 057		Irrigated lowland		WAB0024070	TG 057
1280	GLAB991	GLAB991_1290	GLAB991_1290	Glaberrima	Togo	TG 059			Doublons	WAB0029372	TG 59	TG 59	Togo
3882	GLAB3057	GLAB3057_4071	GLAB3057_4071	Glaberrima	Togo	TG 08 - 001		Upland		WAB0038425	TG08-001
3280	GLAB3049	GLAB3049_3405	GLAB3049_3405	Glaberrima	Togo	TG 08 - 005		Upland		WAB0038429	TG08-005
3665	GLAB2729	GLAB2729_3819	GLAB2729_3819	Glaberrima	Togo	TG 08 - 006		Upland		WAB0038430	TG08-006
3276	GLAB3055	GLAB3055_3401	GLAB3055_3401	Glaberrima	Togo	TG 08 - 008		Upland		WAB0038432	TG08-008
3354	GLAB3070	GLAB3070_3481	GLAB3070_3481	Glaberrima	Togo	TG 08 - 011		Upland		WAB0038435	TG08-011
3374	GLAB3060	GLAB3060_3504	GLAB3060_3504	Glaberrima	Togo	TG 08 - 012		Upland		WAB0038436	TG08-012
2856	GLAB2643	GLAB2643_2946	GLAB2643_2946	Glaberrima	Togo	TG 08 - 015		Upland		WAB0038439	TG08-015
3693	GLAB3081	GLAB3081_3849	GLAB3081_3849	Glaberrima	Togo	TG 08 - 016		Upland		WAB0038440	TG08-016
3227	GLAB3058	GLAB3058_3345	GLAB3058_3345	Glaberrima	Togo	TG 08 - 017		Upland		WAB0038441	TG08-017
3590	GLAB3065	GLAB3065_3738	GLAB3065_3738	Glaberrima	Togo	TG 08 - 020		Upland		WAB0038444	TG08-020
3407	GLAB3071	GLAB3071_3539	GLAB3071_3539	Glaberrima	Togo	TG 08 - 022		Upland		WAB0038446	TG08-022
3417	GLAB3068	GLAB3068_3550	GLAB3068_3550	Glaberrima	Togo	TG 08 - 023		Upland		WAB0038447	TG08-023
3219	GLAB3073	GLAB3073_3337	GLAB3073_3337	Glaberrima	Togo	TG 08 - 024		Upland		WAB0038448	TG08-024
3320	GLAB3062	GLAB3062_3446	GLAB3062_3446	Glaberrima	Togo	TG 08 - 025		Upland		WAB0038449	TG08-025
3305	GLAB3051	GLAB3051_3431	GLAB3051_3431	Glaberrima	Togo	TG 08 - 026		Upland		WAB0038450	TG08-026
3376	GLAB2727	GLAB2727_3506	GLAB2727_3506	Glaberrima	Togo	TG 08 - 027		Upland		WAB0038451	TG08-027
2844	GLAB2645	GLAB2645_2932	GLAB2645_2932	Glaberrima	Togo	TG 08 - 028		Upland		WAB0038452	TG08-028
3194	GLAB2726	GLAB2726_3307	GLAB2726_3307	Glaberrima	Togo	TG 08 - 030		Upland		WAB0038454	TG08-030
3237	GLAB3069	GLAB3069_3356	GLAB3069_3356	Glaberrima	Togo	TG 08 - 031		Upland		WAB0038455	TG08-031
3557	GLAB3080	GLAB3080_3704	GLAB3080_3704	Glaberrima	Togo	TG 08 - 033		Upland		WAB0038457	TG08-033
3195	GLAB3056	GLAB3056_3309	GLAB3056_3309	Glaberrima	Togo	TG 08 - 034		Upland		WAB0038458	TG08-034
3209	GLAB3078	GLAB3078_3325	GLAB3078_3325	Glaberrima	Togo	TG 08 - 035		Upland		WAB0038459	TG08-035
3328	GLAB3061	GLAB3061_3454	GLAB3061_3454	Glaberrima	Togo	TG 08 - 036		Upland		WAB0038460	TG08-036
3267	GLAB3075	GLAB3075_3390	GLAB3075_3390	Glaberrima	Togo	TG 08 - 037		Upland		WAB0038461	TG08-037
3579	GLAB3079	GLAB3079_3727	GLAB3079_3727	Glaberrima	Togo	TG 08 - 040		Upland		WAB0038464	TG08-040
3330	GLAB3076	GLAB3076_3456	GLAB3076_3456	Glaberrima	Togo	TG 08 - 041		Upland		WAB0038465	TG08-041
3874	GLAB3059	GLAB3059_4059	GLAB3059_4059	Glaberrima	Togo	TG 08 - 042		Upland		WAB0038466	TG08-042
3572	GLAB3077	GLAB3077_3720	GLAB3077_3720	Glaberrima	Togo	TG 08 - 043		Upland		WAB0038467	TG08-043
3546	GLAB3089	GLAB3089_3692	GLAB3089_3692	Glaberrima	Togo	TG 08 - 044		Upland		WAB0038468	TG08-044
3739	GLAB3130	GLAB3130_3900	GLAB3130_3900	Glaberrima	Togo	TG 08 - 045		Upland		WAB0038469	TG08-045
3749	GLAB3121	GLAB3121_3910	GLAB3121_3910	Glaberrima	Togo	TG 08 - 049		Upland		WAB0038473	TG08-049
3719	GLAB3131	GLAB3131_3876	GLAB3131_3876	Glaberrima	Togo	TG 08 - 050		Upland		WAB0038474	TG08-050
3457	GLAB3096	GLAB3096_3594	GLAB3096_3594	Glaberrima	Togo	TG 08 - 051		Upland		WAB0038475	TG08-051
3810	GLAB3123	GLAB3123_3977	GLAB3123_3977	Glaberrima	Togo	TG 08 - 052		Upland		WAB0038476	TG08-052
3782	GLAB3125	GLAB3125_3945	GLAB3125_3945	Glaberrima	Togo	TG 08 - 053		Upland		WAB0038477	TG08-053
3819	GLAB3143	GLAB3143_3986	GLAB3143_3986	Glaberrima	Togo	TG 08 - 054		Upland		WAB0038478	TG08-054
3253	GLAB3091	GLAB3091_3372	GLAB3091_3372	Glaberrima	Togo	TG 08 - 056		Upland		WAB0038480	TG08-056
3793	GLAB3136	GLAB3136_3957	GLAB3136_3957	Glaberrima	Togo	TG 08 - 057		Upland		WAB0038481	TG08-057
3821	GLAB3115	GLAB3115_3988	GLAB3115_3988	Glaberrima	Togo	TG 08 - 061		Upland		WAB0038485	TG08-061
3365	GLAB3100	GLAB3100_3492	GLAB3100_3492	Glaberrima	Togo	TG 08 - 063		Upland		WAB0038487	TG08-063
3322	GLAB3109	GLAB3109_3448	GLAB3109_3448	Glaberrima	Togo	TG 08 - 064		Upland		WAB0038488	TG08-064
3777	GLAB3135	GLAB3135_3939	GLAB3135_3939	Glaberrima	Togo	TG 08 - 065		Upland		WAB0038489	TG08-065
3297	GLAB3095	GLAB3095_3423	GLAB3095_3423	Glaberrima	Togo	TG 08 - 066		Upland		WAB0038490	TG08-066
3800	GLAB3116	GLAB3116_3965	GLAB3116_3965	Glaberrima	Togo	TG 08 - 068		Upland		WAB0038492	TG08-068
3906	GLAB3119	GLAB3119_4107	GLAB3119_4107	Glaberrima	Togo	TG 08 - 072		Upland		WAB0038496	TG08-072
3397	GLAB3088	GLAB3088_3528	GLAB3088_3528	Glaberrima	Togo	TG 08 - 073		Upland		WAB0038497	TG08-073
3759	GLAB3117	GLAB3117_3921	GLAB3117_3921	Glaberrima	Togo	TG 08 - 074		Upland		WAB0038498	TG08-074
3369	GLAB2728	GLAB2728_3497	GLAB2728_3497	Glaberrima	Togo	TG 08 - 075		Upland		WAB0038499	TG08-075
2837	GLAB2637	GLAB2637_2924	GLAB2637_2924	Glaberrima	Togo	TG 08 - 076		Upland		WAB0038500	TG08-076
3738	GLAB3112	GLAB3112_3899	GLAB3112_3899	Glaberrima	Togo	TG 08 - 077		Upland		WAB0038501	TG08-077
3386	GLAB3106	GLAB3106_3517	GLAB3106_3517	Glaberrima	Togo	TG 08 - 079		Upland		WAB0038503	TG08-079
3285	GLAB3111	GLAB3111_3410	GLAB3111_3410	Glaberrima	Togo	TG 08 - 080		Upland		WAB0038504	TG08-080
3827	GLAB3113	GLAB3113_3997	GLAB3113_3997	Glaberrima	Togo	TG 08 - 081		Upland		WAB0038505	TG08-081
3894	GLAB3133	GLAB3133_4088	GLAB3133_4088	Glaberrima	Togo	TG 08 - 082		Upland		WAB0038506	TG08-082
3840	GLAB3137	GLAB3137_4011	GLAB3137_4011	Glaberrima	Togo	TG 08 - 084		Upland		WAB0038508	TG08-084
3326	GLAB3064	GLAB3064_3452	GLAB3064_3452	Glaberrima	Togo	TG 08 - 085		Upland		WAB0038509	TG08-085
3282	GLAB3083	GLAB3083_3407	GLAB3083_3407	Glaberrima	Togo	TG 08 - 086		Upland		WAB0038510	TG08-086
2846	GLAB2642	GLAB2642_2934	GLAB2642_2934	Glaberrima	Togo	TG 08 - 087		Upland	Doublons	WAB0038511	TG08-087
3358	GLAB3067	GLAB3067_3485	GLAB3067_3485	Glaberrima	Togo	TG 08 - 087		Upland	Doublons	WAB0038511	TG08-087
3344	GLAB3087	GLAB3087_3470	GLAB3087_3470	Glaberrima	Togo	TG 08 - 088		Upland		WAB0038512	TG08-088
3771	GLAB3120	GLAB3120_3933	GLAB3120_3933	Glaberrima	Togo	TG 08 - 091		Upland		WAB0038515	TG08-091
3708	GLAB3122	GLAB3122_3864	GLAB3122_3864	Glaberrima	Togo	TG 08 - 092		Upland		WAB0038516	TG08-092
3553	GLAB3134	GLAB3134_3700	GLAB3134_3700	Glaberrima	Togo	TG 08 - 094		Upland	Doublons	WAB0038518	TG08-094
3799	GLAB3127	GLAB3127_3964	GLAB3127_3964	Glaberrima	Togo	TG 08 - 094		Upland	Doublons	WAB0038518	TG08-094
3343	GLAB3108	GLAB3108_3469	GLAB3108_3469	Glaberrima	Togo	TG 08 - 096		Upland		WAB0038520	TG08-096
3366	GLAB3086	GLAB3086_3493	GLAB3086_3493	Glaberrima	Togo	TG 08 - 097		Upland		WAB0038521	TG08-097
3294	GLAB3085	GLAB3085_3420	GLAB3085_3420	Glaberrima	Togo	TG 08 - 098		Upland		WAB0038522	TG08-098
3262	GLAB3084	GLAB3084_3384	GLAB3084_3384	Glaberrima	Togo	TG 08 - 099		Upland		WAB0038523	TG08-099
2881	GLAB2644	GLAB2644_2971	GLAB2644_2971	Glaberrima	Togo	TG 08 - 100		Upland		WAB0038524	TG08-100
3758	GLAB3124	GLAB3124_3920	GLAB3124_3920	Glaberrima	Togo	TG 08 - 101		Upland		WAB0038525	TG08-101
3786	GLAB3126	GLAB3126_3949	GLAB3126_3949	Glaberrima	Togo	TG 08 - 102		Upland		WAB0038526	TG08-102
3820	GLAB3140	GLAB3140_3987	GLAB3140_3987	Glaberrima	Togo	TG 08 - 103		Upland		WAB0038527	TG08-103
3780	GLAB3138	GLAB3138_3942	GLAB3138_3942	Glaberrima	Togo	TG 08 - 104		Upland		WAB0038528	TG08-104
3768	GLAB3165	GLAB3165_3930	GLAB3165_3930	Glaberrima	Togo	TG 08 - 105		Upland		WAB0038529	TG08-105
3785	GLAB3164	GLAB3164_3948	GLAB3164_3948	Glaberrima	Togo	TG 08 - 106		Upland		WAB0038530	TG08-106
3812	GLAB3147	GLAB3147_3979	GLAB3147_3979	Glaberrima	Togo	TG 08 - 107		Upland		WAB0038531	TG08-107
3814	GLAB3157	GLAB3157_3981	GLAB3157_3981	Glaberrima	Togo	TG 08 - 108		Upland		WAB0038532	TG08-108
2874	GLAB2647	GLAB2647_2964	GLAB2647_2964	Glaberrima	Togo	TG 08 - 109		Upland		WAB0038533	TG08-109
3791	GLAB3156	GLAB3156_3955	GLAB3156_3955	Glaberrima	Togo	TG 08 - 110		Upland		WAB0038534	TG08-110
3513	GLAB3144	GLAB3144_3653	GLAB3144_3653	Glaberrima	Togo	TG 08 - 111		Upland		WAB0038535	TG08-111
3811	GLAB3166	GLAB3166_3978	GLAB3166_3978	Glaberrima	Togo	TG 08 - 112		Upland		WAB0038536	TG08-112
3831	GLAB3168	GLAB3168_4001	GLAB3168_4001	Glaberrima	Togo	TG 08 - 113		Upland		WAB0038537	TG08-113
3841	GLAB3153	GLAB3153_4012	GLAB3153_4012	Glaberrima	Togo	TG 08 - 114		Upland		WAB0038538	TG08-114
3805	GLAB3158	GLAB3158_3971	GLAB3158_3971	Glaberrima	Togo	TG 08 - 115		Upland		WAB0038539	TG08-115
3851	GLAB3163	GLAB3163_4022	GLAB3163_4022	Glaberrima	Togo	TG 08 - 116		Upland		WAB0038540	TG08-116
3707	GLAB3162	GLAB3162_3863	GLAB3162_3863	Glaberrima	Togo	TG 08 - 117		Upland		WAB0038541	TG08-117
2914	GLAB2641	GLAB2641_3007	GLAB2641_3007	Glaberrima	Togo	TG 08 - 119		Upland		WAB0038543	TG08-119
3544	GLAB3149	GLAB3149_3690	GLAB3149_3690	Glaberrima	Togo	TG 08 - 120		Upland		WAB0038544	TG08-120
3554	GLAB3150	GLAB3150_3701	GLAB3150_3701	Glaberrima	Togo	TG 08 - 122		Upland		WAB0038546	TG08-122
3879	GLAB3152	GLAB3152_4068	GLAB3152_4068	Glaberrima	Togo	TG 08 - 123		Upland		WAB0038547	TG08-123
3848	GLAB3159	GLAB3159_4019	GLAB3159_4019	Glaberrima	Togo	TG 08 - 124		Upland		WAB0038548	TG08-124
3803	GLAB3160	GLAB3160_3969	GLAB3160_3969	Glaberrima	Togo	TG 08 - 125		Upland		WAB0038549	TG08-125
3822	GLAB3169	GLAB3169_3989	GLAB3169_3989	Glaberrima	Togo	TG 08 - 127		Upland		WAB0038551	TG08-127
3797	GLAB3170	GLAB3170_3961	GLAB3170_3961	Glaberrima	Togo	TG 08 - 128		Upland		WAB0038552	TG08-128
2869	GLAB2646	GLAB2646_2959	GLAB2646_2959	Glaberrima	Togo	TG 08 - 130		Upland		WAB0038554	TG08-130
2547	GLAB2691	GLAB2691_2623	GLAB2691_2623	Glaberrima	Togo	TG 08 - 131		Upland		WAB0038555	TG08-131
2532	GLAB2699	GLAB2699_2607	GLAB2699_2607	Glaberrima	Togo	TG 08 - 132		Upland		WAB0038556	TG08-132
2600	GLAB2692	GLAB2692_2679	GLAB2692_2679	Glaberrima	Togo	TG 08 - 134		Upland		WAB0038558	TG08-134
2455	GLAB2700	GLAB2700_2528	GLAB2700_2528	Glaberrima	Togo	TG 08 - 135		Upland		WAB0038559	TG08-135
2890	GLAB2669	GLAB2669_2980	GLAB2669_2980	Glaberrima	Togo	TG 08 - 138		Upland		WAB0038562	TG08-138
2908	GLAB2676	GLAB2676_3001	GLAB2676_3001	Glaberrima	Togo	TG 08 - 140		Upland		WAB0038564	TG08-140
2836	GLAB2675	GLAB2675_2923	GLAB2675_2923	Glaberrima	Togo	TG 08 - 145		Upland		WAB0038569	TG08-145
2623	GLAB2690	GLAB2690_2702	GLAB2690_2702	Glaberrima	Togo	TG 08 - 146		Upland		WAB0038570	TG08-146
2855	GLAB2687	GLAB2687_2945	GLAB2687_2945	Glaberrima	Togo	TG 08 - 149		Upland		WAB0038573	TG08-149
3004	GLAB2688	GLAB2688_3107	GLAB2688_3107	Glaberrima	Togo	TG 08 - 150		Upland		WAB0038574	TG08-150
2879	GLAB2668	GLAB2668_2969	GLAB2668_2969	Glaberrima	Togo	TG 08 - 151		Upland		WAB0038575	TG08-151
2931	GLAB2671	GLAB2671_3024	GLAB2671_3024	Glaberrima	Togo	TG 08 - 152		Upland		WAB0038576	TG08-152
2523	GLAB2703	GLAB2703_2598	GLAB2703_2598	Glaberrima	Togo	TG 08 - 153		Upland		WAB0038577	TG08-153
2867	GLAB2664	GLAB2664_2957	GLAB2664_2957	Glaberrima	Togo	TG 08 - 155		Upland		WAB0038579	TG08-155
2889	GLAB2666	GLAB2666_2979	GLAB2666_2979	Glaberrima	Togo	TG 08 - 156		Upland		WAB0038580	TG08-156
2898	GLAB2663	GLAB2663_2990	GLAB2663_2990	Glaberrima	Togo	TG 08 - 157		Upland		WAB0038581	TG08-157
2930	GLAB2672	GLAB2672_3023	GLAB2672_3023	Glaberrima	Togo	TG 08 - 158		Upland		WAB0038582	TG08-158
2899	GLAB2673	GLAB2673_2991	GLAB2673_2991	Glaberrima	Togo	TG 08 - 159		Upland		WAB0038583	TG08-159
2535	GLAB2704	GLAB2704_2610	GLAB2704_2610	Glaberrima	Togo	TG 08 - 160		Upland		WAB0038584	TG08-160
2497	GLAB2709	GLAB2709_2572	GLAB2709_2572	Glaberrima	Togo	TG 08 - 161		Upland		WAB0038585	TG08-161
2488	GLAB2707	GLAB2707_2563	GLAB2707_2563	Glaberrima	Togo	TG 08 - 162		Upland		WAB0038586	TG08-162
3244	GLAB2710	GLAB2710_3363	GLAB2710_3363	Glaberrima	Togo	TG 08 - 164		Upland		WAB0038588	TG08-164
3896	GLAB2651	GLAB2651_4092	GLAB2651_4092	Glaberrima	Togo	TG 08 - 166		Upland		WAB0038590	TG08-166
2947	GLAB2667	GLAB2667_3043	GLAB2667_3043	Glaberrima	Togo	TG 08 - 167		Upland		WAB0038591	TG08-167
2786	GLAB2670	GLAB2670_2870	GLAB2670_2870	Glaberrima	Togo	TG 08 - 168		Upland		WAB0038592	TG08-168
2962	GLAB2665	GLAB2665_3059	GLAB2665_3059	Glaberrima	Togo	TG 08 - 169		Upland		WAB0038593	TG08-169
2454	GLAB2706	GLAB2706_2527	GLAB2706_2527	Glaberrima	Togo	TG 08 - 170		Upland		WAB0038594	TG08-170
2499	GLAB2701	GLAB2701_2574	GLAB2701_2574	Glaberrima	Togo	TG 08 - 171		Upland		WAB0038595	TG08-171
2476	GLAB2702	GLAB2702_2551	GLAB2702_2551	Glaberrima	Togo	TG 08 - 173		Upland		WAB0038597	TG08-173
2941	GLAB2679	GLAB2679_3037	GLAB2679_3037	Glaberrima	Togo	TG 08 - 174		Upland		WAB0038598	TG08-174
2902	GLAB2660	GLAB2660_2995	GLAB2660_2995	Glaberrima	Togo	TG 08 - 175		Upland		WAB0038599	TG08-175
2866	GLAB2649	GLAB2649_2956	GLAB2649_2956	Glaberrima	Togo	TG 08 - 176		Upland		WAB0038600	TG08-176
2534	GLAB2705	GLAB2705_2609	GLAB2705_2609	Glaberrima	Togo	TG 08 - 178		Upland		WAB0038602	TG08-178
2823	GLAB2677	GLAB2677_2908	GLAB2677_2908	Glaberrima	Togo	TG 08 - 179		Upland		WAB0038603	TG08-179
2465	GLAB2718	GLAB2718_2538	GLAB2718_2538	Glaberrima	Togo	TG 08 - 181		Upland		WAB0038605	TG08-181
2509	GLAB2724	GLAB2724_2584	GLAB2724_2584	Glaberrima	Togo	TG 08 - 182		Upland		WAB0038606	TG08-182
2524	GLAB2723	GLAB2723_2599	GLAB2723_2599	Glaberrima	Togo	TG 08 - 183		Upland		WAB0038607	TG08-183
2485	GLAB2717	GLAB2717_2560	GLAB2717_2560	Glaberrima	Togo	TG 08 - 184		Upland		WAB0038608	TG08-184
2475	GLAB2719	GLAB2719_2550	GLAB2719_2550	Glaberrima	Togo	TG 08 - 185		Upland		WAB0038609	TG08-185
2940	GLAB2680	GLAB2680_3035	GLAB2680_3035	Glaberrima	Togo	TG 08 - 186		Upland		WAB0038610	TG08-186
3016	GLAB2681	GLAB2681_3119	GLAB2681_3119	Glaberrima	Togo	TG 08 - 187		Upland		WAB0038611	TG08-187
2973	GLAB2653	GLAB2653_3070	GLAB2653_3070	Glaberrima	Togo	TG 08 - 188		Upland		WAB0038612	TG08-188
2926	GLAB2648	GLAB2648_3019	GLAB2648_3019	Glaberrima	Togo	TG 08 - 189		Upland		WAB0038613	TG08-189
2453	GLAB2716	GLAB2716_2526	GLAB2716_2526	Glaberrima	Togo	TG 08 - 190		Upland		WAB0038614	TG08-190
2578	GLAB2713	GLAB2713_2655	GLAB2713_2655	Glaberrima	Togo	TG 08 - 191		Upland		WAB0038615	TG08-191
3223	GLAB2712	GLAB2712_3341	GLAB2712_3341	Glaberrima	Togo	TG 08 - 192		Upland		WAB0038616	TG08-192
2500	GLAB2720	GLAB2720_2575	GLAB2720_2575	Glaberrima	Togo	TG 08 - 193		Upland		WAB0038617	TG08-193
2512	GLAB2725	GLAB2725_2587	GLAB2725_2587	Glaberrima	Togo	TG 08 - 194		Upland		WAB0038618	TG08-194
3795	GLAB3171	GLAB3171_3959	GLAB3171_3959	Glaberrima	Togo	TG 08 - 196		Upland		WAB0038620	TG08-196
3860	GLAB2715	GLAB2715_4035	GLAB2715_4035	Glaberrima	Togo	TG 08 - 197		Upland		WAB0038621	TG08-197
2511	GLAB2721	GLAB2721_2586	GLAB2721_2586	Glaberrima	Togo	TG 08 - 198		Upland		WAB0038622	TG08-198
3233	GLAB2711	GLAB2711_3352	GLAB2711_3352	Glaberrima	Togo	TG 08 - 199		Upland		WAB0038623	TG08-199
2880	GLAB2658	GLAB2658_2970	GLAB2658_2970	Glaberrima	Togo	TG 08 - 200		Upland	Doublons	WAB0038624	TG08-200
3902	GLAB2659	GLAB2659_4103	GLAB2659_4103	Glaberrima	Togo	TG 08 - 2000		Upland	Doublons	WAB0038624	TG08-200	TG08-200	Togo
3787	GLAB3174	GLAB3174_3950	GLAB3174_3950	Glaberrima	Togo	TG 08 - 202		Upland		WAB0038626	TG08-202
3806	GLAB3176	GLAB3176_3972	GLAB3176_3972	Glaberrima	Togo	TG 08 - 203		Upland		WAB0038627	TG08-203
2526	GLAB3506	GLAB3506_2601	GLAB3506_2601	Glaberrima	Togo	TG 08 - 204		Upland		WAB0038628	TG08-204
3778	GLAB3182	GLAB3182_3940	GLAB3182_3940	Glaberrima	Togo	TG 08 - 205		Upland		WAB0038629	TG08-205
3576	GLAB3188	GLAB3188_3724	GLAB3188_3724	Glaberrima	Togo	TG 08 - 206		Upland		WAB0038630	TG08-206
3774	GLAB3178	GLAB3178_3936	GLAB3178_3936	Glaberrima	Togo	TG 08 - 207		Upland		WAB0038631	TG08-207
3776	GLAB3173	GLAB3173_3938	GLAB3173_3938	Glaberrima	Togo	TG 08 - 208		Upland		WAB0038632	TG08-208
2477	GLAB2714	GLAB2714_2552	GLAB2714_2552	Glaberrima	Togo	TG 08 - 209		Upland		WAB0038633	TG08-209
2951	GLAB2654	GLAB2654_3047	GLAB2654_3047	Glaberrima	Togo	TG 08 - 210		Upland		WAB0038634	TG08-210
2835	GLAB2661	GLAB2661_2922	GLAB2661_2922	Glaberrima	Togo	TG 08 - 211		Upland		WAB0038635	TG08-211
3789	GLAB3186	GLAB3186_3953	GLAB3186_3953	Glaberrima	Togo	TG 08 - 212		Upland		WAB0038636	TG08-212
3834	GLAB3180	GLAB3180_4005	GLAB3180_4005	Glaberrima	Togo	TG 08 - 213		Upland		WAB0038637	TG08-213
3828	GLAB3172	GLAB3172_3998	GLAB3172_3998	Glaberrima	Togo	TG 08 - 214		Upland		WAB0038638	TG08-214
3522	GLAB3183	GLAB3183_3665	GLAB3183_3665	Glaberrima	Togo	TG 08 - 216		Upland	Doublons	WAB0038640	TG08-216
3835	GLAB3189	GLAB3189_4006	GLAB3189_4006	Glaberrima	Togo	TG 08 - 216		Upland	Doublons	WAB0038640	TG08-216
3807	GLAB3185	GLAB3185_3974	GLAB3185_3974	Glaberrima	Togo	TG 08 - 218		Upland		WAB0038642	TG08-218
2570	GLAB3191	GLAB3191_2646	GLAB3191_2646	Glaberrima	Togo	TG 08 - 219		Upland		WAB0038643	TG08-219
3837	GLAB3181	GLAB3181_4008	GLAB3181_4008	Glaberrima	Togo	TG 08 - 220		Upland		WAB0038644	TG08-220
2637	GLAB3192	GLAB3192_2716	GLAB3192_2716	Glaberrima	Togo	TG 08 - 221		Upland		WAB0038645	TG08-221
2537	GLAB3516	GLAB3516_2612	GLAB3516_2612	Glaberrima	Togo	TG 08 - 224		Upland		WAB0038648	TG08-224
3668	GLAB3464	GLAB3464_3822	GLAB3464_3822	Glaberrima	Togo	TG 08 - 225		Upland		WAB0038649	TG08-225
3790	GLAB3475	GLAB3475_3954	GLAB3475_3954	Glaberrima	Togo	TG 08 - 226		Upland		WAB0038650	TG08-226
3602	GLAB3424	GLAB3424_3751	Out_GLAB3424_3751	Glaberrima	Togo	TG 08 - 227		Upland	Very high distance	WAB0038651	TG08-227
3598	GLAB3370	GLAB3370_3746	GLAB3370_3746	Glaberrima	Togo	TG 08 - 228		Upland		WAB0038652	TG08-228
3764	GLAB3373	GLAB3373_3926	GLAB3373_3926	Glaberrima	Togo	TG 08 - 229		Upland		WAB0038653	TG08-229
3888	GLAB2751	GLAB2751_4081	GLAB2751_4081	Glaberrima	Togo	TG 08 - 230		Upland		WAB0038654	TG08-230
2845	GLAB2650	GLAB2650_2933	GLAB2650_2933	Glaberrima	Togo	TG 08 - 231		Upland		WAB0038655	TG08-231
2675	GLAB3198	GLAB3198_2755	GLAB3198_2755	Glaberrima	Togo	TG 08 - 232		Upland		WAB0038656	TG08-232
3662	GLAB3372	GLAB3372_3816	GLAB3372_3816	Glaberrima	Togo	TG 08 - 236		Upland		WAB0038660	TG08-236
3664	GLAB3449	GLAB3449_3818	GLAB3449_3818	Glaberrima	Togo	TG 08 - 237		Upland		WAB0038661	TG08-237
2548	GLAB3503	GLAB3503_2624	GLAB3503_2624	Glaberrima	Togo	TG 08 - 238		Upland		WAB0038662	TG08-238
3699	GLAB3452	GLAB3452_3855	GLAB3452_3855	Glaberrima	Togo	TG 08 - 239		Upland		WAB0038663	TG08-239
3763	GLAB3440	GLAB3440_3925	GLAB3440_3925	Glaberrima	Togo	TG 08 - 245		Upland		WAB0038669	TG08-245
3182	GLAB3579	GLAB3579_3295	GLAB3579_3295	Glaberrima	Togo	TG 08 - 246		Upland		WAB0038670	TG08-246
2538	GLAB3558	GLAB3558_2613	GLAB3558_2613	Glaberrima	Togo	TG 08 - 247		Upland		WAB0038671	TG08-247
3690	GLAB3445	GLAB3445_3845	GLAB3445_3845	Glaberrima	Togo	TG 08 - 250		Upland		WAB0038674	TG08-250
3032	GLAB2838	GLAB2838_3135	GLAB2838_3135	Glaberrima	Togo	TG 08 - 253		Upland		WAB0038677	TG08-253
2824	GLAB2652	GLAB2652_2910	GLAB2652_2910	Glaberrima	Togo	TG 08 - 254		Upland	Doublons	WAB0038678	TG08-254
2936	GLAB2657	GLAB2657_3031	GLAB2657_3031	Glaberrima	Togo	TG 08 - 254		Upland	Doublons	WAB0038678	TG08-254
3619	GLAB3390	GLAB3390_3769	GLAB3390_3769	Glaberrima	Togo	TG 08 - 257		Upland		WAB0038681	TG08-257
3714	GLAB3394	GLAB3394_3870	GLAB3394_3870	Glaberrima	Togo	TG 08 - 258		Upland		WAB0038682	TG08-258
3656	GLAB3409	GLAB3409_3810	GLAB3409_3810	Glaberrima	Togo	TG 08 - 260		Upland		WAB0038684	TG08-260
3652	GLAB3450	GLAB3450_3806	GLAB3450_3806	Glaberrima	Togo	TG 08 - 261		Upland		WAB0038685	TG08-261
3666	GLAB3433	GLAB3433_3820	GLAB3433_3820	Glaberrima	Togo	TG 08 - 262		Upland		WAB0038686	TG08-262
3754	GLAB3401	GLAB3401_3915	GLAB3401_3915	Glaberrima	Togo	TG 08 - 263		Upland		WAB0038687	TG08-263
2907	GLAB2656	GLAB2656_3000	GLAB2656_3000	Glaberrima	Togo	TG 08 - 265		Upland	Doublons	WAB0038689	TG08-265
3614	GLAB3371	GLAB3371_3764	GLAB3371_3764	Glaberrima	Togo	TG 08 - 265		Upland	Doublons	WAB0038689	TG08-265
3626	GLAB3422	GLAB3422_3776	GLAB3422_3776	Glaberrima	Togo	TG 08 - 266		Upland		WAB0038690	TG08-266
2529	GLAB3584	GLAB3584_2604	GLAB3584_2604	Glaberrima	Togo	TG 08 - 267		Upland		WAB0038691	TG08-267
2666	GLAB3524	GLAB3524_2745	GLAB3524_2745	Glaberrima	Togo	TG 08 - 269		Upland	Doublons	WAB0038693	TG08-269
3061	GLAB2683	GLAB2683_3167	GLAB2683_3167	Glaberrima	Togo	TG 08 - 269		Upland	Doublons	WAB0038693	TG08-269
2519	GLAB3488	GLAB3488_2594	GLAB3488_2594	Glaberrima	Togo	TG 08 - 271		Upland	Doublons	WAB0038695	TG08-271
2982	GLAB2655	GLAB2655_3081	GLAB2655_3081	Glaberrima	Togo	TG 08 - 271		Upland	Doublons	WAB0038695	TG08-271
3071	GLAB2682	GLAB2682_3178	GLAB2682_3178	Glaberrima	Togo	TG 08 - 272		Upland	Doublons	WAB0038696	TG08-272
3815	GLAB3481	GLAB3481_3982	GLAB3481_3982	Glaberrima	Togo	TG 08 - 272		Upland	Doublons	WAB0038696	TG08-272
2883	GLAB2686	GLAB2686_2973	GLAB2686_2973	Glaberrima	Togo	TG 08 - 273		Upland	Doublons	WAB0038697	TG08-273
3650	GLAB3458	GLAB3458_3803	GLAB3458_3803	Glaberrima	Togo	TG 08 - 273		Upland	Doublons	WAB0038697	TG08-273
2920	GLAB2685	GLAB2685_3013	GLAB2685_3013	Glaberrima	Togo	TG 08 - 274		Upland	Doublons	WAB0038698	TG08-274
3734	GLAB3432	GLAB3432_3895	GLAB3432_3895	Glaberrima	Togo	TG 08 - 274		Upland	Doublons	WAB0038698	TG08-274
2917	GLAB2684	GLAB2684_3010	GLAB2684_3010	Glaberrima	Togo	TG 08 - 275		Upland	Doublons	WAB0038699	TG08-275
3671	GLAB3374	GLAB3374_3825	GLAB3374_3825	Glaberrima	Togo	TG 08 - 275		Upland	Doublons	WAB0038699	TG08-275
3729	GLAB3118	GLAB3118_3888	GLAB3118_3888	Glaberrima	Togo	TG 08 - 59		Upland		WAB0038483	TG08-059	TG08-059	Togo
3423	GLAB2338	GLAB2338_3556	Out_GLAB2338_3556	Glaberrima	Togo	TG 08 -235		Upland	Very high distance	WAB0038659	TG08-235	TG08-235	Togo
1546	GLAB1078	GLAB1078_1570	GLAB1078_1570	Glaberrima	Chad	TG 34			Doublons	WAB0011921	TG 34
2530	GLAB3487	GLAB3487_2605	GLAB3487_2605	Glaberrima	Chad	TG 59	Cultivated		Doublons	WAB0029372	TG 59
3054	GLAB2835	GLAB2835_3160	GLAB2835_3160	Glaberrima	Thailand	TH1-C		Upland		WAB0037090	TH1-C
3414	GLAB2858	GLAB2858_3547	GLAB2858_3547	Glaberrima	Lao_PDR	THOUA	Cultivated			WAB0034198	THOUA
1821	GLAB2272	GLAB2272_1859	GLAB2272_1859	Glaberrima	Mali	TIOLY	Cultivated	Irrigated lowland		WAB0032487	TIOLY
1154	GLAB995	GLAB995_1164	GLAB995_1164	Glaberrima	Mali	TIOUKIRIVEL		Irrigated lowland		WAB0030311	TIOUKIRIVEL
941	WR82	GLAB82_948	GLAB82_948	Glaberrima	Nigeria	TOB 5663		Upland		WAB0009247	TOB 5663
1040	WR118	GLAB118_1050	GLAB118_1050	Glaberrima	Nigeria	TOB 5668		Upland		WAB0024904	TOB 5668
3591	GLAB974	GLAB974_3739	GLAB974_3739	Glaberrima	Mali	TOG 059			Doublons	WAB0033246	TOG 59		Mali
2648	GLAB3294	GLAB3294_2727	GLAB3294_2727	Glaberrima	Liberia	TOG 102555		Upland		WAB0037083	TOG 102555	IRGC 102555	Liberia
3498	GLAB2362	GLAB2362_3637	GLAB2362_3637	Glaberrima	Ivory_Coast	TOG 10434	Cultivated	Irrigated lowland		WAB0021562	TOG 10434
3373	GLAB2361	GLAB2361_3503	GLAB2361_3503	Glaberrima	Ivory_Coast	TOG 10440	Cultivated	Irrigated lowland		WAB0031069	TOG 10440
314	GLAB76	GLAB76_315	GLAB76_315	Glaberrima	Ivory_Coast	TOG 10443	Cultivated	Irrigated lowland		WAB0025744	TOG 10443
2663	GLAB754	GLAB754_2742	GLAB754_2742	Glaberrima	Ivory_Coast	TOG 10445	Cultivated	Irrigated lowland		WAB0021559	TOG 10445
3370	GLAB2364	GLAB2364_3498	GLAB2364_3498	Glaberrima	Ivory_Coast	TOG 10447	Cultivated	Irrigated lowland		WAB0029033	TOG 10447
3181	GLAB3560	GLAB3560_3294	GLAB3560_3294	Glaberrima	Ivory_Coast	TOG 10448	Cultivated	Irrigated lowland		WAB0029123	TOG 10448
1403	GLAB1119	GLAB1119_1416	GLAB1119_1416	Glaberrima	Ivory_Coast	TOG 10449	Cultivated	Irrigated lowland		WAB0021550	TOG 10449
591	GLAB264	GLAB264_594	GLAB264_594	Glaberrima	Ivory_Coast	TOG 10449-A	Cultivated	Irrigated lowland		WAB0032520	TOG 10449-A
42	GLAB904	GLAB904_42	GLAB904_42	Glaberrima	Ivory_Coast	TOG 10450	Cultivated	Irrigated lowland		WAB0026237	TOG 10450
143	GLAB330	GLAB330_143	GLAB330_143	Glaberrima	Ghana	TOG 10594	Cultivated	rainfed lowland		WAB0021565	TOG 10594
87	GLAB268	GLAB268_87	GLAB268_87	Glaberrima	Ghana	TOG 10643	Cultivated	rainfed lowland		WAB0026772	TOG 10643
3361	GLAB2862	GLAB2862_3488	GLAB2862_3488	Glaberrima	Liberia	TOG 10938				WAB0021552	TOG 10938
3284	GLAB2863	GLAB2863_3409	GLAB2863_3409	Glaberrima	Liberia	TOG 10949				WAB0025470	TOG 10949
2992	GLAB2748	GLAB2748_3092	GLAB2748_3092	Glaberrima	Liberia	TOG 10985	Cultivated	rainfed lowland		WAB0021566	TOG 10985
3350	GLAB2864	GLAB2864_3476	GLAB2864_3476	Glaberrima	Nigeria	TOG 1103				WAB0025395	TOG 1103
2669	GLAB3203	GLAB3203_2749	GLAB3203_2749	Glaberrima	Liberia	TOG 11086				WAB0025549	TOS 11086		LBR
3307	GLAB2867	GLAB2867_3433	GLAB2867_3433	Glaberrima	Cameroon	TOG 11523				WAB0025268	TOG 11523
883	GLAB423	GLAB423_887	GLAB423_887	Glaberrima	Nigeria	TOG 11673	Cultivated	Irrigated lowland		WAB0020779	TOG 11673
1940	GLAB1186	GLAB1186_1981	GLAB1186_1981	Glaberrima	Nigeria	TOG 11675	Cultivated	Irrigated lowland		WAB0020781	TOG 11675
2517	GLAB3543	GLAB3543_2592	GLAB3543_2592	Glaberrima	Mali	TOG 11964	Cultivated	Irrigated lowland		WAB0024078	TOG 11964
153	GLAB2043	GLAB2043_154	GLAB2043_154	Glaberrima	Nigeria	TOG 11974	Cultivated	Irrigated lowland		WAB0020786	TOG 11974
2796	GLAB2521	GLAB2521_2880	GLAB2521_2880	Glaberrima	Nigeria	TOG 11979	Cultivated	Irrigated lowland		WAB0011750	TOG 11979
3124	GLAB2768	GLAB2768_3235	GLAB2768_3235	Glaberrima	Nigeria	TOG 11982	Cultivated	Irrigated lowland		WAB0011752	TOG 11982
767	GLAB1317	GLAB1317_771	GLAB1317_771	Glaberrima	Nigeria	TOG 11983		Irrigated lowland		WAB0011753	TOG 11983
830	GLAB463	GLAB463_834	GLAB463_834	Glaberrima	Nigeria	TOG 11991	Cultivated	Irrigated lowland		WAB0026773	TOG 11991
3372	GLAB2868	GLAB2868_3502	GLAB2868_3502	Glaberrima	Nigeria	TOG 11998			Accession number not founded				Nigeria
3677	GLAB3418	GLAB3418_3831	GLAB3418_3831	Glaberrima	Nigeria	TOG 12000	Cultivated			WAB0010500	TOG 12000
1875	GLAB2213	GLAB2213_1916	GLAB2213_1916	Glaberrima	Nigeria	TOG 12003	Cultivated			WAB0020799	TOG 12003
3363	GLAB2869	GLAB2869_3490	GLAB2869_3490	Glaberrima	Nigeria	TOG 12006				WAB0020800	TOG 12006
3121	GLAB689	GLAB689_3232	GLAB689_3232	Glaberrima	Nigeria	TOG 12007	Cultivated			WAB0020801	TOG 12007
675	GLAB2027	GLAB2027_679	GLAB2027_679	Glaberrima	Nigeria	TOG 12008	Cultivated			WAB0020802	TOG 12008
2734	GLAB2552	GLAB2552_2816	GLAB2552_2816	Glaberrima	Nigeria	TOG 12010	Cultivated			WAB0021768	TOG 12010
2949	GLAB2550	GLAB2550_3045	GLAB2550_3045	Glaberrima	Nigeria	TOG 12012	Cultivated			WAB0021681	TOG 12012
3352	GLAB2870	GLAB2870_3478	GLAB2870_3478	Glaberrima	Nigeria	TOG 12014				WAB0021689	TOG 12014
3340	GLAB2871	GLAB2871_3466	GLAB2871_3466	Glaberrima	Nigeria	TOG 12016				WAB0025269	TOG 12016
3228	GLAB2873	GLAB2873_3346	GLAB2873_3346	Glaberrima	Nigeria	TOG 12021				WAB0025130	TOG 12021
3008	GLAB2790	GLAB2790_3111	GLAB2790_3111	Glaberrima	Nigeria	TOG 12023	Cultivated			WAB0020807	TOG 12023
2742	GLAB3315	GLAB3315_2824	GLAB3315_2824	Glaberrima	Nigeria	TOG 12027	Cultivated			WAB0029691	TOG 12027
3250	GLAB2874	GLAB2874_3369	GLAB2874_3369	Glaberrima	Nigeria	TOG 12028				WAB0024964	TOG 12028
3816	GLAB1287	GLAB1287_3983	GLAB1287_3983	Glaberrima	Nigeria	TOG 12032	Cultivated			WAB0026071	TOG 12032
3217	GLAB2875	GLAB2875_3335	GLAB2875_3335	Glaberrima	Nigeria	TOG 12033				WAB0021630	TOG 12033
3415	GLAB2876	GLAB2876_3548	GLAB2876_3548	Glaberrima	Nigeria	TOG 12035				WAB0020809	TOG 12035
3713	GLAB3447	GLAB3447_3869	GLAB3447_3869	Glaberrima	Nigeria	TOG 12037	Cultivated			WAB0025270	TOG 12037
3394	GLAB2877	GLAB2877_3525	GLAB2877_3525	Glaberrima	Nigeria	TOG 12042				WAB0020811	TOG 12042
3383	GLAB2878	GLAB2878_3513	GLAB2878_3513	Glaberrima	Nigeria	TOG 12048				WAB0025271	TOG 12048
2834	GLAB2662	GLAB2662_2921	GLAB2662_2921	Glaberrima	Nigeria	TOG 12049	Cultivated			WAB0020814	TOG 12049
2630	GLAB801	GLAB801_2709	GLAB801_2709	Glaberrima	Nigeria	TOG 12052	Cultivated			WAB0030067	TOG 12052
138	GLAB2020	GLAB2020_138	GLAB2020_138	Glaberrima	Nigeria	TOG 12054	Cultivated			WAB0025888	TOG 12054
880	GLAB1238	GLAB1238_884	GLAB1238_884	Glaberrima	Nigeria	TOG 12060	Cultivated			WAB0020817	TOG 12060
835	GLAB08	GLAB08_839	GLAB08_839	Glaberrima	Nigeria	TOG 12064	Cultivated			WAB0030086	TOG 12064
2079	GLAB1665	GLAB1665_2126	GLAB1665_2126	Glaberrima	Burkina_Faso	TOG 12068	Cultivated			WAB0014501	TOG 12068
1559	GLAB60	GLAB60_1583	GLAB60_1583	Glaberrima	Nigeria	TOG 12071	Cultivated			WAB0021737	TOG 12071
3362	GLAB2880	GLAB2880_3489	GLAB2880_3489	Glaberrima	Nigeria	TOG 12073				WAB0024965	TOG 12073
3424	GLAB2881	GLAB2881_3557	GLAB2881_3557	Glaberrima	Nigeria	TOG 12082				WAB0030096	TOG 12082
3006	GLAB2524	GLAB2524_3109	GLAB2524_3109	Glaberrima	Nigeria	TOG 12083	Cultivated			WAB0021714	TOG 12083
3351	GLAB2882	GLAB2882_3477	GLAB2882_3477	Glaberrima	Nigeria	TOG 12084				WAB0021634	TOG 12084
2074	GLAB585	GLAB585_2120	GLAB585_2120	Glaberrima	Nigeria	TOG 12086	Cultivated			WAB0020828	TOG 12086
3339	GLAB2883	GLAB2883_3465	GLAB2883_3465	Glaberrima	Nigeria	TOG 12089				WAB0025131	TOG 12089
3279	GLAB2884	GLAB2884_3404	GLAB2884_3404	Glaberrima	Nigeria	TOG 12091				WAB0025501	TOG 12091
2784	GLAB2526	GLAB2526_2868	Out_GLAB2526_2868	Glaberrima	Liberia	TOG 12092	Cultivated		Very high distance	WAB0020831	TOG 12092
2932	GLAB2567	GLAB2567_3025	GLAB2567_3025	Glaberrima	Nigeria	TOG 12094	Cultivated			WAB0020833	TOG 12094
3160	GLAB2787	GLAB2787_3273	GLAB2787_3273	Glaberrima	Nigeria	TOG 12095	Cultivated			WAB0020834	TOG 12095
3487	GLAB1819	GLAB1819_3625	GLAB1819_3625	Glaberrima	Liberia	TOG 12098	Cultivated			WAB0020837	TOG 12098
3269	GLAB2885	GLAB2885_3392	GLAB2885_3392	Glaberrima	Nigeria	TOG 12102				WAB0029651	TOG 12102
3126	GLAB2772	GLAB2772_3237	GLAB2772_3237	Glaberrima	Nigeria	TOG 12105	Cultivated			WAB0020840	TOG 12105
2919	GLAB2543	GLAB2543_3012	GLAB2543_3012	Glaberrima	Nigeria	TOG 12109	Cultivated			WAB0031001	TOG 12109
2957	GLAB2516	GLAB2516_3053	GLAB2516_3053	Glaberrima	Nigeria	TOG 12114	Cultivated			WAB0020843	TOG 12114
1851	GLAB1158	GLAB1158_1891	GLAB1158_1891	Glaberrima	Nigeria	TOG 12118	Cultivated			WAB0021598	TOG 12118
3259	GLAB2886	GLAB2886_3380	GLAB2886_3380	Glaberrima	Nigeria	TOG 12119				WAB0021694	TOG 12119
3272	GLAB2887	GLAB2887_3397	GLAB2887_3397	Glaberrima	Nigeria	TOG 12120				WAB0025502	TOG 12120
3335	GLAB2888	GLAB2888_3461	GLAB2888_3461	Glaberrima	Nigeria	TOG 12122				WAB0020846	TOG 12122
825	GLAB1283	GLAB1283_829	GLAB1283_829	Glaberrima	Nigeria	TOG 12123	Cultivated			WAB0020847	TOG 12123
1449	GLAB1159	GLAB1159_1464	GLAB1159_1464	Glaberrima	Nigeria	TOG 12127	Cultivated			WAB0020849	TOG 12127
3286	GLAB2889	GLAB2889_3411	GLAB2889_3411	Glaberrima	Nigeria	TOG 12128				WAB0024942	TOG 12128
3080	GLAB2791	GLAB2791_3187	GLAB2791_3187	Glaberrima	Nigeria	TOG 12134	Cultivated			WAB0021652	TOG 12134
3509	GLAB2890	GLAB2890_3649	GLAB2890_3649	Glaberrima	Nigeria	TOG 12136				WAB0020854	TOG 12136
3515	GLAB941	GLAB941_3655	GLAB941_3655	Glaberrima	Guinea-Bissau	TOG 121371				WAB0011904	TOG 12371		GNB
3550	GLAB2891	GLAB2891_3696	GLAB2891_3696	Glaberrima	Nigeria	TOG 12140				WAB0025273	TOG 12140
3333	GLAB2892	GLAB2892_3459	GLAB2892_3459	Glaberrima	Nigeria	TOG 12141				WAB0021732	TOG 12141
2877	GLAB2597	GLAB2597_2967	GLAB2597_2967	Glaberrima	Nigeria	TOG 12143	Cultivated			WAB0020857	TOG 12143
2478	GLAB3328	GLAB3328_2553	GLAB3328_2553	Glaberrima	Nigeria	TOG 12144	Cultivated			WAB0030048	TOG 12144
907	GLAB1422	GLAB1422_911	GLAB1422_911	Glaberrima	Nigeria	TOG 12147	Cultivated			WAB0021678	TOG 12147
3775	GLAB3148	GLAB3148_3937	GLAB3148_3937	Glaberrima	Nigeria	TOG 12150	Cultivated			WAB0021725	TOG 12150
3296	GLAB2893	GLAB2893_3422	GLAB2893_3422	Glaberrima	Nigeria	TOG 12151				WAB0020864	TOG 12151
3199	GLAB2894	GLAB2894_3313	GLAB2894_3313	Glaberrima	Nigeria	TOG 12152				WAB0020865	TOG 12152
3892	GLAB3425	GLAB3425_4085	GLAB3425_4085	Glaberrima	Nigeria	TOG 12153-A	Cultivated			WAB0029833	TOG 12153-A
2806	GLAB2580	GLAB2580_2891	GLAB2580_2891	Glaberrima	Nigeria	TOG 12154	Cultivated			WAB0021705	TOG 12154
2763	GLAB2542	GLAB2542_2846	GLAB2542_2846	Glaberrima	Nigeria	TOG 12155	Cultivated			WAB0021660	TOG 12155
336	GLAB1242	GLAB1242_337	GLAB1242_337	Glaberrima	Nigeria	TOG 12158	Cultivated			WAB0021734	TOG 12158
3469	GLAB2895	GLAB2895_3606	GLAB2895_3606	Glaberrima	Nigeria	TOG 12162				WAB0020873	TOG 12162
3801	GLAB3146	GLAB3146_3966	GLAB3146_3966	Glaberrima	Nigeria	TOG 12164	Cultivated			WAB0030069	TOG 12164
1931	GLAB1867	GLAB1867_1972	GLAB1867_1972	Glaberrima	Nigeria	TOG 12166	Cultivated			WAB0021653	TOG 12166
2566	GLAB747	GLAB747_2642	GLAB747_2642	Glaberrima	Nigeria	TOG 12167	Cultivated			WAB0029428	TOG 12167
3616	GLAB1454	GLAB1454_3766	GLAB1454_3766	Glaberrima	Nigeria	TOG 12168	Cultivated			WAB0021625	TOG 12168
2010	GLAB1371	GLAB1371_2055	GLAB1371_2055	Glaberrima	Nigeria	TOG 12173	Cultivated			WAB0021752	TOG 12173
3718	GLAB3132	GLAB3132_3875	GLAB3132_3875	Glaberrima	Nigeria	TOG 12178	Cultivated			WAB0021809	TOG 12178
3695	GLAB3161	GLAB3161_3851	GLAB3161_3851	Glaberrima	Nigeria	TOG 12185	Cultivated			WAB0021623	TOG 12185
2817	GLAB2590	GLAB2590_2902	GLAB2590_2902	Glaberrima	Nigeria	TOG 12188	Cultivated			WAB0020888	TOG 12188
3353	GLAB2897	GLAB2897_3480	GLAB2897_3480	Glaberrima	Nigeria	TOG 12214				WAB0025322	TOG 12214
3038	GLAB2540	GLAB2540_3141	GLAB2540_3141	Glaberrima	Nigeria	TOG 12217	Cultivated			WAB0025081	TOG 12217
2921	GLAB2577	GLAB2577_3014	GLAB2577_3014	Glaberrima	Nigeria	TOG 12224	Cultivated			WAB0020914	TOG 12224
1767	GLAB2148	GLAB2148_1801	GLAB2148_1801	Glaberrima	Nigeria	TOG 12228	Cultivated			WAB0021679	TOG 12228
3130	GLAB2799	GLAB2799_3242	GLAB2799_3242	Glaberrima	Nigeria	TOG 12236	Cultivated			WAB0031772	TOG 12236
3737	GLAB3184	GLAB3184_3898	GLAB3184_3898	Glaberrima	Nigeria	TOG 12238	Cultivated			WAB0029426	TOG 12238
3185	GLAB2898	GLAB2898_3298	GLAB2898_3298	Glaberrima	Nigeria	TOG 12242				WAB0029650	TOG 12242
94	GLAB980	GLAB980_94	GLAB980_94	Glaberrima	Nigeria	TOG 12243	Cultivated			WAB0020924	TOG 12243
56	GLAB1267	GLAB1267_56	GLAB1267_56	Glaberrima	Nigeria	TOG 12255	Cultivated			WAB0029387	TOG 12255
3568	GLAB2899	GLAB2899_3716	GLAB2899_3716	Glaberrima	Nigeria	TOG 12263				WAB0029660	TOG 12263
3899	GLAB3442	GLAB3442_4096	GLAB3442_4096	Glaberrima	Nigeria	TOG 12266	Cultivated			WAB0029867	TOG 12266
3512	GLAB3167	GLAB3167_3652	GLAB3167_3652	Glaberrima	Nigeria	TOG 12271	Cultivated			WAB0029411	TOG 12271
3176	GLAB2900	GLAB2900_3289	GLAB2900_3289	Glaberrima	Nigeria	TOG 12273				WAB0025274	TOG 12273
3653	GLAB2901	GLAB2901_3807	GLAB2901_3807	Glaberrima	Nigeria	TOG 12274				WAB0020939	TOG 12274
3287	GLAB2902	GLAB2902_3413	GLAB2902_3413	Glaberrima	Nigeria	TOG 12282				WAB0029707	TOG 12282
2456	GLAB3329	GLAB3329_2529	GLAB3329_2529	Glaberrima	Nigeria	TOG 12283	Cultivated			WAB0025361	TOG 12283
1357	GLAB2158	GLAB2158_1368	GLAB2158_1368	Glaberrima	Nigeria	TOG 12290	Cultivated			WAB0029405	TOG 12290
884	GLAB400	GLAB400_888	GLAB400_888	Glaberrima	Nigeria	TOG 12291	Cultivated			WAB0029419	TOG 12291
33	GLAB1280	GLAB1280_33	GLAB1280_33	Glaberrima	Nigeria	TOG 12292	Cultivated			WAB0021605	TOG 12292
3521	GLAB3141	GLAB3141_3664	GLAB3141_3664	Glaberrima	Nigeria	TOG 12294	Cultivated			WAB0020946	TOG 12294
3248	GLAB2903	GLAB2903_3367	GLAB2903_3367	Glaberrima	Nigeria	TOG 12298				WAB0029652	TOG 12298
2479	GLAB3582	GLAB3582_2554	Out_GLAB3582_2554	Glaberrima	Nigeria	TOG 12303	Cultivated		Affected DARwin tree after excluding the most distant 30 samples	WAB0021680	TOG 12303
1329	GLAB2307	GLAB2307_1340	GLAB2307_1340	Glaberrima	Nigeria	TOG 12322	Cultivated			WAB0021794	TOG 12322
2011	GLAB478	GLAB478_2057	GLAB478_2057	Glaberrima	Nigeria	TOG 12325	Cultivated			WAB0021778	TOG 12325
2055	GLAB1615	GLAB1615_2101	GLAB1615_2101	Glaberrima	Nigeria	TOG 12326	Cultivated			WAB0029410	TOG 12326
1406	GLAB54	GLAB54_1419	GLAB54_1419	Glaberrima	Nigeria	TOG 12330	Cultivated			WAB0029427	TOG 12330
1427	GLAB1988	GLAB1988_1442	GLAB1988_1442	Glaberrima	Nigeria	TOG 12333	Cultivated			WAB0029422	TOG 12333
2853	GLAB2776	GLAB2776_2943	GLAB2776_2943	Glaberrima	Nigeria	TOG 12335	Cultivated			WAB0020962	TOG 12335
900	GLAB67	GLAB67_904	GLAB67_904	Glaberrima	Nigeria	TOG 12336	Cultivated			WAB0020963	TOG 12336
807	GLAB262	GLAB262_811	GLAB262_811	Glaberrima	Nigeria	TOG 12337	Cultivated			WAB0020964	TOG 12337
111	GLAB2044	GLAB2044_111	GLAB2044_111	Glaberrima	Liberia	TOG 12339	Cultivated			WAB0020965	TOG 12339
1846	GLAB294	GLAB294_1886	GLAB294_1886	Glaberrima	Nigeria	TOG 12340	Cultivated			WAB0029418	TOG 12340
3206	GLAB2904	GLAB2904_3322	GLAB2904_3322	Glaberrima	Nigeria	TOG 12341				WAB0030110	TOG 12341
1611	GLAB390	GLAB390_1637	GLAB390_1637	Glaberrima	Nigeria	TOG 12342	Cultivated			WAB0021675	TOG 12342
1299	GLAB2164	GLAB2164_1309	GLAB2164_1309	Glaberrima	Senegal	TOG 12345	Cultivated			WAB0029367	TOG 12345
1330	GLAB1503	GLAB1503_1341	GLAB1503_1341	Glaberrima	Senegal	TOG 12345-A	Cultivated			WAB0032923	TOG 12345-A
1632	GLAB365	GLAB365_1659	GLAB365_1659	Glaberrima	Senegal	TOG 12347				WAB0020968	TOG 12347
2929	GLAB2498	GLAB2498_3022	GLAB2498_3022	Glaberrima	Senegal	TOG 12347 - A				WAB0032903	TOG 12347-A	TOG 12347-A	Senegal
169	GLAB2049	GLAB2049_170	GLAB2049_170	Glaberrima	Senegal	TOG 12349	Cultivated			WAB0029366	TOG 12349
2685	GLAB3306	GLAB3306_2765	GLAB3306_2765	Glaberrima	Senegal	TOG 12350	Cultivated			WAB0033521	TOG 12350
833	GLAB627	GLAB627_837	GLAB627_837	Glaberrima	Senegal	TOG 12352-A	Cultivated			WAB0032553	TOG 12352-A
1721	GLAB555	GLAB555_1755	GLAB555_1755	Glaberrima	Senegal	TOG 12353	Cultivated			WAB0029390	TOG 12353
1673	GLAB68	GLAB68_1703	GLAB68_1703	Glaberrima	Senegal	TOG 12355	Cultivated			WAB0021654	TOG 12355
1301	GLAB2233	GLAB2233_1311	GLAB2233_1311	Glaberrima	Ivory_Coast	TOG 12357	Cultivated			WAB0020972	TOG 12357
920	GLAB413	GLAB413_927	GLAB413_927	Glaberrima	Ivory_Coast	TOG 12358	Cultivated			WAB0020973	TOG 12358
1593	GLAB1125	GLAB1125_1618	GLAB1125_1618	Glaberrima	Ivory_Coast	TOG 12361	Cultivated			WAB0029032	TOG 12361
3564	GLAB864	GLAB864_3711	GLAB864_3711	Glaberrima	Ivory_Coast	TOG 12363	Cultivated			WAB0024666	TOG 12363
2503	GLAB3521	GLAB3521_2578	GLAB3521_2578	Glaberrima	Ivory_Coast	TOG 12363-A	Cultivated			WAB0032468	TOG 12363-A
2076	GLAB1388	GLAB1388_2123	GLAB1388_2123	Glaberrima	Guinee-Bissau	TOG 12365	Cultivated			WAB0019892	TOG 12365
1733	GLAB1073	GLAB1073_1767	GLAB1073_1767	Glaberrima	Guinee-Bissau	TOG 12365-A	Cultivated			WAB0032329	TOG 12365-A
1456	GLAB404	GLAB404_1471	GLAB404_1471	Glaberrima	Guinee-Bissau	TOG 12367	Cultivated			WAB0011903	TOG 12367
2494	GLAB3551	GLAB3551_2569	GLAB3551_2569	Glaberrima	Guinee-Bissau	TOG 12371-A				WAB0037031	TOG 12371-A
3466	GLAB2386	GLAB2386_3603	GLAB2386_3603	Glaberrima	Guinee-Bissau	TOG 12372	Cultivated			WAB0020974	TOG 12372
674	GLAB1359	GLAB1359_678	GLAB1359_678	Glaberrima	Guinee-Bissau	TOG 12374	Cultivated			WAB0011907	TOG 12374
837	GLAB1190	GLAB1190_841	GLAB1190_841	Glaberrima	Guinee-Bissau	TOG 12374-A	Cultivated			WAB0032536	TOG 12374-A
211	GLAB1360	GLAB1360_212	GLAB1360_212	Glaberrima	Guinee-Bissau	TOG 12377				WAB0011909	TOG 12377
1626	GLAB1109	GLAB1109_1653	GLAB1109_1653	Glaberrima	Guinee-Bissau	TOG 12377-A	Cultivated			WAB0032570	TOG 12377-A
3867	GLAB2385	GLAB2385_4047	GLAB2385_4047	Glaberrima	Guinee-Bissau	TOG 12378	Cultivated			WAB0020976	TOG 12378
1935	GLAB146	GLAB146_1976	GLAB146_1976	Glaberrima	Guinee-Bissau	TOG 12380	Cultivated			WAB0011910	TOG 12380
510	GLAB1362	GLAB1362_512	GLAB1362_512	Glaberrima	Guinee-Bissau	TOG 12380-A	Cultivated			WAB0032364	TOG 12380-A
1155	GLAB1091	GLAB1091_1165	GLAB1091_1165	Glaberrima	Guinee-Bissau	TOG 12381	Cultivated			WAB0021645	TOG 12381
2025	GLAB180	GLAB180_2071	GLAB180_2071	Glaberrima	Guinee-Bissau	TOG 12383	Cultivated			WAB0011912	TOG 12383
1991	GLAB108	GLAB108_2034	GLAB108_2034	Glaberrima	Guinee-Bissau	TOG 12383-A	Cultivated			WAB0032287	TOG 12383-A
470	GLAB1364	GLAB1364_472	GLAB1364_472	Glaberrima	Guinee-Bissau	TOG 12384	Cultivated			WAB0011905	TOG 12384
180	GLAB2051	GLAB2051_181	GLAB2051_181	Glaberrima	Tanzania	TOG 12387	Cultivated			WAB0036876	TOG 12387
1496	GLAB362	GLAB362_1517	GLAB362_1517	Glaberrima	Cameroon	TOG 12388	Cultivated			WAB0036877	TOG 12388
3474	GLAB2905	GLAB2905_3612	GLAB2905_3612	Glaberrima	Cameroon	TOG 12390			Accession number not founded				Cameroon
910	GLAB498	GLAB498_914	GLAB498_914	Glaberrima	Cameroon	TOG 12391	Cultivated			WAB0011917	TOG 12391
1300	GLAB2221	GLAB2221_1310	GLAB2221_1310	Glaberrima	Chad	TOG 12393	Cultivated			WAB0029417	TOG 12393
2909	GLAB2545	GLAB2545_3002	GLAB2545_3002	Glaberrima	Chad	TOG 12395	Cultivated			WAB0029412	TOG 12395
3257	GLAB2376	GLAB2376_3377	GLAB2376_3377	Glaberrima	Guinea	TOG 12396	Cultivated			WAB0021663	TOG 12396
3562	GLAB921	GLAB921_3709	GLAB921_3709	Glaberrima	Guinea	TOG 12396 - A			Doublons	WAB0032283	TOG 12396-A	TOG 12396-A	Guinea
1941	GLAB2191	GLAB2191_1982	GLAB2191_1982	Glaberrima	Guinea	TOG 12396-A			Doublons	WAB0032283	TOG 12396-A
3472	GLAB2374	GLAB2374_3609	GLAB2374_3609	Glaberrima	Guinea	TOG 12397	Cultivated			WAB0020980	TOG 12397
3367	GLAB2906	GLAB2906_3494	GLAB2906_3494	Glaberrima	Guinea	TOG 12398				WAB0029653	TOG 12398
2773	GLAB2496	GLAB2496_2856	GLAB2496_2856	Glaberrima	Guinea	TOG 12399	Cultivated			WAB0037052	TOG 12399
3316	GLAB1845	GLAB1845_3442	GLAB1845_3442	Glaberrima	Guinea	TOG 12400	Cultivated			WAB0021796	TOG 12400
547	GLAB1367	GLAB1367_549	GLAB1367_549	Glaberrima	Guinea	TOG 12400-A	Cultivated			WAB0032538	TOG 12400-A
790	GLAB1331	GLAB1331_794	GLAB1331_794	Glaberrima	Guinea	TOG 12401	Cultivated			WAB0021799	TOG 12401
1779	GLAB2211	GLAB2211_1813	GLAB2211_1813	Glaberrima	Guinea	TOG 12403	Cultivated			WAB0029102	TOG 12403
3638	GLAB1733	GLAB1733_3789	GLAB1733_3789	Glaberrima	Guinea	TOG 12403 - A			Doublons	WAB0032544	TOG 12403-A	TOG 12403-A	Guinea
398	GLAB967	GLAB967_399	GLAB967_399	Glaberrima	Guinea	TOG 12403-A			Doublons	WAB0032544	TOG 12403-A
466	GLAB1369	GLAB1369_468	GLAB1369_468	Glaberrima	Guinea	TOG 12404	Cultivated			WAB0029413	TOG 12404
1511	GLAB1847	GLAB1847_1533	GLAB1847_1533	Glaberrima	Guinea	TOG 12407	Cultivated			WAB0020985	TOG 12407
173	GLAB1370	GLAB1370_174	GLAB1370_174	Glaberrima	Guinea	TOG 12408	Cultivated			WAB0029414	TOG 12408
155	GLAB1264	GLAB1264_156	GLAB1264_156	Glaberrima	Guinea	TOG 12409	Cultivated			WAB0019890	TOG 12409
1448	GLAB1077	GLAB1077_1463	GLAB1077_1463	Glaberrima	Guinea	TOG 12411	Cultivated			WAB0020987	TOG 12411
463	GLAB1372	GLAB1372_465	GLAB1372_465	Glaberrima	Guinea	TOG 12414	Cultivated			WAB0020989	TOG 12414
670	GLAB1375	GLAB1375_674	GLAB1375_674	Glaberrima	Guinea	TOG 12419	Cultivated			WAB0022465	TOG 12419
490	GLAB1376	GLAB1376_492	GLAB1376_492	Glaberrima	Guinea	TOG 1242	Cultivated			WAB0029432	TOG 1242
220	GLAB1378	GLAB1378_221	GLAB1378_221	Glaberrima	Guinea	TOG 12421				WAB0029892	TOG 12421
3433	GLAB2355	GLAB2355_3568	GLAB2355_3568	Glaberrima	Guinea	TOG 12423	Cultivated			WAB0020995	TOG 12423
69	GLAB1243	GLAB1243_69	GLAB1243_69	Glaberrima	Guinea	TOG 12428	Cultivated			WAB0021601	TOG 12428
730	GLAB1379	GLAB1379_734	GLAB1379_734	Glaberrima	Guinea	TOG 12429	Cultivated			WAB0033739	TOG 12429
630	GLAB1380	GLAB1380_634	GLAB1380_634	Glaberrima	Guinea	TOG 12429-B				WAB0000107	TOG 12429-B
1939	GLAB544	GLAB544_1980	GLAB544_1980	Glaberrima	Guinea	TOG 12434	Cultivated			WAB0034127	TOG 12434
2852	GLAB2614	GLAB2614_2942	GLAB2614_2942	Glaberrima	Guinea	TOG 12435	Cultivated			WAB0029399	TOG 12435
2080	GLAB240	GLAB240_2127	GLAB240_2127	Glaberrima	Guinea	TOG 12436	Cultivated			WAB0021002	TOG 12436
318	GLAB1290	GLAB1290_319	GLAB1290_319	Glaberrima	Guinea	TOG 12438	Cultivated			WAB0021596	TOG 12438
3302	GLAB832	GLAB832_3428	GLAB832_3428	Glaberrima	Guinea	TOG 12438 - A			Doublons	WAB0032844	TOG 12438-A	TOG 12438-A	Guinea
271	GLAB1382	GLAB1382_272	GLAB1382_272	Glaberrima	Guinea	TOG 12438-A			Doublons	WAB0032844	TOG 12438-A
3	GLAB1272	GLAB1272_3	GLAB1272_3	Glaberrima	Guinea	TOG 12439	Cultivated			WAB0021005	TOG 12439
1771	GLAB1173	GLAB1173_1805	GLAB1173_1805	Glaberrima	Guinea	TOG 12439-A	Cultivated			WAB0032547	TOG 12439-A
2088	GLAB135	GLAB135_2135	GLAB135_2135	Glaberrima	Guinea	TOG 12440	Cultivated			WAB0021724	TOG 12440
1537	GLAB2104	GLAB2104_1560	GLAB2104_1560	Glaberrima	Guinea	TOG 12440-A	Cultivated			WAB0032301	TOG 12440-A
805	GLAB932	GLAB932_809	GLAB932_809	Glaberrima	Guinea	TOG 12443	Cultivated			WAB0021686	TOG 12443
638	GLAB1383	GLAB1383_642	GLAB1383_642	Glaberrima	Guinea	TOG 12443-A	Cultivated			WAB0032634	TOG 12443-A
612	GLAB1384	GLAB1384_616	GLAB1384_616	Glaberrima	Guinea	TOG 12444	Cultivated		Doublons	WAB0021009	TOG 12444
2009	GLAB1617	GLAB1617_2054	GLAB1617_2054	Glaberrima	Guinea	TOG 12444	Cultivated		Doublons	WAB0021009	TOG 12444
99	GLAB1306	GLAB1306_99	GLAB1306_99	Glaberrima	Chad	TOG 12446	Cultivated			WAB0021010	TOG 12446
1844	GLAB35	GLAB35_1883	GLAB35_1883	Glaberrima	Chad	TOG 12446-A	Cultivated			WAB0032260	TOG 12446-A
627	GLAB1386	GLAB1386_631	GLAB1386_631	Glaberrima	Guinea	TOG 1249	Cultivated			WAB0029092	TOG 1249
687	GLAB1389	GLAB1389_691	GLAB1389_691	Glaberrima	Philippines	TOG 12683	Cultivated			WAB0035242	TOG 12683
1983	GLAB488	GLAB488_2026	GLAB488_2026	Glaberrima	Guinea	TOG 13398	Cultivated	Irrigated lowland		WAB0029425	TOG 13398
688	GLAB1393	GLAB1393_692	GLAB1393_692	Glaberrima	Mali	TOG 13429	Cultivated	Irrigated lowland		WAB0021020	TOG 13429
3681	GLAB1682	GLAB1682_3836	GLAB1682_3836	Glaberrima	Chad	TOG 13547	Cultivated	Irrigated lowland		WAB0021023	TOG 13547
1806	GLAB495	GLAB495_1842	GLAB495_1842	Glaberrima	Nigeria	TOG 13641	Cultivated	Irrigated lowland		WAB0025362	TOG 13641
575	GLAB1396	GLAB1396_578	GLAB1396_578	Glaberrima	Guinea	TOG 13644	Cultivated	Irrigated lowland		WAB0031150	TOG 13644
1513	GLAB1099	GLAB1099_1535	GLAB1099_1535	Glaberrima	Guinea	TOG 13646	Cultivated	Irrigated lowland		WAB0021026	TOG 13646
698	GLAB2055	GLAB2055_702	GLAB2055_702	Glaberrima	Guinea	TOG 13647	Cultivated	Irrigated lowland	Doublons	WAB0029098	TOG 13647
1738	GLAB2151	GLAB2151_1772	GLAB2151_1772	Glaberrima	Guinea	TOG 13647	Cultivated	Irrigated lowland	Doublons	WAB0029098	TOG 13647
3440	GLAB2378	GLAB2378_3576	GLAB2378_3576	Glaberrima	Guinea	TOG 13647-A	Cultivated	Irrigated lowland		WAB0032549	TOG 13647-A
1805	GLAB1398	GLAB1398_1841	GLAB1398_1841	Glaberrima	Guinea	TOG 13708		Irrigated lowland		WAB0021028	TOG 13708
1699	GLAB417	GLAB417_1731	GLAB417_1731	Glaberrima	Guinea	TOG 13709	Cultivated	Irrigated lowland		WAB0021029	TOG 13709
476	GLAB1399	GLAB1399_478	GLAB1399_478	Glaberrima	Guinea	TOG 13710	Cultivated	Irrigated lowland		WAB0021030	TOG 13710
1914	GLAB283	GLAB283_1955	GLAB283_1955	Glaberrima	Guinea	TOG 13711	Cultivated	Irrigated lowland		WAB0029409	TOG 13711
1684	GLAB2116	GLAB2116_1714	GLAB2116_1714	Glaberrima	Guinea	TOG 13712	Cultivated	Irrigated lowland		WAB0025396	TOG 13712
1784	GLAB485	GLAB485_1818	GLAB485_1818	Glaberrima	Guinea	TOG 13713	Cultivated	Irrigated lowland		WAB0025363	TOG 13713
1620	GLAB99	GLAB99_1646	GLAB99_1646	Glaberrima	Guinea	TOG 13714	Cultivated	Irrigated lowland		WAB0029415	TOG 13714
1893	GLAB324	GLAB324_1934	GLAB324_1934	Glaberrima	Guinea	TOG 13715	Cultivated	Irrigated lowland		WAB0021821	TOG 13715
651	GLAB2036	GLAB2036_655	GLAB2036_655	Glaberrima	Guinea	TOG 13717	Cultivated	Irrigated lowland		WAB0029397	TOG 13717
1848	GLAB2192	GLAB2192_1888	GLAB2192_1888	Glaberrima	Nigeria	TOG 13734	Cultivated	Irrigated lowland		WAB0012919	TOG 13734
1750	GLAB2153	GLAB2153_1784	GLAB2153_1784	Glaberrima	Nigeria	TOG 13736	Cultivated	Irrigated lowland		WAB0022421	TOG 13736
2527	GLAB1404	GLAB1404_2602	GLAB1404_2602	Glaberrima	Nigeria	TOG 13749	Cultivated	Irrigated lowland		WAB0021037	TOG 13749
615	GLAB1405	GLAB1405_619	GLAB1405_619	Glaberrima	Zambia	TOG 13924		Irrigated lowland		WAB0031004	TOG 13924
601	GLAB1406	GLAB1406_605	GLAB1406_605	Glaberrima	Zambia	TOG 13931		Irrigated lowland		WAB0013010	TOG 13931
534	GLAB1407	GLAB1407_536	GLAB1407_536	Glaberrima	Zambia	TOG 13934	Cultivated	Irrigated lowland		WAB0029398	TOG 13934
3454	GLAB2356	GLAB2356_3591	GLAB2356_3591	Glaberrima	Guinea	TOG 13942	Cultivated	Irrigated lowland		WAB0029105	TOG 13942
1815	GLAB508	GLAB508_1853	GLAB508_1853	Glaberrima	Guinea	TOG 13942-A	Cultivated	Irrigated lowland		WAB0032354	TOG 13942-A
1472	GLAB1938	GLAB1938_1488	GLAB1938_1488	Glaberrima	Guinea	TOG 13943	Cultivated	Irrigated lowland		WAB0021039	TOG 13943
242	GLAB1410	GLAB1410_243	GLAB1410_243	Glaberrima	Guinea	TOG 13944	Cultivated	Irrigated lowland		WAB0029424	TOG 13944
1005	GLAB44	GLAB44_1014	GLAB44_1014	Glaberrima	Guinea	TOG 14093	Cultivated	Irrigated lowland		WAB0021040	TOG 14093
2586	GLAB788	GLAB788_2664	GLAB788_2664	Glaberrima	Guinea	TOG 14095	Cultivated	Irrigated lowland		WAB0029095	TOG 14095
578	GLAB1412	GLAB1412_581	GLAB1412_581	Glaberrima	Liberia	TOG 14116	Cultivated	rainfed lowland		WAB0013170	TOG 14116
1870	GLAB306	GLAB306_1910	GLAB306_1910	Glaberrima	Nigeria	TOG 14117	Cultivated	Irrigated lowland		WAB0013171	TOG 14117
3451	GLAB2907	GLAB2907_3588	GLAB2907_3588	Glaberrima	Liberia	TOG 14147				WAB0029654	TOG 14147
699	GLAB1414	GLAB1414_703	GLAB1414_703	Glaberrima	Nigeria	TOG 14155	Cultivated	Irrigated lowland		WAB0029655	TOG 14155
3261	GLAB2908	GLAB2908_3383	GLAB2908_3383	Glaberrima	Nigeria	TOG 14160				WAB0025601	TOG 14160
913	GLAB975	GLAB975_919	GLAB975_919	Glaberrima	Guinea	TOG 14174		Irrigated lowland		WAB0013182	TOG 14174
1312	GLAB2222	GLAB2222_1322	GLAB2222_1322	Glaberrima	Guinea	TOG 14174-A	Cultivated	Irrigated lowland		WAB0032657	TOG 14174-A
662	GLAB1418	GLAB1418_666	GLAB1418_666	Glaberrima	Guinea	TOG 14175	Cultivated	Irrigated lowland		WAB0013183	TOG 14175
363	GLAB219	GLAB219_364	GLAB219_364	Glaberrima	Guinea	TOG 14175-A	Cultivated	Irrigated lowland		WAB0032277	TOG 14175-A
1655	GLAB454	GLAB454_1684	GLAB454_1684	Glaberrima	Guinea	TOG 14176	Cultivated	Irrigated lowland		WAB0013184	TOG 14176
3459	GLAB934	GLAB934_3596	GLAB934_3596	Glaberrima	Guinea	TOG 14176 - A		Irrigated lowland	Doublons	WAB0032737	TOG 14176-A	TOG 14176-A	Guinea
1877	GLAB1985	GLAB1985_1918	GLAB1985_1918	Glaberrima	Guinea	TOG 14176-A		Irrigated lowland	Doublons	WAB0032737	TOG 14176-A
2069	GLAB514	GLAB514_2115	GLAB514_2115	Glaberrima	Guinea	TOG 14186	Cultivated	Irrigated lowland		WAB0013189	TOG 14186
498	GLAB1423	GLAB1423_500	Out_GLAB1423_500	Sativa ?	Guinea	TOG 14269		Irrigated lowland	Very high distance	WAB0031010	TOS 14269	TOS 14269	Guinea
559	GLAB1424	GLAB1424_562	GLAB1424_562	Sativa ?	Guinea	TOG 14280	Cultivated	Irrigated lowland		WAB0029927	TOS 14280	TOS 14280	Guinea
843	GLAB208	GLAB208_847	GLAB208_847	Glaberrima	Guinea	TOG 14346	Cultivated	Irrigated lowland		WAB0013334	TOG 14346
1310	GLAB2152	GLAB2152_1320	GLAB2152_1320	Glaberrima	Guinea	TOG 14346-A	Cultivated	Irrigated lowland		WAB0032596	TOG 14346-A
2810	GLAB2529	GLAB2529_2895	GLAB2529_2895	Glaberrima	Guinea	TOG 14348	Cultivated	Irrigated lowland		WAB0013336	TOG 14348
3496	GLAB2325	GLAB2325_3635	GLAB2325_3635	Glaberrima	Liberia	TOG 14348 - A		Irrigated lowland	Doublons	WAB0032795	TOG 14348-A	TOG 14348-A	Liberia
1402	GLAB596	GLAB596_1415	GLAB596_1415	Glaberrima	Guinea	TOG 14348-A		Irrigated lowland	Doublons	WAB0032795	TOG 14348-A
793	GLAB117	GLAB117_797	GLAB117_797	Glaberrima	Guinea	TOG 14349	Cultivated	Irrigated lowland		WAB0013337	TOG 14349
1730	GLAB449	GLAB449_1764	GLAB449_1764	Glaberrima	Guinea	TOG 14349-A	Cultivated	Irrigated lowland		WAB0032254	TOG 14349-A
1937	GLAB461	GLAB461_1978	Out_GLAB461_1978	Glaberrima	Guinea	TOG 14350	Cultivated	Irrigated lowland	Affected DARwin tree after excluding the most distant 30 samples	WAB0013338	TOG 14350
896	GLAB691	GLAB691_900	GLAB691_900	Glaberrima	Guinea	TOG 14352	Cultivated	Irrigated lowland		WAB0013340	TOG 14352
3563	GLAB919	GLAB919_3710	GLAB919_3710	Glaberrima	Guinea	TOG 14352 - A		Irrigated lowland	Doublons	WAB0032750	TOG 14352-A	TOG 14352-A	Guinea
664	GLAB2063	GLAB2063_668	GLAB2063_668	Glaberrima	Guinea	TOG 14352-A		Irrigated lowland	Doublons	WAB0032750	TOG 14352-A
450	GLAB464	GLAB464_452	GLAB464_452	Glaberrima	Guinea	TOG 14353	Cultivated	Irrigated lowland		WAB0013341	TOG 14353
950	GLAB88	GLAB88_958	GLAB88_958	Glaberrima	Guinea	TOG 14354	Cultivated	Irrigated lowland	Doublons	WAB0013342	TOG 14354
1751	GLAB2176	GLAB2176_1785	GLAB2176_1785	Glaberrima	Guinea	TOG 14354	Cultivated	Irrigated lowland	Doublons	WAB0013342	TOG 14354
1958	GLAB183	GLAB183_2000	GLAB183_2000	Glaberrima	Guinea	TOG 14354-A	Cultivated	Irrigated lowland		WAB0032244	TOG 14354-A
592	GLAB1425	GLAB1425_596	GLAB1425_596	Glaberrima	Guinea	TOG 14355	Cultivated	Irrigated lowland		WAB0013343	TOG 14355
3596	GLAB916	GLAB916_3744	GLAB916_3744	Glaberrima	Guinea	TOG 14355 - A		Irrigated lowland	Doublons	WAB0032749	TOG 14355-A	TOG 14355-A	Guinea
1943	GLAB1948	GLAB1948_1984	GLAB1948_1984	Glaberrima	Guinea	TOG 14355-A		Irrigated lowland	Doublons	WAB0032749	TOG 14355-A
1968	GLAB103	GLAB103_2011	GLAB103_2011	Glaberrima	Guinea	TOG 14356	Cultivated	Irrigated lowland		WAB0029112	TOG 14356
2769	GLAB2518	GLAB2518_2852	GLAB2518_2852	Glaberrima	Guinea	TOG 14356 - A		Irrigated lowland	Doublons	WAB0032981	TOG 14356-A	TOG 14356-A	Guinea
420	GLAB1426	GLAB1426_421	GLAB1426_421	Glaberrima	Guinea	TOG 14356-A		Irrigated lowland	Doublons	WAB0032981	TOG 14356-A
1842	GLAB2251	GLAB2251_1881	GLAB2251_1881	Glaberrima	Guinea	TOG 14357	Cultivated	Irrigated lowland		WAB0036878	TOG 14357
108	GLAB1247	GLAB1247_108	Out_GLAB1247_108	Glaberrima	Guinea	TOG 14357-A		Irrigated lowland	Very high distance	WAB0032863	TOG 14357-A
576	GLAB1427	GLAB1427_579	GLAB1427_579	Glaberrima	Guinea	TOG 14358	Cultivated	Irrigated lowland		WAB0013346	TOG 14358
3531	GLAB1066	GLAB1066_3674	GLAB1066_3674	Glaberrima	Guinea	TOG 14358 - B		Irrigated lowland	Doublons	WAB0032982	TOG 14358-B	TOG 14358-B	Guinea
1608	GLAB71	GLAB71_1634	GLAB71_1634	Glaberrima	Guinea	TOG 14358-A	Cultivated	Irrigated lowland		WAB0032410	TOG 14358-A
709	GLAB1428	GLAB1428_713	GLAB1428_713	Glaberrima	Guinea	TOG 14358-B		Irrigated lowland	Doublons	WAB0032982	TOG 14358-B
217	GLAB1429	GLAB1429_218	GLAB1429_218	Glaberrima	Guinea	TOG 14359	Cultivated	Irrigated lowland		WAB0013347	TOG 14359
3542	GLAB931	GLAB931_3687	GLAB931_3687	Glaberrima	Guinea	TOG 14359 - A		Irrigated lowland	Doublons	WAB0032891	TOG 14359-A	TOG 14359-A	Guinea
3569	GLAB928	GLAB928_3717	GLAB928_3717	Glaberrima	Guinea	TOG 14359 - B		Irrigated lowland	Doublons	WAB0032744	TOG 14359-B	TOG 14359-B	Guinea
1627	GLAB1165	GLAB1165_1654	GLAB1165_1654	Glaberrima	Guinea	TOG 14359-A		Irrigated lowland	Doublons	WAB0032891	TOG 14359-A
1512	GLAB1170	GLAB1170_1534	GLAB1170_1534	Glaberrima	Guinea	TOG 14359-B		Irrigated lowland	Doublons	WAB0032744	TOG 14359-B
915	GLAB102	GLAB102_921	GLAB102_921	Glaberrima	Guinea	TOG 14360	Cultivated	Irrigated lowland		WAB0013348	TOG 14360
3527	GLAB1777	GLAB1777_3670	GLAB1777_3670	Glaberrima	Guinea	TOG 14362	Cultivated	Irrigated lowland		WAB0013350	TOG 14362
378	GLAB1235	GLAB1235_379	Out_GLAB1235_379	Glaberrima	Guinea	TOG 14363	Cultivated	Irrigated lowland	Affected DARwin tree after excluding the most distant 30 samples	WAB0013351	TOG 14363
254	GLAB1430	GLAB1430_255	GLAB1430_255	Glaberrima	Guinea	TOG 14364	Cultivated	Irrigated lowland		WAB0013352	TOG 14364
3447	GLAB939	GLAB939_3584	GLAB939_3584	Glaberrima	Guinea	TOG 14364 - A		Irrigated lowland	Doublons	WAB0032831	TOG 14364-A	TOG 14364-A	Guinea
1461	GLAB1955	GLAB1955_1476	GLAB1955_1476	Glaberrima	Guinea	TOG 14364-A		Irrigated lowland	Doublons	WAB0032831	TOG 14364-A
1860	GLAB2198	GLAB2198_1900	GLAB2198_1900	Glaberrima	Guinea	TOG 14365	Cultivated	Irrigated lowland		WAB0013353	TOG 14365
1772	GLAB450	GLAB450_1806	GLAB450_1806	Glaberrima	Guinea	TOG 14367	Cultivated	Irrigated lowland		WAB0021838	TOG 14367
3205	GLAB2375	GLAB2375_3320	GLAB2375_3320	Glaberrima	Guinea	TOG 14369	Cultivated	Irrigated lowland		WAB0013356	TOG 14369
3470	GLAB897	GLAB897_3607	GLAB897_3607	Glaberrima	Guinea	TOG 14369 - A		Irrigated lowland	Doublons	WAB0032920	TOG 14369-A	TOG 14369-A	Guinea
61	GLAB905	GLAB905_61	GLAB905_61	Glaberrima	Guinea	TOG 14369-A		Irrigated lowland	Doublons	WAB0032920	TOG 14369-A
1323	GLAB2223	GLAB2223_1334	GLAB2223_1334	Glaberrima	Guinea	TOG 14370	Cultivated	Irrigated lowland		WAB0013357	TOG 14370
1398	GLAB153	GLAB153_1411	GLAB153_1411	Glaberrima	Guinea	TOG 14370-A	Cultivated	Irrigated lowland		WAB0032259	TOG 14370-A
801	GLAB293	GLAB293_805	GLAB293_805	Glaberrima	Guinea	TOG 14371	Cultivated	Irrigated lowland		WAB0013358	TOG 14371
1879	GLAB194	GLAB194_1920	GLAB194_1920	Glaberrima	Guinea	TOG 14371-A	Cultivated	Irrigated lowland		WAB0032519	TOG 14371-A
577	GLAB1433	GLAB1433_580	GLAB1433_580	Glaberrima	Guinea	TOG 14372	Cultivated	Irrigated lowland		WAB0013359	TOG 14372
71	GLAB1222	GLAB1222_71	GLAB1222_71	Glaberrima	Guinea	TOG 14373	Cultivated	Irrigated lowland		WAB0013360	TOG 14373
844	GLAB938	GLAB938_848	GLAB938_848	Glaberrima	Guinea	TOG 14373-A	Cultivated	Irrigated lowland		WAB0032643	TOG 14373-A
3684	GLAB3175	GLAB3175_3839	GLAB3175_3839	Glaberrima	Guinea	TOG 14374	Cultivated	Irrigated lowland		WAB0029402	TOG 14374
477	GLAB1435	GLAB1435_479	GLAB1435_479	Glaberrima	Guinea	TOG 14375	Cultivated	Irrigated lowland		WAB0013362	TOG 14375
3574	GLAB918	GLAB918_3722	GLAB918_3722	Glaberrima	Guinea	TOG 14375 - A		Irrigated lowland	Doublons	WAB0032861	TOG 14375-A	TOG 14375-A	Guinea
112	GLAB2038	GLAB2038_112	GLAB2038_112	Glaberrima	Guinea	TOG 14375-A		Irrigated lowland	Doublons	WAB0032861	TOG 14375-A
2030	GLAB66	GLAB66_2076	GLAB66_2076	Glaberrima	Guinea	TOG 14458	Cultivated	Irrigated lowland		WAB0013395	TOG 14458
453	GLAB1236	GLAB1236_455	GLAB1236_455	Glaberrima	Guinea	TOG 14475	Cultivated	Irrigated lowland		WAB0013409	TOG 14475
864	GLAB239	GLAB239_868	GLAB239_868	Glaberrima	Guinea	TOG 14476	Cultivated	Irrigated lowland		WAB0013410	TOG 14476
240	GLAB1436	GLAB1436_241	GLAB1436_241	Glaberrima	Guinea	TOG 14476-A	Cultivated	Irrigated lowland	Doublons	WAB0032832	TOG 14476-A
1237	GLAB1633	GLAB1633_1247	GLAB1633_1247	Glaberrima	Guinea	TOG 14476-A	Cultivated	Irrigated lowland	Doublons	WAB0032832	TOG 14476-A
972	GLAB402	GLAB402_980	GLAB402_980	Glaberrima	Guinea	TOG 14477	Cultivated	Irrigated lowland		WAB0013411	TOG 14477
280	GLAB1437	GLAB1437_281	GLAB1437_281	Glaberrima	Guinea	TOG 14478	Cultivated	Irrigated lowland		WAB0013412	TOG 14478
3172	GLAB2373	GLAB2373_3285	GLAB2373_3285	Glaberrima	Guinea	TOG 14478-A	Cultivated	Irrigated lowland		WAB0032777	TOG 14478-A
462	GLAB1439	GLAB1439_464	GLAB1439_464	Glaberrima	Guinea	TOG 14479	Cultivated	Irrigated lowland		WAB0013413	TOG 14479
72	GLAB458	GLAB458_72	GLAB458_72	Glaberrima	Guinea	TOG 14479-A	Cultivated	Irrigated lowland		WAB0032483	TOG 14479-A
1901	GLAB97	GLAB97_1942	GLAB97_1942	Glaberrima	Guinea	TOG 14480	Cultivated	Irrigated lowland		WAB0013414	TOG 14480
3100	GLAB607	GLAB607_3208	GLAB607_3208	Glaberrima	Guinea	TOG 14481	Cultivated	Irrigated lowland		WAB0013361	TOG 14481
3053	GLAB2842	GLAB2842_3159	GLAB2842_3159	Glaberrima	Guinea	TOG 14481 - A		Upland		WAB0036355	TOG 14481-A	TOG 14481-A	Guinea
2452	GLAB737	GLAB737_2525	GLAB737_2525	Glaberrima	Cameroon	TOG 14529	Cultivated	Irrigated lowland		WAB0013450	TOG 14529
2620	GLAB751	GLAB751_2699	GLAB751_2699	Glaberrima	Guinea	TOG 14601	Cultivated	Irrigated lowland		WAB0013500	TOG 14601
3087	GLAB171	GLAB171_3194	GLAB171_3194	Glaberrima	Guinea	TOG 14601-A	Cultivated	Irrigated lowland		WAB0032525	TOG 14601-A
3549	GLAB927	GLAB927_3695	GLAB927_3695	Glaberrima	Guinea	TOG 14602	Cultivated	Irrigated lowland		WAB0021834	TOG 14602
1719	GLAB232	GLAB232_1752	GLAB232_1752	Glaberrima	Guinea	TOG 14603	Cultivated	Irrigated lowland		WAB0013339	TOG 14603
109	GLAB1275	GLAB1275_109	GLAB1275_109	Glaberrima	Guinea	TOG 14604	Cultivated	Irrigated lowland		WAB0013502	TOG 14604
193	GLAB1442	GLAB1442_194	GLAB1442_194	Glaberrima	Guinea	TOG 14604-A	Cultivated	Irrigated lowland		WAB0032630	TOG 14604-A
1768	GLAB2289	GLAB2289_1802	GLAB2289_1802	Glaberrima	Guinea	TOG 14605	Cultivated	Irrigated lowland		WAB0013344	TOG 14605
2049	GLAB204	GLAB204_2095	GLAB204_2095	Glaberrima	Guinea	TOG 14606	Cultivated	Irrigated lowland		WAB0013503	TOG 14606
423	GLAB1443	GLAB1443_424	GLAB1443_424	Glaberrima	Guinea	TOG 14606-A	Cultivated	Irrigated lowland		WAB0032915	TOG 14606-A
274	GLAB1444	GLAB1444_275	GLAB1444_275	Glaberrima	Guinea	TOG 14607	Cultivated	Irrigated lowland		WAB0013504	TOG 14607
1004	GLAB427	GLAB427_1013	GLAB427_1013	Glaberrima	Guinea	TOG 14608	Cultivated	Irrigated lowland		WAB0013505	TOG 14608
2702	GLAB3030	GLAB3030_2782	GLAB3030_2782	Glaberrima	Guinea	TOG 14608 - B		Upland		WAB0036359	TOG 14608-B	TOG 14608-B	Guinea
212	GLAB1445	GLAB1445_213	GLAB1445_213	Glaberrima	Guinea	TOG 14609	Cultivated	Irrigated lowland		WAB0013506	TOG 14609
2063	GLAB1072	GLAB1072_2109	GLAB1072_2109	Glaberrima	Guinea	TOG 14609-A		Upland		WAB0036360	TOG 14609-A
891	GLAB73	GLAB73_895	GLAB73_895	Glaberrima	Guinea	TOG 14610	Cultivated	Irrigated lowland		WAB0013507	TOG 14610
1473	GLAB142	GLAB142_1489	GLAB142_1489	Glaberrima	Guinea	TOG 14610-A	Cultivated	Irrigated lowland		WAB0032475	TOG 14610-A
224	GLAB1446	GLAB1446_225	GLAB1446_225	Glaberrima	Guinea	TOG 14611	Cultivated	Irrigated lowland		WAB0013354	TOG 14611
1399	GLAB227	GLAB227_1412	GLAB227_1412	Glaberrima	Guinea	TOG 14612	Cultivated	Irrigated lowland		WAB0029109	TOG 14612
3657	GLAB3465	GLAB3465_3811	GLAB3465_3811	Glaberrima	Guinea	TOG 14612-A		Upland		WAB0036362	TOG 14612-A
3258	GLAB2850	GLAB2850_3379	GLAB2850_3379	Glaberrima	Nigeria	TOG 14631				WAB0019842	TOS 14631		NGA
775	GLAB18	GLAB18_779	GLAB18_779	Glaberrima	Togo	TOG 14928	Cultivated	Irrigated lowland		WAB0013759	TOG 14928
1581	GLAB1105	GLAB1105_1605	GLAB1105_1605	Glaberrima	Togo	TOG 14931	Cultivated	Irrigated lowland		WAB0013761	TOG 14931
850	GLAB256	GLAB256_854	GLAB256_854	Glaberrima	Togo	TOG 14936	Cultivated	Irrigated lowland		WAB0013763	TOG 14936
3705	GLAB2909	GLAB2909_3861	GLAB2909_3861	Glaberrima	Guinea	TOG 15105				WAB0021404	TOG 15105
555	GLAB1447	GLAB1447_558	GLAB1447_558	Glaberrima	Nigeria	TOG 15123		Irrigated lowland		WAB0013867	TOG 15123
3409	GLAB2910	GLAB2910_3541	GLAB2910_3541	Glaberrima	Burkina_Faso	TOG 15174				WAB0013918	TOG 15174
266	GLAB1449	GLAB1449_267	GLAB1449_267	Glaberrima	Mali	TOG 15257	Cultivated	Irrigated lowland		WAB0025386	TOG 15257
3238	GLAB2911	GLAB2911_3357	GLAB2911_3357	Glaberrima	Nigeria	TOG 15260				WAB0029827	TOG 15260
517	GLAB1450	GLAB1450_519	GLAB1450_519	Glaberrima	Mali	TOG 15263	Cultivated	Irrigated lowland		WAB0025387	TOG 15263
205	GLAB1451	GLAB1451_206	GLAB1451_206	Glaberrima	Mali	TOG 15264	Cultivated	Irrigated lowland		WAB0025388	TOG 15264
3229	GLAB2912	GLAB2912_3347	GLAB2912_3347	Glaberrima	Burkina_Faso	TOG 15462				WAB0025242	TOG 15462
3266	GLAB2913	GLAB2913_3389	GLAB2913_3389	Glaberrima	Burkina_Faso	TOG 16009				WAB0014482	TOG 16009
3173	GLAB2914	GLAB2914_3286	GLAB2914_3286	Glaberrima	Burkina_Faso	TOG 16016				WAB0025688	TOG 16016
1540	GLAB367	GLAB367_1564	GLAB367_1564	Glaberrima	Burkina_Faso	TOG 16017	Cultivated	Irrigated lowland		WAB0014485	TOG 16017
3290	GLAB2915	GLAB2915_3416	GLAB2915_3416	Glaberrima	Burkina_Faso	TOG 16021				WAB0030033	TOG 16021
3196	GLAB2916	GLAB2916_3310	GLAB2916_3310	Glaberrima	Burkina_Faso	TOG 16032				WAB0024943	TOG 16032
832	GLAB1185	GLAB1185_836	GLAB1185_836	Glaberrima	Burkina_Faso	TOG 16043	Cultivated	Irrigated lowland		WAB0014175	TOG 16043
3164	GLAB2917	GLAB2917_3277	GLAB2917_3277	Glaberrima	Burkina_Faso	TOG 16061				WAB0030118	TOG 16061
3260	GLAB2918	GLAB2918_3382	GLAB2918_3382	Glaberrima	Burkina_Faso	TOG 16065				WAB0014504	TOG 16065
1731	GLAB505	GLAB505_1765	GLAB505_1765	Glaberrima	Burkina_Faso	TOG 16076	Cultivated	Irrigated lowland		WAB0014510	TOG 16076
3504	GLAB2919	GLAB2919_3644	GLAB2919_3644	Glaberrima	Nigeria	TOG 16367			Accession number not founded				Nigeria
2991	GLAB2814	GLAB2814_3091	GLAB2814_3091	Glaberrima	Senegal	TOG 16674	Cultivated	Irrigated lowland		WAB0014982	TOG 16674
3385	GLAB2346	GLAB2346_3515	GLAB2346_3515	Glaberrima	Ivory_Coast	TOG 16675	Cultivated	Irrigated lowland		WAB0029388	TOG 16675
269	GLAB1455	GLAB1455_270	GLAB1455_270	Glaberrima	Ivory_Coast	TOG 16678	Cultivated	Irrigated lowland		WAB0033273	TOG 16678
3152	GLAB606	GLAB606_3264	GLAB606_3264	Glaberrima	Ivory_Coast	TOG 16679	Cultivated	Irrigated lowland		WAB0014984	TOG 16679
1514	GLAB1932	GLAB1932_1536	GLAB1932_1536	Glaberrima	Ivory_Coast	TOG 16681	Cultivated	Irrigated lowland		WAB0014986	TOG 16681
752	GLAB323	GLAB323_756	GLAB323_756	Glaberrima	Ivory_Coast	TOG 16683	Cultivated	Irrigated lowland		WAB0014988	TOG 16683
746	GLAB936	GLAB936_750	GLAB936_750	Glaberrima	Ivory_Coast	TOG 16685	Cultivated	Irrigated lowland		WAB0014990	TOG 16685
361	GLAB1328	GLAB1328_362	GLAB1328_362	Glaberrima	Ivory_Coast	TOG 16687	Cultivated	Irrigated lowland		WAB0014992	TOG 16687
1567	GLAB545	GLAB545_1591	GLAB545_1591	Glaberrima	Mali	TOG 16689	Cultivated	Irrigated lowland		WAB0029282	TOG 16689
1947	GLAB182	GLAB182_1988	GLAB182_1988	Glaberrima	Ivory_Coast	TOG 16692	Cultivated	Irrigated lowland		WAB0014995	TOG 16692
175	GLAB267	GLAB267_176	GLAB267_176	Glaberrima	Ivory_Coast	TOG 16694	Cultivated	Irrigated lowland		WAB0014997	TOG 16694
101	GLAB1456	GLAB1456_101	GLAB1456_101	Glaberrima	Ivory_Coast	TOG 16695	Cultivated	Irrigated lowland		WAB0014998	TOG 16695
261	GLAB1457	GLAB1457_262	GLAB1457_262	Glaberrima	Ivory_Coast	TOG 16696	Cultivated	Irrigated lowland		WAB0014999	TOG 16696
599	GLAB1458	GLAB1458_603	GLAB1458_603	Glaberrima	Ivory_Coast	TOG 16697	Cultivated	Irrigated lowland		WAB0015000	TOG 16697
617	GLAB1459	GLAB1459_621	GLAB1459_621	Glaberrima	Ivory_Coast	TOG 16698	Cultivated	Irrigated lowland		WAB0015001	TOG 16698
252	GLAB1460	GLAB1460_253	GLAB1460_253	Glaberrima	Senegal	TOG 16700-A	Cultivated	Irrigated lowland	Doublons	WAB0032691	TOG 16700-A
368	GLAB1278	GLAB1278_369	GLAB1278_369	Glaberrima	Senegal	TOG 16700-A	Cultivated	Irrigated lowland	Doublons	WAB0032691	TOG 16700-A
847	GLAB334	GLAB334_851	GLAB334_851	Glaberrima	Senegal	TOG 16700-B	Cultivated	Irrigated lowland		WAB0032314	TOG 16700-B
1927	GLAB536	GLAB536_1968	GLAB536_1968	Glaberrima	Ivory_Coast	TOG 16701	Cultivated	Irrigated lowland		WAB0015003	TOG 16701
48	GLAB1332	GLAB1332_48	GLAB1332_48	Glaberrima	Ivory_Coast	TOG 16702	Cultivated	Irrigated lowland		WAB0015004	TOG 16702
9	GLAB1324	GLAB1324_9	GLAB1324_9	Glaberrima	Ivory_Coast	TOG 16703	Cultivated	Irrigated lowland		WAB0015005	TOG 16703
1622	GLAB361	GLAB361_1648	GLAB361_1648	Glaberrima	Ivory_Coast	TOG 16704	Cultivated	Irrigated lowland		WAB0015006	TOG 16704
2006	GLAB584	GLAB584_2050	GLAB584_2050	Glaberrima	Ivory_Coast	TOG 16705	Cultivated	Irrigated lowland		WAB0015007	TOG 16705
3855	GLAB869	GLAB869_4026	GLAB869_4026	Glaberrima	Ivory_Coast	TOG 16706	Cultivated	Irrigated lowland		WAB0015008	TOG 16706
1376	GLAB2146	GLAB2146_1389	GLAB2146_1389	Glaberrima	Ivory_Coast	TOG 16707	Cultivated	Irrigated lowland		WAB0015009	TOG 16707
126	GLAB1461	GLAB1461_126	GLAB1461_126	Glaberrima	Senegal	TOG 16709	Cultivated	Irrigated lowland	Doublons	WAB0029352	TOG 16709
1225	GLAB1643	GLAB1643_1235	GLAB1643_1235	Glaberrima	Senegal	TOG 16709	Cultivated	Irrigated lowland	Doublons	WAB0029352	TOG 16709
1646	GLAB1419	GLAB1419_1674	GLAB1419_1674	Glaberrima	Ivory_Coast	TOG 16710	Cultivated	Irrigated lowland		WAB0015011	TOG 16710
188	GLAB1462	GLAB1462_189	GLAB1462_189	Glaberrima	Senegal	TOG 16751	Cultivated	Irrigated lowland		WAB0015048	TOG 16751
37	GLAB1181	GLAB1181_37	GLAB1181_37	Glaberrima	Senegal	TOG 16752	Cultivated	Irrigated lowland		WAB0015049	TOG 16752
582	GLAB1463	GLAB1463_585	GLAB1463_585	Glaberrima	Guinea	TOG 16756	Cultivated	Irrigated lowland		WAB0015053	TOG 16756
580	GLAB1464	GLAB1464_583	GLAB1464_583	Glaberrima	Guinea	TOG 16757	Cultivated	Irrigated lowland		WAB0015054	TOG 16757
1400	GLAB435	GLAB435_1413	GLAB435_1413	Glaberrima	Guinea	TOG 16758	Cultivated	Irrigated lowland		WAB0015055	TOG 16758
1304	GLAB2273	GLAB2273_1314	GLAB2273_1314	Glaberrima	Guinea	TOG 16760	Cultivated	Irrigated lowland		WAB0015057	TOG 16760
187	GLAB1465	GLAB1465_188	GLAB1465_188	Glaberrima	Guinea	TOG 16761	Cultivated	Irrigated lowland		WAB0015058	TOG 16761
1569	GLAB2008	GLAB2008_1593	Out_GLAB2008_1593	Glaberrima	Guinea	TOG 16764		Irrigated lowland	Affected DARwin tree after excluding the most distant 30 samples	WAB0015060	TOG 16764
238	GLAB1466	GLAB1466_239	GLAB1466_239	Glaberrima	Guinea	TOG 16765	Cultivated	Irrigated lowland		WAB0015061	TOG 16765
1384	GLAB2268	GLAB2268_1397	GLAB2268_1397	Glaberrima	Guinea	TOG 16766	Cultivated	Irrigated lowland		WAB0015062	TOG 16766
276	GLAB1467	GLAB1467_277	GLAB1467_277	Glaberrima	Guinea	TOG 16768	Cultivated	Irrigated lowland		WAB0015063	TOG 16768
430	GLAB1468	GLAB1468_431	GLAB1468_431	Glaberrima	Guinea	TOG 16769	Cultivated	Irrigated lowland		WAB0015064	TOG 16769
365	GLAB979	GLAB979_366	GLAB979_366	Glaberrima	Guinea	TOG 16771	Cultivated	Irrigated lowland		WAB0029087	TOG 16771
253	GLAB1469	GLAB1469_254	GLAB1469_254	Glaberrima	Guinea	TOG 16772	Cultivated	Irrigated lowland		WAB0015066	TOG 16772
845	GLAB1002	GLAB1002_849	GLAB1002_849	Glaberrima	Guinea	TOG 16773	Cultivated	Irrigated lowland		WAB0015067	TOG 16773
1668	GLAB570	GLAB570_1698	GLAB570_1698	Glaberrima	Guinea	TOG 16774	Cultivated	Irrigated lowland		WAB0015068	TOG 16774
265	GLAB1470	GLAB1470_266	GLAB1470_266	Glaberrima	Guinea	TOG 16775	Cultivated	Irrigated lowland		WAB0015069	TOG 16775
160	GLAB1471	GLAB1471_161	GLAB1471_161	Glaberrima	Guinea	TOG 16777	Cultivated	Irrigated lowland		WAB0015070	TOG 16777
1485	GLAB1890	GLAB1890_1503	GLAB1890_1503	Glaberrima	Guinea	TOG 16780	Cultivated	Irrigated lowland		WAB0029099	TOG 16780
1447	GLAB579	GLAB579_1462	GLAB579_1462	Glaberrima	Ivory_Coast	TOG 16794	Cultivated	Irrigated lowland		WAB0029031	TOG 16794
563	GLAB1472	GLAB1472_566	GLAB1472_566	Glaberrima	Nigeria	TOG 16803	Cultivated	Irrigated lowland		WAB0009277	TOG 16803
711	GLAB1473	GLAB1473_715	GLAB1473_715	Glaberrima	Nigeria	TOG 16807		Irrigated lowland		WAB0025632	TOG 16807
277	GLAB1475	GLAB1475_278	GLAB1475_278	Glaberrima	Not_assigned	TOG 3439	Cultivated	Irrigated lowland		WAB0020145	TOG 3439
3166	GLAB1832	GLAB1832_3279	GLAB1832_3279	Glaberrima	Not_assigned	TOG 3649	Cultivated	Irrigated lowland		WAB0020214	TOG 3649
230	GLAB1477	GLAB1477_231	GLAB1477_231	Glaberrima	Mali	TOG 4350	Cultivated	Irrigated lowland		WAB0034607	TOG 4350		MLI
151	GLAB1480	GLAB1480_151	GLAB1480_151	Glaberrima	Ivory_Coast	TOG 5236	Cultivated		Doublons	WAB0001122	TOG 5236
1732	GLAB559	GLAB559_1766	GLAB559_1766	Glaberrima	Ivory_Coast	TOG 5236	Cultivated		Doublons	WAB0001122	TOG 5236
604	GLAB1481	GLAB1481_608	GLAB1481_608	Glaberrima	Ivory_Coast	TOG 5282	Cultivated			WAB0007942	TOG 5282
362	GLAB1318	GLAB1318_363	GLAB1318_363	Glaberrima	Ivory_Coast	TOG 5283	Cultivated			WAB0001125	TOG 5283
231	GLAB1482	GLAB1482_232	GLAB1482_232	Glaberrima	Ivory_Coast	TOG 5283-A	Cultivated			WAB0032349	TOG 5283-A
333	GLAB1026	GLAB1026_334	GLAB1026_334	Glaberrima	Ivory_Coast	TOG 5284	Cultivated			WAB0001126	TOG 5284
1715	GLAB129	GLAB129_1748	GLAB129_1748	Glaberrima	Nigeria	TOG 5286	Cultivated			WAB0021892	TOG 5286
2803	GLAB2570	GLAB2570_2888	GLAB2570_2888	Glaberrima	Nigeria	TOG 5286 - A			Doublons	WAB0032886	TOG 5286-A	TOG 5286-A	Nigeria
207	GLAB1483	GLAB1483_208	GLAB1483_208	Glaberrima	Nigeria	TOG 5286-A			Doublons	WAB0032886	TOG 5286-A
102	GLAB1484	GLAB1484_102	GLAB1484_102	Glaberrima	Nigeria	TOG 5287	Cultivated			WAB0021317	TOG 5287
227	GLAB1485	GLAB1485_228	GLAB1485_228	Glaberrima	Nigeria	TOG 5287-A	Cultivated			WAB0032787	TOG 5287-A
613	GLAB1486	GLAB1486_617	GLAB1486_617	Glaberrima	Nigeria	TOG 5290	Cultivated			WAB0020180	TOG 5290
263	GLAB1487	GLAB1487_264	GLAB1487_264	Glaberrima	Nigeria	TOG 5293	Cultivated			WAB0020160	TOG 5293
3135	GLAB2770	GLAB2770_3247	GLAB2770_3247	Glaberrima	Nigeria	TOG 5293-A	Cultivated			WAB0032196	TOG 5293-A
202	GLAB1489	GLAB1489_203	GLAB1489_203	Glaberrima	Nigeria	TOG 5300	Cultivated			WAB0008557	TOG 5300
236	GLAB1490	GLAB1490_237	GLAB1490_237	Glaberrima	Nigeria	TOG 5307	Cultivated			WAB0021855	TOG 5307
571	GLAB1491	GLAB1491_574	GLAB1491_574	Glaberrima	Nigeria	TOG 5307-A	Cultivated			WAB0032360	TOG 5307-A
722	GLAB1492	GLAB1492_726	GLAB1492_726	Glaberrima	Nigeria	TOG 5313	Cultivated			WAB0020465	TOG 5313
1922	GLAB53	GLAB53_1963	GLAB53_1963	Glaberrima	Nigeria	TOG 5313-A	Cultivated			WAB0032181	TOG 5313-A
707	GLAB1493	GLAB1493_711	GLAB1493_711	Glaberrima	Nigeria	TOG 5314	Cultivated			WAB0021293	TOG 5314
3808	GLAB1402	GLAB1402_3975	GLAB1402_3975	Glaberrima	Nigeria	TOG 5314 - B			Doublons	WAB0032780	TOG 5314-B	TOG 5314-B	Nigeria
635	GLAB1494	GLAB1494_639	GLAB1494_639	Glaberrima	Nigeria	TOG 5314-A	Cultivated			WAB0032366	TOG 5314-A
320	GLAB1191	GLAB1191_321	GLAB1191_321	Glaberrima	Nigeria	TOG 5314-B			Doublons	WAB0032780	TOG 5314-B
3672	GLAB1421	GLAB1421_3826	GLAB1421_3826	Glaberrima	Nigeria	TOG 5315	Cultivated			WAB0029329	TOG 5315
125	GLAB1495	GLAB1495_125	GLAB1495_125	Glaberrima	Nigeria	TOG 5317	Cultivated			WAB0008565	TOG 5317
1930	GLAB1991	GLAB1991_1971	GLAB1991_1971	Glaberrima	Nigeria	TOG 5317-A	Cultivated			WAB0032396	TOG 5317-A
200	GLAB1498	GLAB1498_201	GLAB1498_201	Glaberrima	Nigeria	TOG 5317-B			Doublons	WAB0032303	TOG 5317-B
726	GLAB1496	GLAB1496_730	GLAB1496_730	Glaberrima	Nigeria	TOG 5317-B			Doublons	WAB0032303	TOG 5317-B
3327	GLAB1825	GLAB1825_3453	GLAB1825_3453	Glaberrima	Nigeria	TOG 5319- A			Doublons	WAB0032781	TOG 5319-A	TOG 5319-A	Nigeria
1852	GLAB1974	GLAB1974_1892	GLAB1974_1892	Glaberrima	Nigeria	TOG 5319-A			Doublons	WAB0032781	TOG 5319-A
777	GLAB456	GLAB456_781	GLAB456_781	Glaberrima	Nigeria	TOG 5319-B	Cultivated			WAB0032361	TOG 5319-B
645	GLAB1499	GLAB1499_649	GLAB1499_649	Glaberrima	Nigeria	TOG 5321	Cultivated		Doublons	WAB0007980	TOG 5321
705	GLAB1497	GLAB1497_709	GLAB1497_709	Glaberrima	Nigeria	TOG 5321	Cultivated		Doublons	WAB0007980	TOG 5321
1495	GLAB15	GLAB15_1516	Out_GLAB15_1516	Glaberrima	Nigeria	TOG 5321-A	Cultivated		Very high distance	WAB0032337	TOG 5321-A
100	GLAB1500	GLAB1500_100	GLAB1500_100	Glaberrima	Nigeria	TOG 5324-A				WAB0032887	TOG 5324-A
607	GLAB1501	GLAB1501_611	GLAB1501_611	Glaberrima	Nigeria	TOG 5326	Cultivated			WAB0008555	TOG 5326
1367	GLAB2160	GLAB2160_1379	GLAB2160_1379	Glaberrima	Nigeria	TOG 5326-A	Cultivated			WAB0032182	TOG 5326-A
3661	GLAB3459	GLAB3459_3815	GLAB3459_3815	Glaberrima	Nigeria	TOG 5328	Cultivated			WAB0021296	TOG 5328
903	GLAB1233	GLAB1233_907	GLAB1233_907	Glaberrima	Nigeria	TOG 5328-A	Cultivated			WAB0032778	TOG 5328-A
2619	GLAB3507	GLAB3507_2698	GLAB3507_2698	Glaberrima	Nigeria	TOG 5329	Cultivated			WAB0025035	TOG 5329
1336	GLAB2236	GLAB2236_1347	GLAB2236_1347	Glaberrima	Nigeria	TOG 5329-A			Accession number not founded				Nigeria
226	GLAB1504	GLAB1504_227	GLAB1504_227	Glaberrima	Nigeria	TOG 5330	Cultivated			WAB0020069	TOG 5330
1558	GLAB1924	GLAB1924_1582	GLAB1924_1582	Glaberrima	Nigeria	TOG 5330-A	Cultivated			WAB0032734	TOG 5330-A
672	GLAB1505	GLAB1505_676	GLAB1505_676	Glaberrima	Nigeria	TOG 5331	Cultivated			WAB0020161	TOG 5331
3769	GLAB1168	GLAB1168_3931	GLAB1168_3931	Glaberrima	Nigeria	TOG 5331 - A			Doublons	WAB0032371	TOG 5331-A	TOG 5331-A	Nigeria
1726	GLAB2124	GLAB2124_1760	GLAB2124_1760	Glaberrima	Nigeria	TOG 5331-A			Doublons	WAB0032371	TOG 5331-A
1371	GLAB2249	GLAB2249_1383	GLAB2249_1383	Glaberrima	Nigeria	TOG 5331-B	Cultivated			WAB0032793	TOG 5331-B
3488	GLAB1772	GLAB1772_3626	GLAB1772_3626	Glaberrima	Nigeria	TOG 5334 - A			Doublons	WAB0032883	TOG 5334-A	TOG 5334-A	Nigeria
1392	GLAB1139	GLAB1139_1405	GLAB1139_1405	Glaberrima	Nigeria	TOG 5334-A			Doublons	WAB0032883	TOG 5334-A
1443	GLAB170	GLAB170_1458	GLAB170_1458	Glaberrima	Nigeria	TOG 5378	Cultivated			WAB0020074	TOG 5378
1394	GLAB43	GLAB43_1407	GLAB43_1407	Glaberrima	Nigeria	TOG 5378-A	Cultivated			WAB0032187	TOG 5378-A
3156	GLAB2793	GLAB2793_3268	GLAB2793_3268	Glaberrima	Nigeria	TOG 5379	Cultivated			WAB0021299	TOG 5379
249	GLAB1509	GLAB1509_250	GLAB1509_250	Glaberrima	Nigeria	TOG 5380	Cultivated			WAB0008589	TOG 5380
2659	GLAB3356	GLAB3356_2738	GLAB3356_2738	Glaberrima	Nigeria	TOG 5381	Cultivated			WAB0029334	TOG 5381
663	GLAB1510	GLAB1510_667	GLAB1510_667	Glaberrima	Nigeria	TOG 5384	Cultivated			WAB0020474	TOG 5384
606	GLAB1511	GLAB1511_610	GLAB1511_610	Glaberrima	Nigeria	TOG 5385	Cultivated			WAB0020197	TOG 5385
1588	GLAB383	GLAB383_1613	GLAB383_1613	Glaberrima	Nigeria	TOG 5386	Cultivated			WAB0029321	TOG 5386
1486	GLAB360	GLAB360_1505	GLAB360_1505	Glaberrima	Nigeria	TOG 5388-A	Cultivated			WAB0032322	TOG 5388-A
693	GLAB1512	GLAB1512_697	GLAB1512_697	Glaberrima	Nigeria	TOG 5388-B	Cultivated			WAB0032339	TOG 5388-B
610	GLAB09	GLAB09_614	GLAB09_614	Glaberrima	Nigeria	TOG 5390	Cultivated			WAB0021309	TOG 5390
545	GLAB1513	GLAB1513_547	GLAB1513_547	Glaberrima	Nigeria	TOG 5390-A	Cultivated			WAB0032186	TOG 5390-A
225	GLAB1514	GLAB1514_226	GLAB1514_226	Glaberrima	Nigeria	TOG 5391	Cultivated			WAB0029905	TOG 5391
18	GLAB1304	GLAB1304_18	GLAB1304_18	Glaberrima	Nigeria	TOG 5392	Cultivated			WAB0020477	TOG 5392
1813	GLAB1152	GLAB1152_1851	GLAB1152_1851	Glaberrima	Nigeria	TOG 5393			Accession number not founded				Nigeria
113	GLAB2053	GLAB2053_113	GLAB2053_113	Glaberrima	Nigeria	TOG 5396	Cultivated			WAB0008592	TOG 5396
3148	GLAB2804	GLAB2804_3260	GLAB2804_3260	Glaberrima	Nigeria	TOG 5397	Cultivated			WAB0007919	TOG 5397
769	GLAB960	GLAB960_773	GLAB960_773	Glaberrima	Nigeria	TOG 5400	Cultivated			WAB0007979	TOG 5400
3680	GLAB1488	GLAB1488_3835	GLAB1488_3835	Glaberrima	Nigeria	TOG 5400 - A			Doublons	WAB0032784	TOG 5400-A	TOG 5400-A	Nigeria
717	GLAB1517	GLAB1517_721	GLAB1517_721	Glaberrima	Nigeria	TOG 5400-A			Doublons	WAB0032784	TOG 5400-A
2067	GLAB1669	GLAB1669_2113	GLAB1669_2113	Glaberrima	Nigeria	TOG 5400-A			Doublons	WAB0032784	TOG 5400-A
3443	GLAB2344	GLAB2344_3580	GLAB2344_3580	Glaberrima	Nigeria	TOG 5401 - A				WAB0032884	TOG 5401-A	TOG 5401-A	Nigeria
3641	GLAB1659	GLAB1659_3792	GLAB1659_3792	Glaberrima	Nigeria	TOG 5404 - A			Doublons	WAB0032878	TOG 5404-A	TOG 5404-A	Nigeria
1503	GLAB1859	GLAB1859_1524	GLAB1859_1524	Glaberrima	Nigeria	TOG 5404-A			Doublons	WAB0032878	TOG 5404-A
1980	GLAB107	GLAB107_2023	GLAB107_2023	Glaberrima	Nigeria	TOG 5405	Cultivated			WAB0029391	TOG 5405
1694	GLAB2119	GLAB2119_1726	GLAB2119_1726	Glaberrima	Nigeria	TOG 5405-A	Cultivated			WAB0032328	TOG 5405-A
424	GLAB1519	GLAB1519_425	GLAB1519_425	Glaberrima	Nigeria	TOG 5406	Cultivated			WAB0019888	TOG 5406
1199	GLAB1059	GLAB1059_1209	GLAB1059_1209	Glaberrima	Nigeria	TOG 5406-A	Cultivated			WAB0032180	TOG 5406-A
733	GLAB1520	GLAB1520_737	GLAB1520_737	Glaberrima	Nigeria	TOG 5407	Cultivated			WAB0029401	TOG 5407
2865	GLAB2598	GLAB2598_2955	GLAB2598_2955	Glaberrima	Nigeria	TOG 5407 - A			Doublons	WAB0032935	TOG 5407-A	TOG 5407-A	Nigeria
506	GLAB1521	GLAB1521_508	GLAB1521_508	Glaberrima	Nigeria	TOG 5407-A			Doublons	WAB0032935	TOG 5407-A
1993	GLAB429	GLAB429_2036	GLAB429_2036	Glaberrima	Nigeria	TOG 5416	Cultivated			WAB0002200	TOG 5416
2558	GLAB3248	GLAB3248_2634	GLAB3248_2634	Glaberrima	Nigeria	TOG 5417				WAB0036951	TOG 5417
605	GLAB1523	GLAB1523_609	GLAB1523_609	Glaberrima	Nigeria	TOG 5418-A	Cultivated			WAB0032203	TOG 5418-A
241	GLAB1524	GLAB1524_242	GLAB1524_242	Glaberrima	Nigeria	TOG 5420	Cultivated			WAB0008599	TOG 5420
1603	GLAB1115	GLAB1115_1629	GLAB1115_1629	Glaberrima	Nigeria	TOG 5420-A				WAB0032262	TOG 5420-A
1459	GLAB1162	GLAB1162_1474	GLAB1162_1474	Glaberrima	Nigeria	TOG 5421	Cultivated			WAB0025397	TOG 5421
1807	GLAB2168	GLAB2168_1844	GLAB2168_1844	Glaberrima	Nigeria	TOG 5422	Cultivated			WAB0020479	TOG 5422
644	GLAB1525	GLAB1525_648	GLAB1525_648	Glaberrima	Nigeria	TOG 5423	Cultivated			WAB0024654	TOG 5423
882	GLAB57	GLAB57_886	GLAB57_886	Glaberrima	Nigeria	TOG 5423-A	Cultivated			WAB0032171	TOG 5423-A
611	GLAB1526	GLAB1526_615	GLAB1526_615	Glaberrima	Nigeria	TOG 5424	Cultivated			WAB0020111	TOG 5424
3567	GLAB865	GLAB865_3715	GLAB865_3715	Glaberrima	Nigeria	TOG 5424 - A			Doublons	WAB0032229	TOG 5424-A	TOG 5424-A	Nigeria
799	GLAB127	GLAB127_803	GLAB127_803	Glaberrima	Nigeria	TOG 5424-A	Cultivated		Doublons	WAB0032229	TOG 5424-A
2706	GLAB3200	GLAB3200_2786	GLAB3200_2786	Glaberrima	Nigeria	TOG 5426	Cultivated			WAB0020109	TOG 5426
842	GLAB422	GLAB422_846	GLAB422_846	Glaberrima	Nigeria	TOG 5426-A	Cultivated			WAB0032374	TOG 5426-A
918	GLAB285	GLAB285_925	GLAB285_925	Glaberrima	Nigeria	TOG 5427	Cultivated			WAB0022403	TOG 5427
124	GLAB1227	GLAB1227_124	GLAB1227_124	Glaberrima	Nigeria	TOG 5428	Cultivated			WAB0021305	TOG 5428
1894	GLAB368	GLAB368_1935	GLAB368_1935	Glaberrima	Nigeria	TOG 5428-A	Cultivated			WAB0032454	TOG 5428-A
3035	GLAB2786	GLAB2786_3138	GLAB2786_3138	Glaberrima	Nigeria	TOG 5429	Cultivated			WAB0021877	TOG 5429
642	GLAB1528	GLAB1528_646	GLAB1528_646	Glaberrima	Nigeria	TOG 5429-A	Cultivated			WAB0032626	TOG 5429-A
1464	GLAB2296	GLAB2296_1480	GLAB2296_1480	Glaberrima	Nigeria	TOG 5429-B	Cultivated			WAB0032471	TOG 5429-B
84	GLAB1357	GLAB1357_84	GLAB1357_84	Glaberrima	Nigeria	TOG 5432	Cultivated			WAB0029403	TOG 5432
1878	GLAB80	GLAB80_1919	GLAB80_1919	Glaberrima	Nigeria	TOG 5435-A	Cultivated			WAB0032344	TOG 5435-A
661	GLAB1530	GLAB1530_665	GLAB1530_665	Glaberrima	Nigeria	TOG 5437	Cultivated			WAB0008604	TOG 5437
2060	GLAB1171	GLAB1171_2106	GLAB1171_2106	Glaberrima	Nigeria	TOG 5437-A	Cultivated			WAB0032369	TOG 5437-A
1638	GLAB1113	GLAB1113_1665	GLAB1113_1665	Glaberrima	Nigeria	TOG 5438	Cultivated			WAB0029317	TOG 5438
3056	GLAB2810	GLAB2810_3162	GLAB2810_3162	Glaberrima	Nigeria	TOG 5439	Cultivated			WAB0021848	TOG 5439
889	GLAB420	GLAB420_893	GLAB420_893	Glaberrima	Nigeria	TOG 5439-A	Cultivated			WAB0032321	TOG 5439-A
831	GLAB218	GLAB218_835	GLAB218_835	Glaberrima	Nigeria	TOG 5439-B	Cultivated			WAB0032363	TOG 5439-B
1346	GLAB2209	GLAB2209_1357	GLAB2209_1357	Glaberrima	Nigeria	TOG 5439-C	Cultivated			WAB0032397	TOG 5439-C
137	GLAB2045	GLAB2045_137	GLAB2045_137	Glaberrima	Nigeria	TOG 5440	Cultivated			WAB0001190	TOG 5440
344	GLAB1531	GLAB1531_345	GLAB1531_345	Glaberrima	Nigeria	TOG 5440-A	Cultivated			WAB0032499	TOG 5440-A
719	GLAB1532	GLAB1532_723	GLAB1532_723	Glaberrima	Nigeria	TOG 5442	Cultivated			WAB0021307	TOG 5442
573	GLAB1533	GLAB1533_576	GLAB1533_576	Glaberrima	Nigeria	TOG 5444	Cultivated			WAB0008606	TOG 5444
1973	GLAB571	GLAB571_2016	GLAB571_2016	Glaberrima	Nigeria	TOG 5445	Cultivated			WAB0022406	TOG 5445
1560	GLAB1131	GLAB1131_1584	GLAB1131_1584	Glaberrima	Nigeria	TOG 5447	Cultivated			WAB0026777	TOG 5447
1467	GLAB502	GLAB502_1483	GLAB502_1483	Glaberrima	Nigeria	TOG 5447-A	Cultivated			WAB0032227	TOG 5447-A
15	GLAB1016	GLAB1016_15	GLAB1016_15	Glaberrima	Nigeria	TOG 5453	Cultivated			WAB0020089	TOG 5453
3670	GLAB1624	GLAB1624_3824	GLAB1624_3824	Glaberrima	Nigeria	TOG 5453 - A			Doublons	WAB0032905	TOG 5453-A	TOG 5453-A	Nigeria
1545	GLAB1155	GLAB1155_1569	GLAB1155_1569	Glaberrima	Nigeria	TOG 5453-A			Doublons	WAB0032905	TOG 5453-A
1752	GLAB524	GLAB524_1786	GLAB524_1786	Glaberrima	Nigeria	TOG 5453-B	Cultivated			WAB0032384	TOG 5453-B
600	GLAB1534	GLAB1534_604	GLAB1534_604	Glaberrima	Nigeria	TOG 5454	Cultivated			WAB0008611	TOG 5454
695	GLAB1535	GLAB1535_699	GLAB1535_699	Glaberrima	Nigeria	TOG 5456	Cultivated			WAB0020128	TOG 5456
2460	GLAB3531	GLAB3531_2533	GLAB3531_2533	Glaberrima	Nigeria	TOG 5457-A	Cultivated			WAB0032508	TOG 5457-A
2042	GLAB81	GLAB81_2088	GLAB81_2088	Glaberrima	Nigeria	TOG 5457-B	Cultivated			WAB0032192	TOG 5457-B
3077	GLAB649	GLAB649_3184	GLAB649_3184	Glaberrima	Nigeria	TOG 5458	Cultivated			WAB0020093	TOG 5458
461	GLAB1537	GLAB1537_463	GLAB1537_463	Glaberrima	Nigeria	TOG 5459	Cultivated			WAB0029325	TOG 5459
3636	GLAB3467	GLAB3467_3787	GLAB3467_3787	Glaberrima	Nigeria	TOG 5459-A	Cultivated			WAB0032263	TOG 5459-A
80	GLAB1034	GLAB1034_80	GLAB1034_80	Glaberrima	Nigeria	TOG 5463	Cultivated			WAB0021885	TOG 5463
3090	GLAB686	GLAB686_3198	GLAB686_3198	Glaberrima	Nigeria	TOG 5463-A	Cultivated			WAB0032412	TOG 5463-A
1996	GLAB581	GLAB581_2039	GLAB581_2039	Glaberrima	Nigeria	TOG 5464	Cultivated			WAB0021843	TOG 5464
524	GLAB1539	GLAB1539_526	GLAB1539_526	Glaberrima	Nigeria	TOG 5464-A	Cultivated			WAB0032796	TOG 5464-A
640	GLAB1541	GLAB1541_644	GLAB1541_644	Glaberrima	Nigeria	TOG 5467	Cultivated			WAB0020194	TOG 5467
3289	GLAB2847	GLAB2847_3415	GLAB2847_3415	Glaberrima	Nigeria	TOG 5467 - A			Doublons	WAB0032736	TOG 5467-A	TOG 5467-A	Nigeria
196	GLAB1542	GLAB1542_197	GLAB1542_197	Glaberrima	Nigeria	TOG 5467-A			Doublons	WAB0032736	TOG 5467-A
3735	GLAB1415	GLAB1415_3896	GLAB1415_3896	Glaberrima	Nigeria	TOG 5470	Cultivated			WAB0025398	TOG 5470
1565	GLAB370	GLAB370_1589	GLAB370_1589	Glaberrima	Nigeria	TOG 5471	Cultivated			WAB0029344	TOG 5471
1857	GLAB248	GLAB248_1897	GLAB248_1897	Glaberrima	Nigeria	TOG 5473	Cultivated			WAB0019889	TOG 5473
2820	GLAB2584	GLAB2584_2905	GLAB2584_2905	Glaberrima	Nigeria	TOG 5473 - A			Doublons	WAB0034905	TOG 5473-A	TOG 5473-A	Nigeria
2841	GLAB2574	GLAB2574_2929	GLAB2574_2929	Glaberrima	Nigeria	TOG 5473 - B			Doublons	WAB0032986	TOG 5473-B	TOG 5473-B	Nigeria
208	GLAB1543	GLAB1543_209	GLAB1543_209	Glaberrima	Nigeria	TOG 5473-A			Doublons	WAB0034905	TOG 5473-A
215	GLAB1544	GLAB1544_216	GLAB1544_216	Glaberrima	Nigeria	TOG 5473-B			Doublons	WAB0032986	TOG 5473-B
260	GLAB1545	GLAB1545_261	GLAB1545_261	Glaberrima	Nigeria	TOG 5474	Cultivated			WAB0007915	TOG 5474
3132	GLAB687	GLAB687_3244	GLAB687_3244	Glaberrima	Nigeria	TOG 5474-A	Cultivated			WAB0032623	TOG 5474-A
1841	GLAB2206	GLAB2206_1880	GLAB2206_1880	Glaberrima	Nigeria	TOG 5475-A			Accession number not founded				Nigeria
162	GLAB2014	GLAB2014_163	GLAB2014_163	Glaberrima	Nigeria	TOG 5476-B	Cultivated			WAB0032261	TOG 5476-B
2037	GLAB197	GLAB197_2083	GLAB197_2083	Glaberrima	Nigeria	TOG 5477	Cultivated			WAB0029337	TOG 5477
119	GLAB1549	GLAB1549_119	GLAB1549_119	Glaberrima	Nigeria	TOG 5479-A	Cultivated			WAB0032494	TOG 5479-A
624	GLAB1550	GLAB1550_628	GLAB1550_628	Glaberrima	Nigeria	TOG 5480	Cultivated			WAB0029323	TOG 5480
219	GLAB1552	GLAB1552_220	GLAB1552_220	Glaberrima	Nigeria	TOG 5482	Cultivated			WAB0008614	TOG 5482
566	GLAB1553	GLAB1553_569	GLAB1553_569	Glaberrima	Nigeria	TOG 5483	Cultivated			WAB0022404	TOG 5483
1445	GLAB379	GLAB379_1460	GLAB379_1460	Glaberrima	Nigeria	TOG 5484	Cultivated			WAB0020092	TOG 5484
2614	GLAB3204	GLAB3204_2693	GLAB3204_2693	Glaberrima	Nigeria	TOG 5484 - B				WAB0036980	TOG 5484-B	TOG 5484-B	Nigeria
1538	GLAB356	GLAB356_1561	GLAB356_1561	Glaberrima	Nigeria	TOG 5485	Cultivated			WAB0029320	TOG 5485
2927	GLAB2575	GLAB2575_3020	GLAB2575_3020	Glaberrima	Ivory_Coast	TOG 5486 - A				WAB0036401	TOG 5486-A	TOG 5486-A	Ivory_Coast
1874	GLAB2174	GLAB2174_1915	GLAB2174_1915	Glaberrima	Nigeria	TOG 5486-B	Cultivated			WAB0032762	TOG 5486-B
129	GLAB1555	GLAB1555_129	GLAB1555_129	Glaberrima	Nigeria	TOG 5487	Cultivated			WAB0029330	TOG 5487
3431	GLAB2922	GLAB2922_3564	GLAB2922_3564	Glaberrima	Nigeria	TOG 5489				WAB0038975	TOG 5489
2990	GLAB2794	GLAB2794_3090	GLAB2794_3090	Glaberrima	Nigeria	TOG 5491	Cultivated			WAB0020206	TOG 5491
1755	GLAB2139	GLAB2139_1789	Out_GLAB2139_1789	Glaberrima	Nigeria	TOG 5491-A	Cultivated		Affected UPGMA tee of glaberrima after excluding 46 outliers	WAB0032206	TOG 5491-A
647	GLAB1557	GLAB1557_651	GLAB1557_651	Glaberrima	Nigeria	TOG 5494	Cultivated			WAB0025773	TOG 5494
78	GLAB1006	GLAB1006_78	GLAB1006_78	Glaberrima	Nigeria	TOG 5495-A	Cultivated			WAB0032348	TOG 5495-A
3055	GLAB2546	GLAB2546_3161	GLAB2546_3161	Glaberrima	Nigeria	TOG 5497	Cultivated			WAB0007966	TOG 5497
1675	GLAB148	GLAB148_1705	GLAB148_1705	Glaberrima	Nigeria	TOG 5499	Cultivated			WAB0024653	TOG 5499
3127	GLAB2789	GLAB2789_3238	GLAB2789_3238	Glaberrima	Nigeria	TOG 5499-A	Cultivated			WAB0032730	TOG 5499-A
2564	GLAB3352	GLAB3352_2640	GLAB3352_2640	Glaberrima	Nigeria	TOG 5500	Cultivated			WAB0001234	TOG 5500
264	GLAB1561	GLAB1561_265	GLAB1561_265	Glaberrima	Nigeria	TOG 5503	Cultivated			WAB0020179	TOG 5503
1451	GLAB1900	GLAB1900_1466	GLAB1900_1466	Glaberrima	Nigeria	TOG 5503-A	Cultivated			WAB0032873	TOG 5503-A
1714	GLAB2095	GLAB2095_1747	GLAB2095_1747	Glaberrima	Nigeria	TOG 5505-A	Cultivated			WAB0032234	TOG 5505-A
3281	GLAB1821	GLAB1821_3406	GLAB1821_3406	Glaberrima	Nigeria	TOG 5508	Cultivated			WAB0007918	TOG 5508
1849	GLAB410	GLAB410_1889	GLAB410_1889	Glaberrima	Nigeria	TOG 5508-A	Cultivated			WAB0032236	TOG 5508-A
3360	GLAB2353	GLAB2353_3487	GLAB2353_3487	Glaberrima	Nigeria	TOG 5509	Cultivated			WAB0029333	TOG 5509
1578	GLAB475	GLAB475_1602	GLAB475_1602	Glaberrima	Nigeria	TOG 5511	Cultivated			WAB0020487	TOG 5511
250	GLAB1564	GLAB1564_251	GLAB1564_251	Glaberrima	Nigeria	TOG 5514	Cultivated			WAB0008006	TOG 5514
1690	GLAB537	GLAB537_1721	GLAB537_1721	Glaberrima	Nigeria	TOG 5522-A	Cultivated			WAB0032205	TOG 5522-A
561	GLAB1566	GLAB1566_564	GLAB1566_564	Glaberrima	Nigeria	TOG 5523	Cultivated			WAB0020106	TOG 5523
1770	GLAB1065	GLAB1065_1804	GLAB1065_1804	Glaberrima	Nigeria	TOG 5523-A				WAB0032202	TOG 5523-A
195	GLAB1568	GLAB1568_196	GLAB1568_196	Glaberrima	Nigeria	TOG 5533	Cultivated			WAB0007953	TOG 5533
3455	GLAB2311	GLAB2311_3592	GLAB2311_3592	Glaberrima	Nigeria	TOG 5533 - A			Doublons	WAB0032656	TOG 5533-A	TOG 5533-A	Nigeria
407	GLAB1982	GLAB1982_408	GLAB1982_408	Glaberrima	Nigeria	TOG 5533-A			Doublons	WAB0032656	TOG 5533-A
1450	GLAB1983	GLAB1983_1465	GLAB1983_1465	Glaberrima	Nigeria	TOG 5533-A			Doublons	WAB0032656	TOG 5533-A
3516	GLAB1768	GLAB1768_3658	GLAB1768_3658	Glaberrima	Nigeria	TOG 5534 - B				WAB0032716	TOG 5534-B	TOG 5534-B	Nigeria
3081	GLAB2775	GLAB2775_3188	GLAB2775_3188	Glaberrima	Nigeria	TOG 5534-A	Cultivated			WAB0032714	TOG 5534-A
3514	GLAB1163	GLAB1163_3654	GLAB1163_3654	Glaberrima	Nigeria	TOG 5538 - A			Doublons	WAB0032197	TOG 5538-A	TOG 5538-A	Nigeria
1814	GLAB2093	GLAB2093_1852	GLAB2093_1852	Glaberrima	Nigeria	TOG 5538-A			Doublons	WAB0032197	TOG 5538-A
791	GLAB981	GLAB981_795	GLAB981_795	Glaberrima	Nigeria	TOG 5540	Cultivated			WAB0021866	TOG 5540
1413	GLAB522	GLAB522_1426	GLAB522_1426	Glaberrima	Nigeria	TOG 5540-A	Cultivated			WAB0032409	TOG 5540-A
3187	GLAB625	GLAB625_3300	GLAB625_3300	Glaberrima	Nigeria	TOG 5541	Cultivated			WAB0020491	TOG 5541
307	GLAB863	GLAB863_308	GLAB863_308	Glaberrima	Nigeria	TOG 5548	Cultivated			WAB0001254	TOG 5548
3093	GLAB2778	GLAB2778_3201	GLAB2778_3201	Glaberrima	Nigeria	TOG 5552	Cultivated			WAB0001255	TOG 5552
3192	GLAB641	GLAB641_3305	GLAB641_3305	Glaberrima	Nigeria	TOG 5555	Cultivated			WAB0029328	TOG 5555
3119	GLAB2798	GLAB2798_3230	GLAB2798_3230	Glaberrima	Nigeria	TOG 5556	Cultivated			WAB0007917	TOG 5556
214	GLAB1574	GLAB1574_215	GLAB1574_215	Glaberrima	Nigeria	TOG 5556-A	Cultivated			WAB0032184	TOG 5556-A
539	GLAB1575	GLAB1575_541	GLAB1575_541	Glaberrima	Nigeria	TOG 5566	Cultivated			WAB0026778	TOG 5566
665	GLAB1576	GLAB1576_669	GLAB1576_669	Glaberrima	Nigeria	TOG 5566-B	Cultivated			WAB0032687	TOG 5566-B
483	GLAB1578	GLAB1578_485	GLAB1578_485	Glaberrima	Nigeria	TOG 5573	Cultivated			WAB0026229	TOG 5573
528	GLAB1579	GLAB1579_530	GLAB1579_530	Glaberrima	Ghana	TOG 5587	Cultivated	rainfed lowland		WAB0020168	TOG 5587
243	GLAB1580	GLAB1580_244	GLAB1580_244	Glaberrima	Ghana	TOG 5588	Cultivated	rainfed lowland		WAB0021301	TOG 5588
567	GLAB1581	GLAB1581_570	GLAB1581_570	Glaberrima	Ghana	TOG 5591	Cultivated	rainfed lowland		WAB0021857	TOG 5591
1758	GLAB1040	GLAB1040_1792	GLAB1040_1792	Glaberrima	Ghana	TOG 5597	Cultivated	rainfed lowland		WAB0024655	TOG 5597
677	GLAB1583	GLAB1583_681	GLAB1583_681	Glaberrima	Ghana	TOG 5598	Cultivated	rainfed lowland		WAB0008637	TOG 5598
3428	GLAB894	GLAB894_3561	GLAB894_3561	Glaberrima	Ghana	TOG 5601	Cultivated	rainfed lowland		WAB0008639	TOG 5601
3078	GLAB167	GLAB167_3185	GLAB167_3185	Glaberrima	Ghana	TOG 5602	Cultivated	rainfed lowland		WAB0008640	TOG 5602
3575	GLAB893	GLAB893_3723	GLAB893_3723	Glaberrima	Ghana	TOG 5602 - A			Doublons	WAB0032913	TOG 5602-A	TOG 5602-A	Ghana
59	GLAB1353	GLAB1353_59	GLAB1353_59	Glaberrima	Ghana	TOG 5602-A			Doublons	WAB0032913	TOG 5602-A
1551	GLAB371	GLAB371_1575	GLAB371_1575	Glaberrima	Ghana	TOG 5603	Cultivated	rainfed lowland		WAB0008641	TOG 5603
1200	GLAB460	GLAB460_1210	GLAB460_1210	Glaberrima	Ghana	TOG 5620	Cultivated	rainfed lowland		WAB0008651	TOG 5620
3435	GLAB2347	GLAB2347_3570	GLAB2347_3570	Glaberrima	Ghana	TOG 5620 - A			Doublons	WAB0032743	TOG 5620-A	TOG 5620-A	Ghana
774	GLAB1288	GLAB1288_778	GLAB1288_778	Glaberrima	Ghana	TOG 5620-A			Doublons	WAB0032743	TOG 5620-A
1434	GLAB482	GLAB482_1449	GLAB482_1449	Glaberrima	Nigeria	TOG 5634	Cultivated			WAB0020498	TOG 5634
757	GLAB1351	GLAB1351_761	GLAB1351_761	Glaberrima	Nigeria	TOG 5638	Cultivated			WAB0007938	TOG 5638
494	GLAB1586	GLAB1586_496	GLAB1586_496	Glaberrima	Nigeria	TOG 5638-A	Cultivated			WAB0032667	TOG 5638-A
3120	GLAB622	GLAB622_3231	GLAB622_3231	Glaberrima	Nigeria	TOG 5639	Cultivated			WAB0020182	TOG 5639
3218	GLAB736	GLAB736_3336	GLAB736_3336	Glaberrima	Nigeria	TOG 5639-A	Cultivated			WAB0032678	TOG 5639-A
860	GLAB312	GLAB312_864	GLAB312_864	Glaberrima	Nigeria	TOG 5639-B	Cultivated			WAB0032310	TOG 5639-B
816	GLAB340	GLAB340_820	GLAB340_820	Glaberrima	Nigeria	TOG 5641	Cultivated			WAB0020501	TOG 5641
502	GLAB1587	GLAB1587_504	GLAB1587_504	Glaberrima	Nigeria	TOG 5641-A				WAB0032391	TOG 5641-A
622	GLAB1588	GLAB1588_626	GLAB1588_626	Glaberrima	Nigeria	TOG 5642-A	Cultivated			WAB0032503	TOG 5642-A
1517	GLAB2094	GLAB2094_1539	GLAB2094_1539	Glaberrima	Nigeria	TOG 5642-B	Cultivated			WAB0032351	TOG 5642-B
1816	GLAB2150	GLAB2150_1854	GLAB2150_1854	Glaberrima	Nigeria	TOG 5643	Cultivated			WAB0008663	TOG 5643
671	GLAB1589	GLAB1589_675	GLAB1589_675	Glaberrima	Nigeria	TOG 5644	Cultivated			WAB0029324	TOG 5644
2557	GLAB3206	GLAB3206_2633	GLAB3206_2633	Glaberrima	Nigeria	TOG 5649	Cultivated		Doublons	WAB0020096	TOG 5649
2981	GLAB2557	GLAB2557_3080	GLAB2557_3080	Glaberrima	Nigeria	TOG 5649	Cultivated		Doublons	WAB0020096	TOG 5649
3436	GLAB2848	GLAB2848_3572	GLAB2848_3572	Glaberrima	Nigeria	TOG 5649 - A			Doublons	WAB0032741	TOG 5649-A	TOG 5649-A	Nigeria
656	GLAB1591	GLAB1591_660	GLAB1591_660	Glaberrima	Nigeria	TOG 5649-A			Doublons	WAB0032741	TOG 5649-A
531	GLAB1592	GLAB1592_533	GLAB1592_533	Glaberrima	Nigeria	TOG 5650	Cultivated			WAB0020196	TOG 5650
1926	GLAB510	GLAB510_1967	GLAB510_1967	Glaberrima	Nigeria	TOG 5651	Cultivated			WAB0007963	TOG 5651
1600	GLAB493	GLAB493_1626	GLAB493_1626	Glaberrima	Nigeria	TOG 5651-A	Cultivated			WAB0032194	TOG 5651-A
1428	GLAB82	GLAB82_1443	GLAB82_1443	Glaberrima	Nigeria	TOG 5653	Cultivated			WAB0029314	TOG 5653
335	GLAB1285	GLAB1285_336	GLAB1285_336	Glaberrima	Nigeria	TOG 5666	Cultivated			WAB0008674	TOG 5666
1817	GLAB2171	GLAB2171_1855	GLAB2171_1855	Glaberrima	Nigeria	TOG 5666-A	Cultivated			WAB0032201	TOG 5666-A
1605	GLAB123	GLAB123_1631	GLAB123_1631	Glaberrima	Nigeria	TOG 5667	Cultivated			WAB0020129	TOG 5667
3118	GLAB619	GLAB619_3229	GLAB619_3229	Glaberrima	Nigeria	TOG 5667-A	Cultivated			WAB0032185	TOG 5667-A
1859	GLAB346	GLAB346_1899	GLAB346_1899	Glaberrima	Nigeria	TOG 5672	Cultivated			WAB0007879	TOG 5672
540	GLAB1593	GLAB1593_542	GLAB1593_542	Glaberrima	Nigeria	TOG 5674	Cultivated			WAB0021893	TOG 5674
182	GLAB1177	GLAB1177_183	GLAB1177_183	Glaberrima	Nigeria	TOG 5674-A	Cultivated			WAB0032879	TOG 5674-A
1933	GLAB2261	GLAB2261_1974	GLAB2261_1974	Glaberrima	Nigeria	TOG 5675	Cultivated			WAB0020167	TOG 5675
3588	GLAB1149	GLAB1149_3736	GLAB1149_3736	Glaberrima	Nigeria	TOG 5675 - A			Doublons	WAB0032767	TOG 5675-A	TOG 5675-A	Nigeria
19	GLAB884	GLAB884_19	GLAB884_19	Glaberrima	Nigeria	TOG 5675-A			Doublons	WAB0032767	TOG 5675-A
442	GLAB1594	GLAB1594_443	GLAB1594_443	Glaberrima	Nigeria	TOG 5678	Cultivated			WAB0007973	TOG 5678
332	GLAB1595	GLAB1595_333	GLAB1595_333	Glaberrima	Nigeria	TOG 568	Cultivated			WAB0029386	TOG 568
1761	GLAB2140	GLAB2140_1795	GLAB2140_1795	Glaberrima	Nigeria	TOG 5680	Cultivated			WAB0029338	TOG 5680
1796	GLAB2166	GLAB2166_1832	GLAB2166_1832	Glaberrima	Nigeria	TOG 5681	Cultivated			WAB0020078	TOG 5681
308	GLAB1015	GLAB1015_309	GLAB1015_309	Glaberrima	Nigeria	TOG 5681-A	Cultivated			WAB0032794	TOG 5681-A
2005	GLAB534	GLAB534_2049	GLAB534_2049	Glaberrima	Nigeria	TOG 5682	Cultivated			WAB0020504	TOG 5682
679	GLAB1596	GLAB1596_683	GLAB1596_683	Glaberrima	Nigeria	TOG 5685	Cultivated			WAB0008679	TOG 5685
994	GLAB202	GLAB202_1003	GLAB202_1003	Glaberrima	Nigeria	TOG 5685-A	Cultivated			WAB0032372	TOG 5685-A
1840	GLAB1042	GLAB1042_1879	GLAB1042_1879	Glaberrima	Nigeria	TOG 5687-A	Cultivated			WAB0032365	TOG 5687-A
304	GLAB1344	GLAB1344_305	GLAB1344_305	Glaberrima	Nigeria	TOG 5691	Cultivated			WAB0020143	TOG 5691
1934	GLAB59	GLAB59_1975	GLAB59_1975	Glaberrima	Nigeria	TOG 5691-A	Cultivated			WAB0032232	TOG 5691-A
1535	GLAB1160	GLAB1160_1558	GLAB1160_1558	Glaberrima	Nigeria	TOG 5692	Cultivated			WAB0008681	TOG 5692
876	GLAB443	GLAB443_880	GLAB443_880	Glaberrima	Nigeria	TOG 5693	Cultivated			WAB0020505	TOG 5693
3069	GLAB2505	GLAB2505_3176	GLAB2505_3176	Glaberrima	Nigeria	TOG 5695	Cultivated			WAB0020085	TOG 5695
3448	GLAB2343	GLAB2343_3585	GLAB2343_3585	Glaberrima	Nigeria	TOG 5696 - B			Doublons	WAB0032575	TOG 5696-B	TOG 5696-B	Nigeria
3133	GLAB679	GLAB679_3245	GLAB679_3245	Glaberrima	Nigeria	TOG 5696-A	Cultivated			WAB0032435	TOG 5696-A
1602	GLAB591	GLAB591_1628	GLAB591_1628	Glaberrima	Nigeria	TOG 5696-B			Doublons	WAB0032575	TOG 5696-B
685	GLAB1601	GLAB1601_689	GLAB1601_689	Glaberrima	Nigeria	TOG 5697	Cultivated			WAB0020508	TOG 5697
204	GLAB1602	GLAB1602_205	GLAB1602_205	Glaberrima	Nigeria	TOG 5700	Cultivated			WAB0008673	TOG 5700
603	GLAB1603	GLAB1603_607	GLAB1603_607	Glaberrima	Nigeria	TOG 5708	Cultivated			WAB0020169	TOG 5708
409	GLAB1604	GLAB1604_410	GLAB1604_410	Glaberrima	Nigeria	TOG 5709	Cultivated			WAB0020164	TOG 5709
648	GLAB1605	GLAB1605_652	GLAB1605_652	Glaberrima	Nigeria	TOG 5720	Cultivated			WAB0033308	TOG 5720
3242	GLAB2733	GLAB2733_3361	GLAB2733_3361	Glaberrima	Liberia	TOG 5725	Cultivated	rainfed lowland		WAB0008007	TOG 5725
788	GLAB206	GLAB206_792	GLAB206_792	Glaberrima	Liberia	TOG 5725-A	Cultivated	rainfed lowland		WAB0032353	TOG 5725-A
689	GLAB1606	GLAB1606_693	GLAB1606_693	Glaberrima	Liberia	TOG 5747	Cultivated	rainfed lowland		WAB0007950	TOG 5747
700	GLAB1607	GLAB1607_704	GLAB1607_704	Glaberrima	Liberia	TOG 5747-A	Cultivated	rainfed lowland		WAB0032175	TOG 5747-A
557	GLAB1608	GLAB1608_560	GLAB1608_560	Glaberrima	Liberia	TOG 5747-B	Cultivated	rainfed lowland		WAB0032847	TOG 5747-B
504	GLAB1609	GLAB1609_506	GLAB1609_506	Glaberrima	Liberia	TOG 5749	Cultivated	rainfed lowland		WAB0001308	TOG 5749
2999	GLAB2468	GLAB2468_3101	GLAB2468_3101	Glaberrima	Liberia	TOG 5749 - A			Doublons	WAB0032786	TOG 5749-A	TOG 5749-A	Liberia
737	GLAB1610	GLAB1610_741	GLAB1610_741	Glaberrima	Liberia	TOG 5749-A			Doublons	WAB0032786	TOG 5749-A
3191	GLAB631	GLAB631_3304	GLAB631_3304	Glaberrima	Liberia	TOG 5750	Cultivated	rainfed lowland		WAB0001309	TOG 5750
521	GLAB1612	GLAB1612_523	GLAB1612_523	Glaberrima	Liberia	TOG 5775	Cultivated	rainfed lowland		WAB0001310	TOG 5775
871	GLAB284	GLAB284_875	GLAB284_875	Glaberrima	Liberia	TOG 5775-A	Cultivated	rainfed lowland		WAB0032350	TOG 5775-A
853	GLAB316	GLAB316_857	GLAB316_857	Glaberrima	Togo	TOG 5775-B	Cultivated	rainfed lowland		WAB0032176	TOG 5775-B
201	GLAB1613	GLAB1613_202	GLAB1613_202	Glaberrima	Liberia	TOG 5776	Cultivated	rainfed lowland		WAB0001311	TOG 5776
764	GLAB198	GLAB198_768	GLAB198_768	Glaberrima	Liberia	TOG 5785	Cultivated	rainfed lowland		WAB0001312	TOG 5785
1704	GLAB124	GLAB124_1737	GLAB124_1737	Glaberrima	Liberia	TOG 5786-A	Cultivated	rainfed lowland		WAB0032497	TOG 5786-A
742	GLAB307	GLAB307_746	GLAB307_746	Glaberrima	Liberia	TOG 5786-B	Cultivated	rainfed lowland		WAB0032489	TOG 5786-B
121	GLAB298	GLAB298_121	GLAB298_121	Glaberrima	Liberia	TOG 5787	Cultivated	rainfed lowland		WAB0001314	TOG 5787
474	GLAB1616	GLAB1616_476	GLAB1616_476	Glaberrima	Liberia	TOG 5788	Cultivated	rainfed lowland		WAB0001315	TOG 5788
959	GLAB246	GLAB246_967	GLAB246_967	Glaberrima	Liberia	TOG 5795	Cultivated	rainfed lowland		WAB0001316	TOG 5795
1429	GLAB2165	GLAB2165_1444	GLAB2165_1444	Glaberrima	Liberia	TOG 5802-A	Cultivated	rainfed lowland		WAB0032646	TOG 5802-A
3481	GLAB945	GLAB945_3619	GLAB945_3619	Glaberrima	Liberia	TOG 5803	Cultivated	rainfed lowland		WAB0021839	TOG 5803
58	GLAB1262	GLAB1262_58	GLAB1262_58	Glaberrima	Liberia	TOG 5803-A	Cultivated	rainfed lowland		WAB0032650	TOG 5803-A
1021	GLAB249	GLAB249_1031	GLAB249_1031	Glaberrima	Liberia	TOG 5803-B	Cultivated	rainfed lowland		WAB0032343	TOG 5803-B
1972	GLAB526	GLAB526_2015	GLAB526_2015	Glaberrima	Liberia	TOG 5805	Cultivated	rainfed lowland		WAB0008760	TOG 5805
3444	GLAB1736	GLAB1736_3581	GLAB1736_3581	Glaberrima	Liberia	TOG 5805 - A			Doublons	WAB0032573	TOG 5805-A	TOG 5805-A	Liberia
299	GLAB1182	GLAB1182_300	GLAB1182_300	Glaberrima	Liberia	TOG 5805-A			Doublons	WAB0032573	TOG 5805-A
574	GLAB1619	GLAB1619_577	GLAB1619_577	Glaberrima	Liberia	TOG 5810	Cultivated	rainfed lowland		WAB0020509	TOG 5810
1612	GLAB504	GLAB504_1638	GLAB504_1638	Glaberrima	Liberia	TOG 5810-A	Cultivated	rainfed lowland		WAB0032312	TOG 5810-A
1725	GLAB130	GLAB130_1759	GLAB130_1759	Glaberrima	Liberia	TOG 5814	Cultivated	rainfed lowland		WAB0020511	TOG 5814
1452	GLAB92	GLAB92_1467	GLAB92_1467	Glaberrima	Liberia	TOG 5814-A	Cultivated	rainfed lowland		WAB0032195	TOG 5814-A
863	GLAB25	GLAB25_867	GLAB25_867	Glaberrima	Liberia	TOG 5815	Cultivated	rainfed lowland		WAB0007993	TOG 5815
3292	GLAB1853	GLAB1853_3418	GLAB1853_3418	Glaberrima	Liberia	TOG 5815 - B			Doublons	WAB0032680	TOG 5815-B	TOG 5815-B	Liberia
515	GLAB1620	GLAB1620_517	GLAB1620_517	Glaberrima	Liberia	TOG 5815-A	Cultivated	rainfed lowland		WAB0032631	TOG 5815-A
1462	GLAB1855	GLAB1855_1477	GLAB1855_1477	Glaberrima	Liberia	TOG 5815-B			Doublons	WAB0032680	TOG 5815-B
3592	GLAB1739	GLAB1739_3740	GLAB1739_3740	Glaberrima	Liberia	TOG 5817	Cultivated	rainfed lowland		WAB0001318	TOG 5817
1516	GLAB1987	GLAB1987_1538	GLAB1987_1538	Glaberrima	Liberia	TOG 5820	Cultivated	rainfed lowland		WAB0001325	TOG 5820
1381	GLAB2250	GLAB2250_1394	GLAB2250_1394	Glaberrima	Liberia	TOG 5820-A	Cultivated	rainfed lowland		WAB0032580	TOG 5820-A
1650	GLAB2109	GLAB2109_1678	GLAB2109_1678	Glaberrima	Liberia	TOG 5820-B	Cultivated	rainfed lowland		WAB0032806	TOG 5820-B
509	GLAB1622	GLAB1622_511	GLAB1622_511	Glaberrima	Liberia	TOG 5828	Cultivated	rainfed lowland		WAB0020512	TOG 5828
3377	GLAB1055	GLAB1055_3507	GLAB1055_3507	Glaberrima	Liberia	TOG 5829				WAB0019884	TOG 5829
1988	GLAB1849	GLAB1849_2031	GLAB1849_2031	Glaberrima	Liberia	TOG 5829-A	Cultivated	rainfed lowland		WAB0032792	TOG 5829-A
2000	GLAB47	GLAB47_2044	GLAB47_2044	Glaberrima	Liberia	TOG 5830-A	Cultivated	rainfed lowland		WAB0032478	TOG 5830-A
1978	GLAB2114	GLAB2114_2021	GLAB2114_2021	Glaberrima	Liberia	TOG 5830-B	Cultivated	rainfed lowland		WAB0032189	TOG 5830-B
620	GLAB1625	GLAB1625_624	GLAB1625_624	Glaberrima	Liberia	TOG 5831-A	Cultivated	rainfed lowland		WAB0032315	TOG 5831-A
428	GLAB1626	GLAB1626_429	GLAB1626_429	Glaberrima	Liberia	TOG 5831-B	Cultivated	rainfed lowland		WAB0032632	TOG 5831-B
712	GLAB1627	GLAB1627_716	GLAB1627_716	Glaberrima	Liberia	TOG 5832	Cultivated	rainfed lowland		WAB0021881	TOG 5832
3740	GLAB1984	GLAB1984_3901	GLAB1984_3901	Glaberrima	Liberia	TOG 5832 - A			Doublons	WAB0032563	TOG 5832-A	TOG 5832-A	Liberia
3585	GLAB954	GLAB954_3733	GLAB954_3733	Glaberrima	Liberia	TOG 5832 - B			Doublons	WAB0032695	TOG 5832-B	TOG 5832-B	Liberia
296	GLAB1343	GLAB1343_297	GLAB1343_297	Glaberrima	Liberia	TOG 5832-A			Doublons	WAB0032563	TOG 5832-A
1331	GLAB2100	GLAB2100_1342	GLAB2100_1342	Glaberrima	Liberia	TOG 5832-B			Doublons	WAB0032695	TOG 5832-B
279	GLAB1628	GLAB1628_280	GLAB1628_280	Glaberrima	Liberia	TOG 5833	Cultivated	rainfed lowland		WAB0029127	TOG 5833
2868	GLAB2640	GLAB2640_2958	GLAB2640_2958	Glaberrima	Liberia	TOG 5834	Cultivated	rainfed lowland		WAB0020141	TOG 5834
1520	GLAB376	GLAB376_1542	GLAB376_1542	Glaberrima	Liberia	TOG 5834-A	Cultivated	rainfed lowland		WAB0032457	TOG 5834-A
1570	GLAB1079	GLAB1079_1594	GLAB1079_1594	Glaberrima	Liberia	TOG 5835	Cultivated	rainfed lowland		WAB0020151	TOG 5835
861	GLAB452	GLAB452_865	GLAB452_865	Glaberrima	Liberia	TOG 5837	Cultivated	rainfed lowland		WAB0020517	TOG 5837
598	GLAB1634	GLAB1634_602	GLAB1634_602	Glaberrima	Liberia	TOG 5860	Cultivated	rainfed lowland		WAB0008788	TOG 5860
1740	GLAB518	GLAB518_1774	GLAB518_1774	Glaberrima	Liberia	TOG 5860-A	Cultivated	rainfed lowland		WAB0032460	TOG 5860-A
1412	GLAB459	GLAB459_1425	GLAB459_1425	Glaberrima	Liberia	TOG 5881	Cultivated	rainfed lowland		WAB0008814	TOG 5881
3171	GLAB2732	GLAB2732_3284	GLAB2732_3284	Glaberrima	Liberia	TOG 5881-A	Cultivated	rainfed lowland		WAB0032413	TOG 5881-A
657	GLAB1635	GLAB1635_661	GLAB1635_661	Glaberrima	Liberia	TOG 5882	Cultivated	rainfed lowland		WAB0020147	TOG 5882
3404	GLAB2387	GLAB2387_3535	GLAB2387_3535	Glaberrima	Liberia	TOG 5882 - B			Doublons	WAB0032815	TOG 5882-B	TOG 5882-B	Liberia
1404	GLAB1953	GLAB1953_1417	GLAB1953_1417	Glaberrima	Liberia	TOG 5882-A	Cultivated	rainfed lowland		WAB0032173	TOG 5882-A
686	GLAB1636	GLAB1636_690	GLAB1636_690	Glaberrima	Liberia	TOG 5882-B			Doublons	WAB0032815	TOG 5882-B
127	GLAB2047	GLAB2047_127	GLAB2047_127	Glaberrima	Liberia	TOG 5884	Cultivated	rainfed lowland		WAB0008815	TOG 5884
3329	GLAB842	GLAB842_3455	GLAB842_3455	Glaberrima	Liberia	TOG 5885	Cultivated	rainfed lowland		WAB0007922	TOG 5885
3458	GLAB1044	GLAB1044_3595	GLAB1044_3595	Glaberrima	Liberia	TOG 5885 - B			Doublons	WAB0032877	TOG 5885-B	TOG 5885-B	Liberia
1296	GLAB2210	GLAB2210_1306	GLAB2210_1306	Glaberrima	Liberia	TOG 5885-A	Cultivated	rainfed lowland		WAB0032324	TOG 5885-A
49	GLAB1345	GLAB1345_49	GLAB1345_49	Glaberrima	Liberia	TOG 5885-B			Doublons	WAB0032877	TOG 5885-B
565	GLAB1637	GLAB1637_568	GLAB1637_568	Glaberrima	Liberia	TOG 5887				WAB0020520	TOG 5887
262	GLAB1638	GLAB1638_263	GLAB1638_263	Glaberrima	Liberia	TOG 5887-A	Cultivated	rainfed lowland		WAB0032204	TOG 5887-A
355	GLAB1639	GLAB1639_356	GLAB1639_356	Glaberrima	Liberia	TOG 5892	Cultivated	rainfed lowland		WAB0020155	TOG 5892
1455	GLAB212	GLAB212_1470	GLAB212_1470	Glaberrima	Liberia	TOG 5897	Cultivated	rainfed lowland		WAB0008824	TOG 5897
1410	GLAB168	GLAB168_1423	GLAB168_1423	Glaberrima	Liberia	TOG 5897-B	Cultivated	rainfed lowland		WAB0032299	TOG 5897-B
505	GLAB1640	GLAB1640_507	GLAB1640_507	Glaberrima	Mali	TOG 59			Doublons	WAB0033246	TOG 59		Mali
323	GLAB1295	GLAB1295_324	GLAB1295_324	Glaberrima	Liberia	TOG 5912	Cultivated	rainfed lowland		WAB0001345	TOG 5912
1198	GLAB604	GLAB604_1208	GLAB604_1208	Glaberrima	Liberia	TOG 5912-A	Cultivated	rainfed lowland		WAB0032542	TOG 5912-A
472	GLAB1641	GLAB1641_474	GLAB1641_474	Glaberrima	Liberia	TOG 5919	Cultivated	rainfed lowland		WAB0001346	TOG 5919
564	GLAB409	GLAB409_567	GLAB409_567	Glaberrima	Liberia	TOG 5919-A	Cultivated	rainfed lowland		WAB0032210	TOG 5919-A
166	GLAB335	GLAB335_167	GLAB335_167	Glaberrima	Liberia	TOG 5923	Cultivated	rainfed lowland		WAB0026779	TOG 5923
3854	GLAB2743	GLAB2743_4025	GLAB2743_4025	Glaberrima	Liberia	TOG 5923-A	Cultivated	rainfed lowland		WAB0032434	TOG 5923-A
522	GLAB1642	GLAB1642_524	GLAB1642_524	Glaberrima	Liberia	TOG 5923-B	Cultivated	rainfed lowland		WAB0032682	TOG 5923-B
218	GLAB1644	GLAB1644_219	GLAB1644_219	Glaberrima	Nigeria	TOG 5949	Cultivated			WAB0020144	TOG 5949
3627	GLAB1502	GLAB1502_3777	GLAB1502_3777	Glaberrima	Nigeria	TOG 5949 - A			Doublons	WAB0032758	TOG 5949-A	TOG 5949-A	Nigeria
2015	GLAB1114	GLAB1114_2061	GLAB1114_2061	Glaberrima	Nigeria	TOG 5949-A			Doublons	WAB0032758	TOG 5949-A
2842	GLAB2591	GLAB2591_2930	GLAB2591_2930	Glaberrima	Nigeria	TOG 5950 - A			Doublons	WAB0032858	TOG 5950-A	TOG 5950-A	Nigeria
229	GLAB1645	GLAB1645_230	GLAB1645_230	Glaberrima	Nigeria	TOG 5950-A			Doublons	WAB0032858	TOG 5950-A
2045	GLAB1403	GLAB1403_2091	GLAB1403_2091	Glaberrima	Nigeria	TOG 5950-B	Cultivated			WAB0032247	TOG 5950-B
3535	GLAB3366	GLAB3366_3678	GLAB3366_3678	Glaberrima	Nigeria	TOG 5951				WAB0037107	TOG 5951
310	GLAB1241	GLAB1241_311	GLAB1241_311	Glaberrima	Nigeria	TOG 5953	Cultivated			WAB0021864	TOG 5953
1370	GLAB2240	GLAB2240_1382	GLAB2240_1382	Glaberrima	Nigeria	TOG 5953-A	Cultivated			WAB0032266	TOG 5953-A
3293	GLAB3101	GLAB3101_3419	GLAB3101_3419	Glaberrima	Nigeria	TOG 5953-B	Cultivated			WAB0036928	TOG 5953-B
1644	GLAB541	GLAB541_1672	GLAB541_1672	Glaberrima	Nigeria	TOG 5954	Cultivated			WAB0020122	TOG 5954
3092	GLAB2782	GLAB2782_3200	GLAB2782_3200	Glaberrima	Nigeria	TOG 5954-A	Cultivated			WAB0032211	TOG 5954-A
3091	GLAB2774	GLAB2774_3199	GLAB2774_3199	Glaberrima	Nigeria	TOG 5956	Cultivated			WAB0025908	TOG 5956
1440	GLAB86	GLAB86_1455	GLAB86_1455	Glaberrima	Nigeria	TOG 5960	Cultivated			WAB0029327	TOG 5960
1994	GLAB489	GLAB489_2037	GLAB489_2037	Glaberrima	Nigeria	TOG 5963	Cultivated			WAB0007948	TOG 5963
501	GLAB1646	GLAB1646_503	GLAB1646_503	Glaberrima	Nigeria	TOG 5963-A				WAB0032566	TOG 5963-A
3108	GLAB645	GLAB645_3218	GLAB645_3218	Glaberrima	Nigeria	TOG 5968	Cultivated			WAB0025745	TOG 5968
3138	GLAB2773	GLAB2773_3250	GLAB2773_3250	Glaberrima	Nigeria	TOG 5969	Cultivated			WAB0021850	TOG 5969
2070	GLAB233	GLAB233_2116	GLAB233_2116	Glaberrima	Nigeria	TOG 5969-A	Cultivated			WAB0032385	TOG 5969-A
660	GLAB1647	GLAB1647_664	GLAB1647_664	Glaberrima	Nigeria	TOG 5972	Cultivated			WAB0029346	TOG 5972
2087	GLAB1434	GLAB1434_2134	GLAB1434_2134	Glaberrima	Nigeria	TOG 5975	Cultivated			WAB0032332	TOG 5975
1987	GLAB2219	GLAB2219_2030	GLAB2219_2030	Glaberrima	Nigeria	TOG 5976	Cultivated			WAB0020135	TOG 5976
840	GLAB286	GLAB286_844	GLAB286_844	Glaberrima	Nigeria	TOG 5976-A	Cultivated			WAB0032358	TOG 5976-A
2034	GLAB173	GLAB173_2080	GLAB173_2080	Glaberrima	Nigeria	TOG 5978	Cultivated			WAB0001360	TOG 5978
839	GLAB1194	GLAB1194_843	GLAB1194_843	Glaberrima	Nigeria	TOG 5979	Cultivated			WAB0007928	TOG 5979
115	GLAB1228	GLAB1228_115	GLAB1228_115	Glaberrima	Nigeria	TOG 5979-A				WAB0032559	TOG 5979-A
345	GLAB1028	GLAB1028_346	GLAB1028_346	Glaberrima	Nigeria	TOG 5979-B	Cultivated			WAB0032972	TOG 5979-B
514	GLAB1649	GLAB1649_516	Out_GLAB1649_516	Glaberrima	Nigeria	TOG 5980	Cultivated		Very high distance	WAB0022443	TOG 5980
3692	GLAB1411	GLAB1411_3847	GLAB1411_3847	Glaberrima	Nigeria	TOG 5980 - A			Doublons	WAB0032874	TOG 5980-A	TOG 5980-A	Nigeria
88	GLAB1296	GLAB1296_88	GLAB1296_88	Glaberrima	Nigeria	TOG 5980-A			Doublons	WAB0032874	TOG 5980-A
1334	GLAB2170	GLAB2170_1345	GLAB2170_1345	Glaberrima	Nigeria	TOG 5980-B	Cultivated			WAB0032865	TOG 5980-B
1960	GLAB470	GLAB470_2002	GLAB470_2002	Glaberrima	Nigeria	TOG 5981-A	Cultivated			WAB0032319	TOG 5981-A
729	GLAB1650	GLAB1650_733	GLAB1650_733	Glaberrima	Nigeria	TOG 5981-B	Cultivated			WAB0032381	TOG 5981-B
57	GLAB1221	GLAB1221_57	GLAB1221_57	Glaberrima	Nigeria	TOG 5982	Cultivated			WAB0025306	TOG 5982
3094	GLAB2795	GLAB2795_3202	GLAB2795_3202	Glaberrima	Nigeria	TOG 5982-A	Cultivated			WAB0032325	TOG 5982-A
2073	GLAB408	GLAB408_2119	GLAB408_2119	Glaberrima	Nigeria	TOG 5982-B	Cultivated			WAB0032400	TOG 5982-B
3794	GLAB1148	GLAB1148_3958	GLAB1148_3958	Glaberrima	Nigeria	TOG 5983 - B			Doublons	WAB0032797	TOG 5983-B	TOG 5983-B	Nigeria
1343	GLAB2102	GLAB2102_1354	GLAB2102_1354	Glaberrima	Nigeria	TOG 5983-A	Cultivated			WAB0032473	TOG 5983-A
1129	GLAB605	GLAB605_1139	GLAB605_1139	Glaberrima	Nigeria	TOG 5983-B			Doublons	WAB0032797	TOG 5983-B
1950	GLAB513	GLAB513_1991	GLAB513_1991	Glaberrima	Nigeria	TOG 5984	Cultivated			WAB0020152	TOG 5984
3273	GLAB2920	GLAB2920_3398	GLAB2920_3398	Glaberrima	Nigeria	TOG 5984 - A			Doublons	WAB0032765	TOG 5984-A	TOG 5984-A	Nigeria
233	GLAB1651	GLAB1651_234	GLAB1651_234	Glaberrima	Nigeria	TOG 5984-A			Doublons	WAB0032765	TOG 5984-A
1478	GLAB382	GLAB382_1495	GLAB382_1495	Glaberrima	Nigeria	TOG 5984-B	Cultivated			WAB0032330	TOG 5984-B
1629	GLAB1976	GLAB1976_1656	GLAB1976_1656	Glaberrima	Nigeria	TOG 5985-A	Cultivated			WAB0032545	TOG 5985-A
32	GLAB1187	GLAB1187_32	GLAB1187_32	Glaberrima	Nigeria	TOG 5985-B	Cultivated			WAB0032742	TOG 5985-B
549	GLAB1652	GLAB1652_551	GLAB1652_551	Glaberrima	Nigeria	TOG 5986	Cultivated			WAB0020523	TOG 5986
632	GLAB1653	GLAB1653_636	GLAB1653_636	Glaberrima	Nigeria	TOG 5987	Cultivated			WAB0029316	TOG 5987
150	GLAB2058	GLAB2058_150	GLAB2058_150	Glaberrima	Nigeria	TOG 5987-A	Cultivated			WAB0032209	TOG 5987-A
536	GLAB1654	GLAB1654_538	GLAB1654_538	Glaberrima	Nigeria	TOG 5987-B	Cultivated			WAB0032352	TOG 5987-B
330	GLAB1209	GLAB1209_331	GLAB1209_331	Glaberrima	Nigeria	TOG 5989				WAB0021889	TOG 5989
621	GLAB1655	GLAB1655_625	GLAB1655_625	Glaberrima	Nigeria	TOG 5993	Cultivated			WAB0025846	TOG 5993
2581	GLAB3355	GLAB3355_2658	GLAB3355_2658	Glaberrima	Nigeria	TOG 5996	Cultivated			WAB0029336	TOG 5996
629	GLAB1656	GLAB1656_633	GLAB1656_633	Glaberrima	Nigeria	TOG 5997	Cultivated			WAB0020132	TOG 5997
637	GLAB1657	GLAB1657_641	GLAB1657_641	Glaberrima	Not_assigned	TOG 6	Cultivated	Irrigated lowland		WAB0030312	TOG 6
432	GLAB1277	GLAB1277_433	GLAB1277_433	Glaberrima	Nigeria	TOG 6000	Cultivated	Irrigated lowland		WAB0020079	TOG 6000
3439	GLAB2319	GLAB2319_3575	GLAB2319_3575	Glaberrima	Nigeria	TOG 6000 - B		Irrigated lowland		WAB0032859	TOG 6000-B	TOG 6000-B	Nigeria
257	GLAB1658	GLAB1658_258	GLAB1658_258	Glaberrima	Nigeria	TOG 6000-A	Cultivated	Irrigated lowland		WAB0032373	TOG 6000-A
1975	GLAB2203	GLAB2203_2018	GLAB2203_2018	Glaberrima	Nigeria	TOG 6005	Cultivated	Irrigated lowland		WAB0029350	TOG 6005
1382	GLAB28	GLAB28_1395	GLAB28_1395	Glaberrima	Nigeria	TOG 6007	Cultivated	Irrigated lowland		WAB0020166	TOG 6007
3577	GLAB1146	GLAB1146_3725	GLAB1146_3725	Glaberrima	Nigeria	TOG 6007 - A		Irrigated lowland	Doublons	WAB0032857	TOG 6007-A	TOG 6007-A	Nigeria
1680	GLAB577	GLAB577_1710	GLAB577_1710	Glaberrima	Nigeria	TOG 6007-A		Irrigated lowland	Doublons	WAB0032857	TOG 6007-A
1313	GLAB2234	GLAB2234_1323	GLAB2234_1323	Glaberrima	Nigeria	TOG 6009	Cultivated	Irrigated lowland		WAB0025945	TOG 6009
1643	GLAB434	GLAB434_1671	GLAB434_1671	Glaberrima	Nigeria	TOG 6013	Cultivated	Irrigated lowland		WAB0029310	TOG 6013
191	GLAB1661	GLAB1661_192	GLAB1661_192	Glaberrima	Nigeria	TOG 6017	Cultivated	Irrigated lowland		WAB0029319	TOG 6017
255	GLAB1662	GLAB1662_256	GLAB1662_256	Glaberrima	Nigeria	TOG 6029	Cultivated	Irrigated lowland		WAB0029342	TOG 6029
1501	GLAB1142	GLAB1142_1522	GLAB1142_1522	Glaberrima	Nigeria	TOG 6029-A	Cultivated	Irrigated lowland		WAB0032747	TOG 6029-A
3826	GLAB1169	GLAB1169_3996	GLAB1169_3996	Glaberrima	Nigeria	TOG 6030 - A		Irrigated lowland	Doublons	WAB0032552	TOG 6030-A	TOG 6030-A	Nigeria
1377	GLAB2162	GLAB2162_1390	GLAB2162_1390	Glaberrima	Nigeria	TOG 6030-A		Irrigated lowland	Doublons	WAB0032552	TOG 6030-A
1596	GLAB70	GLAB70_1622	Out_GLAB70_1622	Glaberrima	Nigeria	TOG 6030-B	Cultivated	Irrigated lowland	Very high distance	WAB0032347	TOG 6030-B
2065	GLAB1387	GLAB1387_2111	GLAB1387_2111	Glaberrima	Nigeria	TOG 6033	Cultivated	Irrigated lowland		WAB0020526	TOG 6033
2066	GLAB125	GLAB125_2112	GLAB125_2112	Glaberrima	Nigeria	TOG 6038	Cultivated	Irrigated lowland		WAB0020158	TOG 6038
352	GLAB405	GLAB405_353	GLAB405_353	Glaberrima	Nigeria	TOG 6038-B	Cultivated	Irrigated lowland		WAB0032362	TOG 6038-B
408	GLAB1664	GLAB1664_409	GLAB1664_409	Glaberrima	Not_assigned	TOG 6039	Cultivated	Irrigated lowland		WAB0020175	TOG 6039
2035	GLAB535	GLAB535_2081	GLAB535_2081	Glaberrima	Nigeria	TOG 6044	Cultivated	Irrigated lowland		WAB0020527	TOG 6044
1419	GLAB2290	GLAB2290_1433	GLAB2290_1433	Glaberrima	Nigeria	TOG 6073	Cultivated	Irrigated lowland		WAB0029429	TOG 6073
1360	GLAB2239	GLAB2239_1371	GLAB2239_1371	Glaberrima	Nigeria	TOG 6073-A	Cultivated	Irrigated lowland		WAB0034239	TOG 6073-A
410	GLAB1266	GLAB1266_411	GLAB1266_411	Glaberrima	Nigeria	TOG 6075	Cultivated	Irrigated lowland		WAB0008895	TOG 6075
12	GLAB258	GLAB258_12	GLAB258_12	Glaberrima	Nigeria	TOG 6080	Cultivated	Irrigated lowland		WAB0007962	TOG 6080
3783	GLAB1147	GLAB1147_3946	GLAB1147_3946	Glaberrima	Nigeria	TOG 6080- A		Irrigated lowland	Doublons	WAB0032901	TOG 6080-A	TOG 6080-A	Nigeria
1580	GLAB583	GLAB583_1604	GLAB583_1604	Glaberrima	Nigeria	TOG 6080-A		Irrigated lowland	Doublons	WAB0032901	TOG 6080-A
636	GLAB1667	GLAB1667_640	GLAB1667_640	Glaberrima	Nigeria	TOG 6112	Cultivated	Irrigated lowland		WAB0022405	TOG 6112
641	GLAB1668	GLAB1668_645	GLAB1668_645	Glaberrima	Nigeria	TOG 6115	Cultivated	Irrigated lowland		WAB0008908	TOG 6115
8	GLAB1330	GLAB1330_8	GLAB1330_8	Glaberrima	Nigeria	TOG 6126	Cultivated	Irrigated lowland		WAB0008911	TOG 6126
3753	GLAB1452	GLAB1452_3914	GLAB1452_3914	Glaberrima	Nigeria	TOG 6126 - A		Irrigated lowland		WAB0032768	TOG 6126-A	TOG 6126-A	Nigeria
192	GLAB1670	GLAB1670_193	GLAB1670_193	Glaberrima	Nigeria	TOG 6135	Cultivated	Irrigated lowland		WAB0020126	TOG 6135
2816	GLAB2566	GLAB2566_2901	GLAB2566_2901	Glaberrima	Nigeria	TOG 6135 - A		Irrigated lowland	Doublons	WAB0034895	TOG 6135-A	TOG 6135-A	Nigeria
500	GLAB1671	GLAB1671_502	GLAB1671_502	Glaberrima	Nigeria	TOG 6135-A		Irrigated lowland	Doublons	WAB0034895	TOG 6135-A
412	GLAB1672	GLAB1672_413	GLAB1672_413	Glaberrima	Nigeria	TOG 6135-B	Cultivated	Irrigated lowland		WAB0034130	TOG 6135-B
475	GLAB1673	GLAB1673_477	GLAB1673_477	Glaberrima	Nigeria	TOG 6137	Cultivated	Irrigated lowland		WAB0008917	TOG 6137
813	GLAB900	GLAB900_817	GLAB900_817	Glaberrima	Nigeria	TOG 6142	Cultivated	Irrigated lowland		WAB0008916	TOG 6142
167	GLAB69	GLAB69_168	GLAB69_168	Glaberrima	Nigeria	TOG 6142-A	Cultivated	Irrigated lowland		WAB0032230	TOG 6142-A
313	GLAB1254	GLAB1254_314	GLAB1254_314	Glaberrima	Nigeria	TOG 6144	Cultivated	Irrigated lowland		WAB0008919	TOG 6144
1597	GLAB172	GLAB172_1623	GLAB172_1623	Glaberrima	Nigeria	TOG 6144-A	Cultivated	Irrigated lowland		WAB0032250	TOG 6144-A
533	GLAB1674	GLAB1674_535	GLAB1674_535	Glaberrima	Nigeria	TOG 6146	Cultivated	Irrigated lowland		WAB0020534	TOG 6146
3605	GLAB1623	GLAB1623_3754	GLAB1623_3754	Glaberrima	Nigeria	TOG 6146 - A		Irrigated lowland	Doublons	WAB0032764	TOG 6146-A	TOG 6146-A	Nigeria
1582	GLAB1111	GLAB1111_1606	GLAB1111_1606	Glaberrima	Nigeria	TOG 6146-A		Irrigated lowland	Doublons	WAB0032764	TOG 6146-A
311	GLAB1023	GLAB1023_312	GLAB1023_312	Glaberrima	Nigeria	TOG 6148	Cultivated	Irrigated lowland		WAB0032592	TOG 6148
1374	GLAB2299	GLAB2299_1386	GLAB2299_1386	Glaberrima	Nigeria	TOG 6165-A	Cultivated	Irrigated lowland		WAB0032386	TOG 6165-A
131	GLAB2004	GLAB2004_131	GLAB2004_131	Glaberrima	Nigeria	TOG 6181	Cultivated	Irrigated lowland		WAB0008923	TOG 6181
1417	GLAB55	GLAB55_1431	GLAB55_1431	Glaberrima	Nigeria	TOG 6181-A	Cultivated	Irrigated lowland		WAB0032242	TOG 6181-A
317	GLAB892	GLAB892_318	GLAB892_318	Glaberrima	Nigeria	TOG 6193	Cultivated	Irrigated lowland		WAB0007970	TOG 6193
3696	GLAB1408	GLAB1408_3852	GLAB1408_3852	Glaberrima	Nigeria	TOG 6193 - A		Irrigated lowland	Doublons	WAB0032900	TOG 6193-A	TOG 6193-A	Nigeria
369	GLAB1192	GLAB1192_370	GLAB1192_370	Glaberrima	Nigeria	TOG 6193-A		Irrigated lowland	Doublons	WAB0032900	TOG 6193-A
491	GLAB1680	GLAB1680_493	GLAB1680_493	Glaberrima	Nigeria	TOG 6194	Cultivated	Irrigated lowland		WAB0008936	TOG 6194
1959	GLAB414	GLAB414_2001	GLAB414_2001	Glaberrima	Nigeria	TOG 6194-A	Cultivated	Irrigated lowland		WAB0032233	TOG 6194-A
3136	GLAB2777	GLAB2777_3248	GLAB2777_3248	Glaberrima	Nigeria	TOG 6195-A	Cultivated	Irrigated lowland		WAB0032318	TOG 6195-A
881	GLAB1297	GLAB1297_885	GLAB1297_885	Glaberrima	Nigeria	TOG 6195-B	Cultivated	Irrigated lowland		WAB0032562	TOG 6195-B
908	GLAB288	GLAB288_912	GLAB288_912	Glaberrima	Guinea	TOG 6196	Cultivated	Irrigated lowland		WAB0001407	TOG 6196
3235	GLAB2348	GLAB2348_3354	GLAB2348_3354	Glaberrima	Guinea	TOG 6196 - A		Irrigated lowland	Doublons	WAB0032555	TOG 6196-A	TOG 6196-A	Guinea
1625	GLAB561	GLAB561_1651	GLAB561_1651	Glaberrima	Guinea	TOG 6196-A		Irrigated lowland	Doublons	WAB0032555	TOG 6196-A
849	GLAB85	GLAB85_853	GLAB85_853	Glaberrima	Guinea	TOG 6197	Cultivated	Irrigated lowland		WAB0001408	TOG 6197
23	GLAB1200	GLAB1200_23	GLAB1200_23	Glaberrima	Guinea	TOG 6198	Cultivated	Irrigated lowland		WAB0001409	TOG 6198
2959	GLAB2536	GLAB2536_3055	GLAB2536_3055	Glaberrima	Guinea	TOG 6198 - A		Irrigated lowland		WAB0032851	TOG 6198-A	TOG 6198-A	Guinea
3364	GLAB2372	GLAB2372_3491	GLAB2372_3491	Glaberrima	Guinea	TOG 6198-B	Cultivated	Irrigated lowland		WAB0032402	TOG 6198-B
480	GLAB1681	GLAB1681_482	GLAB1681_482	Glaberrima	Guinea	TOG 6199	Cultivated	Irrigated lowland		WAB0001410	TOG 6199
927	GLAB499	GLAB499_934	GLAB499_934	Glaberrima	Guinea	TOG 6201	Cultivated	Irrigated lowland		WAB0008937	TOG 6201
808	GLAB274	GLAB274_812	GLAB274_812	Glaberrima	Guinea	TOG 6201-A	Cultivated	Irrigated lowland		WAB0032271	TOG 6201-A
273	GLAB1683	GLAB1683_274	GLAB1683_274	Glaberrima	Guinea	TOG 6202	Cultivated	Irrigated lowland		WAB0001412	TOG 6202
2591	GLAB3288	GLAB3288_2669	GLAB3288_2669	Glaberrima	Guinea	TOG 6202-A		Upland		WAB0036491	TOG 6202-A
457	GLAB1684	GLAB1684_459	GLAB1684_459	Glaberrima	Guinea	TOG 6203	Cultivated	Irrigated lowland		WAB0001413	TOG 6203
3586	GLAB924	GLAB924_3734	GLAB924_3734	Glaberrima	Guinea	TOG 6203 - A		Irrigated lowland	Doublons	WAB0032440	TOG 6203-A	TOG 6203-A	Guinea
1385	GLAB2303	GLAB2303_1398	GLAB2303_1398	Glaberrima	Guinea	TOG 6203-A		Irrigated lowland	Doublons	WAB0032440	TOG 6203-A
481	GLAB1685	GLAB1685_483	GLAB1685_483	Glaberrima	Guinea	TOG 6203-B	Cultivated	Irrigated lowland		WAB0032423	TOG 6203-B
3179	GLAB634	GLAB634_3292	GLAB634_3292	Glaberrima	Guinea	TOG 6204	Cultivated	Irrigated lowland	Doublons	WAB0007975	TOG 6204
3193	GLAB3575	GLAB3575_3306	GLAB3575_3306	Glaberrima	Guinea	TOG 6204	Cultivated	Irrigated lowland	Doublons	WAB0007975	TOG 6204
1657	GLAB568	GLAB568_1686	GLAB568_1686	Glaberrima	Guinea	TOG 6204-A		Irrigated lowland		WAB0032633	TOG 6204-A
1619	GLAB1438	GLAB1438_1645	GLAB1438_1645	Glaberrima	Guinea	TOG 6205	Cultivated	Irrigated lowland		WAB0001415	TOG 6205
3540	GLAB1732	GLAB1732_3683	GLAB1732_3683	Glaberrima	Guinea	TOG 6205 - A		Irrigated lowland	Doublons	WAB0032587	TOG 6205-A	TOG 6205-A	Guinea
2026	GLAB562	GLAB562_2072	GLAB562_2072	Glaberrima	Guinea	TOG 6205-A		Irrigated lowland	Doublons	WAB0032587	TOG 6205-A
2553	GLAB758	GLAB758_2629	GLAB758_2629	Glaberrima	Guinea	TOG 6205-B	Cultivated	Irrigated lowland		WAB0032802	TOG 6205-B
340	GLAB156	GLAB156_341	GLAB156_341	Glaberrima	Zimbabwe	TOG 6206	Cultivated	Irrigated lowland		WAB0001416	TOG 6206
723	GLAB1687	GLAB1687_727	GLAB1687_727	Glaberrima	Zimbabwe	TOG 6206-A	Cultivated	Irrigated lowland		WAB0032513	TOG 6206-A
949	GLAB273	GLAB273_957	GLAB273_957	Glaberrima	Ivory_Coast	TOG 6207	Cultivated	Irrigated lowland		WAB0001417	TOG 6207
1868	GLAB162	GLAB162_1908	GLAB162_1908	Glaberrima	Ivory_Coast	TOG 6207-A	Cultivated	Irrigated lowland		WAB0032509	TOG 6207-A
3503	GLAB2324	GLAB2324_3643	GLAB2324_3643	Glaberrima	Guinea	TOG 6208 - A		Irrigated lowland	Doublons	WAB0032837	TOG 6208-A	TOG 6208-A	Guinea
1885	GLAB593	GLAB593_1926	GLAB593_1926	Glaberrima	Guinea	TOG 6208-A		Irrigated lowland	Doublons	WAB0032837	TOG 6208-A
1324	GLAB2235	GLAB2235_1335	GLAB2235_1335	Glaberrima	Guinea	TOG 6208-B	Cultivated	Irrigated lowland		WAB0032378	TOG 6208-B
3477	GLAB2350	GLAB2350_3615	GLAB2350_3615	Glaberrima	Guinea	TOG 6209 - B		Irrigated lowland	Doublons	WAB0032690	TOG 6209-B	TOG 6209-B	Guinea
103	GLAB1354	GLAB1354_103	GLAB1354_103	Glaberrima	Guinea	TOG 6209-B		Irrigated lowland	Doublons	WAB0032690	TOG 6209-B
73	GLAB1202	GLAB1202_73	GLAB1202_73	Glaberrima	Senegal	TOG 6210	Cultivated	Irrigated lowland		WAB0001420	TOG 6210
3675	GLAB1677	GLAB1677_3829	GLAB1677_3829	Glaberrima	Sierra_Leone	TOG 6210 - A		Irrigated lowland		WAB0032783	TOG 6210-A	TOG 6210-A	Sierra_Leone
2825	GLAB2600	GLAB2600_2912	GLAB2600_2912	Glaberrima	Sierra_Leone	TOG 6210 - B		Irrigated lowland	Doublons	WAB0032846	TOG 6210-B	TOG 6210-B	Sierra_Leone
468	GLAB1688	GLAB1688_470	GLAB1688_470	Glaberrima	Senegal	TOG 6210-B		Irrigated lowland	Doublons	WAB0032846	TOG 6210-B
1383	GLAB2089	GLAB2089_1396	GLAB2089_1396	Glaberrima	Nigeria	TOG 6211	Cultivated	Irrigated lowland		WAB0001421	TOG 6211
1494	GLAB1931	GLAB1931_1515	GLAB1931_1515	Glaberrima	Nigeria	TOG 6211-A	Cultivated	Irrigated lowland		WAB0032637	TOG 6211-A
715	GLAB1689	GLAB1689_719	GLAB1689_719	Glaberrima	Nigeria	TOG 6211-B	Cultivated	Irrigated lowland		WAB0032677	TOG 6211-B
2004	GLAB494	GLAB494_2048	GLAB494_2048	Glaberrima	Senegal	TOG 6212	Cultivated	Irrigated lowland		WAB0001422	TOG 6212
3456	GLAB2337	GLAB2337_3593	GLAB2337_3593	Glaberrima	Sierra_Leone	TOG 6213 - B		Irrigated lowland	Doublons	WAB0032862	TOG 6213-B	TOG 6213-B	Sierra_Leone
773	GLAB472	GLAB472_777	GLAB472_777	Glaberrima	Senegal	TOG 6213-A	Cultivated	Irrigated lowland		WAB0032405	TOG 6213-A
812	GLAB1256	GLAB1256_816	GLAB1256_816	Glaberrima	Senegal	TOG 6213-B		Irrigated lowland	Doublons	WAB0032862	TOG 6213-B
806	GLAB411	GLAB411_810	GLAB411_810	Glaberrima	Nigeria	TOG 6214	Cultivated	Irrigated lowland		WAB0001424	TOG 6214
3607	GLAB3380	GLAB3380_3757	GLAB3380_3757	Glaberrima	India	TOG 6214-A		Upland		WAB0036505	TOG 6214-A
92	GLAB1008	GLAB1008_92	GLAB1008_92	Glaberrima	Ivory_Coast	TOG 6216		Irrigated lowland	Doublons	WAB0015248	TOG 6216
3084	GLAB2845	GLAB2845_3191	GLAB2845_3191	Glaberrima	Ivory_Coast	TOG 6216 - A		Irrigated lowland	Doublons	WAB0032733	TOG 6216-A	TOG 6216-A	Ivory_Coast
216	GLAB1690	GLAB1690_217	GLAB1690_217	Glaberrima	Ivory_Coast	TOG 6216-A		Irrigated lowland	Doublons	WAB0032733	TOG 6216-A
520	GLAB1691	GLAB1691_522	GLAB1691_522	Glaberrima	Burkina_Faso	TOG 6218	Cultivated	Irrigated lowland		WAB0008000	TOG 6218
3400	GLAB870	GLAB870_3531	GLAB870_3531	Glaberrima	Upper_Volta	TOG 6218 - A		Irrigated lowland	Doublons	WAB0032401	TOG 6218-A	TOG 6218-A	Upper_Volta
1795	GLAB2145	GLAB2145_1831	GLAB2145_1831	Glaberrima	Burkina_Faso	TOG 6218-A		Irrigated lowland	Doublons	WAB0032401	TOG 6218-A
199	GLAB1692	GLAB1692_200	GLAB1692_200	Glaberrima	Burkina_Faso	TOG 6218-B		Irrigated lowland		WAB0032774	TOG 6218-B
3236	GLAB2391	GLAB2391_3355	GLAB2391_3355	Glaberrima	Burkina_Faso	TOG 6219 - A		Irrigated lowland		WAB0032817	TOG 6219-A	TOG 6219-A	Burkina_Faso
2598	GLAB741	GLAB741_2676	GLAB741_2676	Glaberrima	Burkina_Faso	TOG 6219-B	Cultivated	Irrigated lowland		WAB0032340	TOG 6219-B
382	GLAB1693	GLAB1693_383	GLAB1693_383	Glaberrima	Burkina_Faso	TOG 6220	Cultivated	Irrigated lowland		WAB0007981	TOG 6220
1873	GLAB424	GLAB424_1913	GLAB424_1913	Glaberrima	Burkina_Faso	TOG 6220-A	Cultivated	Irrigated lowland		WAB0032522	TOG 6220-A
118	GLAB1226	GLAB1226_118	GLAB1226_118	Glaberrima	Burkina_Faso	TOG 6220-B	Cultivated	Irrigated lowland		WAB0032732	TOG 6220-B
4	GLAB896	GLAB896_4	GLAB896_4	Glaberrima	Nigeria	TOG 6221	Cultivated	Irrigated lowland		WAB0001430	TOG 6221
437	GLAB1694	GLAB1694_438	GLAB1694_438	Glaberrima	Nigeria	TOG 6222-A	Cultivated	Irrigated lowland		WAB0032407	TOG 6222-A
489	GLAB1695	GLAB1695_491	GLAB1695_491	Glaberrima	Nigeria	TOG 6222-B	Cultivated	Irrigated lowland		WAB0032684	TOG 6222-B
3725	GLAB1413	GLAB1413_3884	GLAB1413_3884	Glaberrima	Nigeria	TOG 6223 - B		Irrigated lowland	Doublons	WAB0032922	TOG 6223-B	TOG 6223-B	Nigeria
1674	GLAB157	GLAB157_1704	GLAB157_1704	Glaberrima	Nigeria	TOG 6223-A	Cultivated	Irrigated lowland		WAB0032212	TOG 6223-A
897	GLAB1326	GLAB1326_901	GLAB1326_901	Glaberrima	Nigeria	TOG 6223-B		Irrigated lowland	Doublons	WAB0032922	TOG 6223-B
1369	GLAB2230	GLAB2230_1381	GLAB2230_1381	Glaberrima	Nigeria	TOG 6224	Cultivated	Irrigated lowland		WAB0007983	TOG 6224
2667	GLAB3504	GLAB3504_2746	GLAB3504_2746	Glaberrima	Nigeria	TOG 6224-A	Cultivated	Irrigated lowland		WAB0032380	TOG 6224-A
2028	GLAB222	GLAB222_2074	GLAB222_2074	Glaberrima	Ivory_Coast	TOG 6226	Cultivated	Irrigated lowland		WAB0001435	TOG 6226
548	GLAB1698	GLAB1698_550	GLAB1698_550	Glaberrima	Nigeria	TOG 6227	Cultivated	Irrigated lowland	Doublons	WAB0020121	TOG 6227		NGA
2078	GLAB1712	GLAB1712_2125	GLAB1712_2125	Glaberrima	Nigeria	TOG 6227	Cultivated	Irrigated lowland	Doublons	WAB0020121	TOG 6227		NGA
3101	GLAB695	GLAB695_3209	GLAB695_3209	Glaberrima	Mali	TOG 6228-A	Cultivated	Irrigated lowland		WAB0032848	TOG 6228-A
1311	GLAB2167	GLAB2167_1321	GLAB2167_1321	Glaberrima	Mali	TOG 6228-B	Cultivated	Irrigated lowland		WAB0032215	TOG 6228-B
1502	GLAB1140	GLAB1140_1523	GLAB1140_1523	Glaberrima	Nigeria	TOG 6230	Cultivated	Irrigated lowland		WAB0029300	TOG 6230
734	GLAB1700	GLAB1700_738	GLAB1700_738	Glaberrima	Mali	TOG 6231	Cultivated	Irrigated lowland		WAB0020178	TOG 6231
96	GLAB297	GLAB297_96	GLAB297_96	Glaberrima	Mali	TOG 6231-A	Cultivated	Irrigated lowland		WAB0032481	TOG 6231-A
543	GLAB1701	GLAB1701_545	GLAB1701_545	Glaberrima	Liberia	TOG 6232-A		Irrigated lowland		WAB0032515	TOG 6232-A
1436	GLAB1106	GLAB1106_1451	GLAB1106_1451	Glaberrima	Liberia	TOG 6232-B	Cultivated	rainfed lowland		WAB0032235	TOG 6232-B
282	GLAB1340	GLAB1340_283	GLAB1340_283	Glaberrima	Liberia	TOG 6233	Cultivated	rainfed lowland		WAB0001441	TOG 6233
3581	GLAB1737	GLAB1737_3729	GLAB1737_3729	Glaberrima	Liberia	TOG 6234 - A		Irrigated lowland	Doublons	WAB0032576	TOG 6234-A	TOG 6234-A	Liberia
792	GLAB1329	GLAB1329_796	GLAB1329_796	Glaberrima	Liberia	TOG 6234-A		Irrigated lowland	Doublons	WAB0032576	TOG 6234-A
1349	GLAB2247	GLAB2247_1360	GLAB2247_1360	Glaberrima	Liberia	TOG 6234-B	Cultivated	rainfed lowland		WAB0032535	TOG 6234-B
414	GLAB1702	GLAB1702_415	GLAB1702_415	Glaberrima	Liberia	TOG 6235	Cultivated	rainfed lowland		WAB0001443	TOG 6235
419	GLAB1703	GLAB1703_420	Out_GLAB1703_420	Glaberrima	Liberia	TOG 6235-A	Cultivated	rainfed lowland	Affected DARwin tree after excluding the most distant 30 samples	WAB0032577	TOG 6235-A
1938	GLAB511	GLAB511_1979	GLAB511_1979	Glaberrima	Liberia	TOG 6235-B	Cultivated	rainfed lowland		WAB0032177	TOG 6235-B
1858	GLAB296	GLAB296_1898	GLAB296_1898	Glaberrima	Liberia	TOG 6236	Cultivated	rainfed lowland		WAB0021348	TOG 6236
1904	GLAB325	GLAB325_1945	GLAB325_1945	Glaberrima	Liberia	TOG 6237	Cultivated	rainfed lowland		WAB0001444	TOG 6237
3536	GLAB1001	GLAB1001_3679	GLAB1001_3679	Glaberrima	Liberia	TOG 6237 - A		Irrigated lowland	Doublons	WAB0032641	TOG 6237-A	TOG 6237-A	Liberia
3558	GLAB994	GLAB994_3705	GLAB994_3705	Glaberrima	Liberia	TOG 6237 - B		Irrigated lowland	Doublons	WAB0032738	TOG 6237-B	TOG 6237-B	Liberia
762	GLAB1336	GLAB1336_766	GLAB1336_766	Glaberrima	Liberia	TOG 6237-A		Irrigated lowland	Doublons	WAB0032641	TOG 6237-A
786	GLAB1244	GLAB1244_790	GLAB1244_790	Glaberrima	Liberia	TOG 6237-B		Irrigated lowland	Doublons	WAB0032738	TOG 6237-B
251	GLAB1704	GLAB1704_252	GLAB1704_252	Glaberrima	Liberia	TOG 6238	Cultivated	rainfed lowland	Doublons	WAB0001445	TOG 6238
2278	ARC190	GLAB190_2332	GLAB190_2332	Glaberrima	Liberia	TOG 6238	Cultivated	rainfed lowland	Doublons	WAB0001445	TOG 6238
3111	GLAB506	GLAB506_3221	GLAB506_3221	Glaberrima	Liberia	TOG 6238-A	Cultivated	rainfed lowland		WAB0032693	TOG 6238-A
1900	GLAB12	GLAB12_1941	GLAB12_1941	Glaberrima	Liberia	TOG 6238-B	Cultivated	rainfed lowland		WAB0032432	TOG 6238-B
868	GLAB1204	GLAB1204_872	GLAB1204_872	Glaberrima	Liberia	TOG 6239	Cultivated	rainfed lowland		WAB0001446	TOG 6239
619	GLAB1706	GLAB1706_623	GLAB1706_623	Glaberrima	Liberia	TOG 6240-A	Cultivated	rainfed lowland		WAB0032451	TOG 6240-A
346	GLAB1327	GLAB1327_347	GLAB1327_347	Glaberrima	Liberia	TOG 6241	Cultivated	rainfed lowland		WAB0001448	TOG 6241
1666	GLAB465	GLAB465_1696	GLAB465_1696	Glaberrima	Liberia	TOG 6242	Cultivated	rainfed lowland		WAB0001449	TOG 6242
75	GLAB1311	GLAB1311_75	GLAB1311_75	Glaberrima	Liberia	TOG 6243	Cultivated	rainfed lowland	Doublons	WAB0029950	TOG 6243
519	GLAB1707	GLAB1707_521	GLAB1707_521	Glaberrima	Liberia	TOG 6243	Cultivated	rainfed lowland	Doublons	WAB0029950	TOG 6243
3401	GLAB2737	GLAB2737_3532	GLAB2737_3532	Glaberrima	Liberia	TOG 6244	Cultivated	rainfed lowland		WAB0001451	TOG 6244
763	GLAB287	GLAB287_767	GLAB287_767	Glaberrima	Liberia	TOG 6245	Cultivated	rainfed lowland		WAB0001452	TOG 6245
1579	GLAB549	GLAB549_1603	GLAB549_1603	Glaberrima	Liberia	TOG 6246-A	Cultivated	rainfed lowland		WAB0032419	TOG 6246-A
467	GLAB1711	GLAB1711_469	GLAB1711_469	Glaberrima	Liberia	TOG 6247	Cultivated	rainfed lowland		WAB0001454	TOG 6247
748	GLAB98	GLAB98_752	GLAB98_752	Glaberrima	Liberia	TOG 6247-A	Cultivated	rainfed lowland		WAB0032427	TOG 6247-A
1553	GLAB440	GLAB440_1577	GLAB440_1577	Glaberrima	Liberia	TOG 6248	Cultivated	rainfed lowland		WAB0001455	TOG 6248
25	GLAB1337	GLAB1337_25	GLAB1337_25	Glaberrima	Liberia	TOG 6249	Cultivated	rainfed lowland		WAB0001456	TOG 6249
3480	GLAB3104	GLAB3104_3618	GLAB3104_3618	Glaberrima	Liberia	TOG 6249-A		rainfed lowland		WAB0036526	TOG 6249-A
3438	GLAB2327	GLAB2327_3574	GLAB2327_3574	Glaberrima	Liberia	TOG 6250	Cultivated	rainfed lowland		WAB0001457	TOG 6250
1836	GLAB289	GLAB289_1874	GLAB289_1874	Glaberrima	Liberia	TOG 6251	Cultivated	rainfed lowland		WAB0001458	TOG 6251
85	GLAB1350	GLAB1350_85	GLAB1350_85	Glaberrima	Liberia	TOG 6252	Cultivated	rainfed lowland		WAB0001459	TOG 6252
1764	GLAB529	GLAB529_1798	GLAB529_1798	Glaberrima	Liberia	TOG 6252-A	Cultivated	rainfed lowland		WAB0032463	TOG 6252-A
3891	GLAB1057	GLAB1057_4084	GLAB1057_4084	Glaberrima	Liberia	TOG 6253	Cultivated	rainfed lowland		WAB0001460	TOG 6253
2631	GLAB743	GLAB743_2710	GLAB743_2710	Glaberrima	Liberia	TOG 6254	Cultivated	rainfed lowland		WAB0001461	TOG 6254
3589	GLAB2923	GLAB2923_3737	GLAB2923_3737	Glaberrima	Nigeria	TOG 6255		Upland		WAB0001462	TOG 6255
728	GLAB1713	GLAB1713_732	GLAB1713_732	Glaberrima	Liberia	TOG 6256	Cultivated	rainfed lowland		WAB0001463	TOG 6256
2458	GLAB3539	GLAB3539_2531	GLAB3539_2531	Glaberrima	Liberia	TOG 6256-A	Cultivated	rainfed lowland		WAB0032526	TOG 6256-A
1981	GLAB191	GLAB191_2024	GLAB191_2024	Glaberrima	Liberia	TOG 6257	Cultivated	rainfed lowland		WAB0001464	TOG 6257
3508	GLAB2341	GLAB2341_3648	GLAB2341_3648	Glaberrima	Liberia	TOG 6257 - A		Irrigated lowland	Doublons	WAB0032892	TOG 6257-A	TOG 6257-A	Liberia
814	GLAB1334	GLAB1334_818	GLAB1334_818	Glaberrima	Liberia	TOG 6257-A		Irrigated lowland	Doublons	WAB0032892	TOG 6257-A
454	GLAB1714	GLAB1714_456	GLAB1714_456	Glaberrima	Liberia	TOG 6258	Cultivated	rainfed lowland		WAB0001465	TOG 6258
389	GLAB1282	GLAB1282_390	GLAB1282_390	Glaberrima	Liberia	TOG 6259	Cultivated	rainfed lowland		WAB0001466	TOG 6259
3224	GLAB3574	GLAB3574_3342	GLAB3574_3342	Glaberrima	Liberia	TOG 6260	Cultivated	rainfed lowland		WAB0001467	TOG 6260
558	GLAB1716	GLAB1716_561	GLAB1716_561	Glaberrima	Liberia	TOG 6263	Cultivated	rainfed lowland		WAB0001470	TOG 6263
3239	GLAB2924	GLAB2924_3358	GLAB2924_3358	Glaberrima	Nigeria	TOG 6264			Accession number not founded				Nigeria
2084	GLAB594	GLAB594_2131	GLAB594_2131	Glaberrima	Liberia	TOG 6265	Cultivated	rainfed lowland		WAB0001472	TOG 6265
609	GLAB1718	GLAB1718_613	GLAB1718_613	Glaberrima	Liberia	TOG 6266	Cultivated	rainfed lowland		WAB0001473	TOG 6266
2085	GLAB1116	GLAB1116_2132	GLAB1116_2132	Glaberrima	Liberia	TOG 6267	Cultivated	rainfed lowland		WAB0001474	TOG 6267
1522	GLAB573	GLAB573_1544	GLAB573_1544	Glaberrima	Liberia	TOG 6267-A	Cultivated	rainfed lowland		WAB0032582	TOG 6267-A
3183	GLAB2393	GLAB2393_3296	GLAB2393_3296	Glaberrima	Liberia	TOG 6268	Cultivated	rainfed lowland		WAB0008940	TOG 6268
1422	GLAB467	GLAB467_1437	GLAB467_1437	Glaberrima	Liberia	TOG 6268-A	Cultivated	rainfed lowland		WAB0032320	TOG 6268-A
1671	GLAB116	GLAB116_1701	GLAB116_1701	Glaberrima	Liberia	TOG 6269	Cultivated	rainfed lowland		WAB0001476	TOG 6269
391	GLAB1719	GLAB1719_392	GLAB1719_392	Glaberrima	Liberia	TOG 6270	Cultivated	rainfed lowland		WAB0001477	TOG 6270
1015	GLAB254	GLAB254_1024	GLAB254_1024	Glaberrima	Liberia	TOG 6270-A	Cultivated	rainfed lowland		WAB0032517	TOG 6270-A
1320	GLAB2182	GLAB2182_1330	GLAB2182_1330	Glaberrima	Liberia	TOG 6271	Cultivated	rainfed lowland		WAB0001478	TOG 6271
750	GLAB282	GLAB282_754	GLAB282_754	Glaberrima	Liberia	TOG 6272	Cultivated	rainfed lowland		WAB0001479	TOG 6272
1641	GLAB19	GLAB19_1668	GLAB19_1668	Glaberrima	Liberia	TOG 6273	Cultivated	rainfed lowland		WAB0001480	TOG 6273
1831	GLAB2238	GLAB2238_1869	GLAB2238_1869	Glaberrima	Liberia	TOG 6274	Cultivated	rainfed lowland		WAB0001481	TOG 6274
3198	GLAB735	GLAB735_3312	GLAB735_3312	Glaberrima	Liberia	TOG 6275	Cultivated	rainfed lowland		WAB0001482	TOG 6275
1573	GLAB2195	GLAB2195_1597	GLAB2195_1597	Glaberrima	Liberia	TOG 6276	Cultivated	rainfed lowland		WAB0001483	TOG 6276
3595	GLAB971	GLAB971_3743	GLAB971_3743	Glaberrima	Liberia	TOG 6276- A		Irrigated lowland	Doublons	WAB0032279	TOG 6276-A	TOG 6276-A	Liberia
1888	GLAB2256	GLAB2256_1929	GLAB2256_1929	Glaberrima	Liberia	TOG 6276-A		Irrigated lowland	Doublons	WAB0032279	TOG 6276-A
3388	GLAB1054	GLAB1054_3519	GLAB1054_3519	Glaberrima	Liberia	TOG 6277	Cultivated	rainfed lowland		WAB0001484	TOG 6277
1976	GLAB1914	GLAB1914_2019	GLAB1914_2019	Glaberrima	Liberia	TOG 6277-A	Cultivated	rainfed lowland		WAB0032709	TOG 6277-A
584	GLAB1721	GLAB1721_587	GLAB1721_587	Glaberrima	Liberia	TOG 6278	Cultivated	rainfed lowland		WAB0001485	TOG 6278
1363	GLAB2280	GLAB2280_1374	GLAB2280_1374	Glaberrima	Liberia	TOG 6278-A	Cultivated	rainfed lowland		WAB0032530	TOG 6278-A
387	GLAB1722	GLAB1722_388	GLAB1722_388	Glaberrima	Liberia	TOG 6279	Cultivated	rainfed lowland		WAB0001486	TOG 6279
696	GLAB1723	GLAB1723_700	GLAB1723_700	Glaberrima	Liberia	TOG 6280	Cultivated	rainfed lowland		WAB0021878	TOG 6280
1695	GLAB106	GLAB106_1727	GLAB106_1727	Glaberrima	Liberia	TOG 6280-A	Cultivated	rainfed lowland		WAB0032459	TOG 6280-A
1510	GLAB563	GLAB563_1532	GLAB563_1532	Glaberrima	Liberia	TOG 6282	Cultivated	rainfed lowland		WAB0001489	TOG 6282
322	GLAB339	GLAB339_323	GLAB339_323	Glaberrima	Liberia	TOG 6282-A	Cultivated	rainfed lowland		WAB0032281	TOG 6282-A
3761	GLAB835	GLAB835_3923	GLAB835_3923	Glaberrima	Liberia	TOG 6283	Cultivated	rainfed lowland		WAB0008941	TOG 6283
1327	GLAB2276	GLAB2276_1338	GLAB2276_1338	Glaberrima	Liberia	TOG 6283-A	Cultivated	rainfed lowland		WAB0032583	TOG 6283-A
3175	GLAB203	GLAB203_3288	GLAB203_3288	Glaberrima	Liberia	TOG 6285	Cultivated	rainfed lowland		WAB0001491	TOG 6285
1430	GLAB2292	GLAB2292_1445	GLAB2292_1445	Glaberrima	Liberia	TOG 6286	Cultivated	rainfed lowland		WAB0001492	TOG 6286
354	GLAB1007	GLAB1007_355	GLAB1007_355	Glaberrima	Liberia	TOG 6287	Cultivated	rainfed lowland		WAB0001493	TOG 6287
634	GLAB1726	GLAB1726_638	GLAB1726_638	Glaberrima	Liberia	TOG 6288	Cultivated	rainfed lowland		WAB0001494	TOG 6288
568	GLAB1727	GLAB1727_571	GLAB1727_571	Glaberrima	Liberia	TOG 6289	Cultivated	rainfed lowland		WAB0001495	TOG 6289
905	GLAB451	GLAB451_909	GLAB451_909	Glaberrima	Liberia	TOG 6290	Cultivated	rainfed lowland		WAB0001496	TOG 6290
654	GLAB1728	GLAB1728_658	GLAB1728_658	Glaberrima	Liberia	TOG 6291	Cultivated	rainfed lowland		WAB0001497	TOG 6291
3524	GLAB943	GLAB943_3667	GLAB943_3667	Glaberrima	Liberia	TOG 6291 - A		Irrigated lowland	Doublons	WAB0032694	TOG 6291-A	TOG 6291-A	Liberia
1902	GLAB201	GLAB201_1943	GLAB201_1943	Glaberrima	Liberia	TOG 6291-A		Irrigated lowland	Doublons	WAB0032694	TOG 6291-A
1702	GLAB587	GLAB587_1734	GLAB587_1734	Glaberrima	Liberia	TOG 6292	Cultivated	rainfed lowland		WAB0001498	TOG 6292
297	GLAB39	GLAB39_298	GLAB39_298	Glaberrima	Liberia	TOG 6292-A	Cultivated	rainfed lowland		WAB0032452	TOG 6292-A
1528	GLAB1863	GLAB1863_1550	GLAB1863_1550	Glaberrima	Liberia	TOG 6294	Cultivated	rainfed lowland		WAB0001500	TOG 6294
1481	GLAB11	GLAB11_1499	GLAB11_1499	Glaberrima	Liberia	TOG 6295	Cultivated	rainfed lowland		WAB0001501	TOG 6295
366	GLAB1730	GLAB1730_367	GLAB1730_367	Glaberrima	Liberia	TOG 6296	Cultivated	rainfed lowland		WAB0001502	TOG 6296
3529	GLAB987	GLAB987_3672	GLAB987_3672	Glaberrima	Liberia	TOG 6296 - A		Irrigated lowland		WAB0032854	TOG 6296-A	TOG 6296-A	Liberia
1339	GLAB2277	GLAB2277_1350	GLAB2277_1350	Glaberrima	Liberia	TOG 6298	Cultivated	rainfed lowland		WAB0001504	TOG 6298
3464	GLAB2328	GLAB2328_3601	GLAB2328_3601	Glaberrima	Liberia	TOG 6298 - A		Irrigated lowland	Doublons	WAB0032911	TOG 6298-A	TOG 6298-A	Liberia
856	GLAB1230	GLAB1230_860	GLAB1230_860	Glaberrima	Liberia	TOG 6298-A		Irrigated lowland	Doublons	WAB0032911	TOG 6298-A
1590	GLAB551	GLAB551_1615	GLAB551_1615	Glaberrima	Liberia	TOG 6300	Cultivated	rainfed lowland		WAB0001506	TOG 6300
1460	GLAB1123	GLAB1123_1475	GLAB1123_1475	Glaberrima	Liberia	TOG 6301	Cultivated	rainfed lowland		WAB0001507	TOG 6301
3493	GLAB2388	GLAB2388_3632	GLAB2388_3632	Glaberrima	Liberia	TOG 6302	Cultivated	rainfed lowland		WAB0001508	TOG 6302
1308	GLAB2196	GLAB2196_1318	GLAB2196_1318	Glaberrima	Liberia	TOG 6304	Cultivated	rainfed lowland		WAB0001510	TOG 6304
17	GLAB1184	GLAB1184_17	GLAB1184_17	Glaberrima	Liberia	TOG 6305	Cultivated	rainfed lowland		WAB0001511	TOG 6305
3432	GLAB2340	GLAB2340_3567	GLAB2340_3567	Glaberrima	Liberia	TOG 6305 - A		Irrigated lowland	Doublons	WAB0032740	TOG 6305-A	TOG 6305-A	Liberia
164	GLAB1309	GLAB1309_165	GLAB1309_165	Glaberrima	Liberia	TOG 6305-A	Cultivated	rainfed lowland	Doublons	WAB0032740	TOG 6305-A
341	GLAB899	GLAB899_342	GLAB899_342	Glaberrima	Liberia	TOG 6306	Cultivated	rainfed lowland		WAB0001512	TOG 6306
2610	GLAB791	GLAB791_2689	GLAB791_2689	Glaberrima	Liberia	TOG 6307	Cultivated	rainfed lowland		WAB0001513	TOG 6307
525	GLAB1734	GLAB1734_527	GLAB1734_527	Glaberrima	Liberia	TOG 6307-A	Cultivated	rainfed lowland		WAB0032447	TOG 6307-A
1898	GLAB2218	GLAB2218_1939	GLAB2218_1939	Glaberrima	Liberia	TOG 6308	Cultivated	rainfed lowland		WAB0001514	TOG 6308
1828	GLAB466	GLAB466_1866	GLAB466_1866	Glaberrima	Liberia	TOG 6309	Cultivated	rainfed lowland		WAB0001515	TOG 6309
550	GLAB1735	GLAB1735_552	GLAB1735_552	Glaberrima	Liberia	TOG 6310	Cultivated	rainfed lowland		WAB0001516	TOG 6310
55	GLAB1219	GLAB1219_55	GLAB1219_55	Glaberrima	Liberia	TOG 6310-A	Cultivated	rainfed lowland		WAB0032701	TOG 6310-A
50	GLAB1271	GLAB1271_50	GLAB1271_50	Glaberrima	Liberia	TOG 6311	Cultivated	rainfed lowland		WAB0001517	TOG 6311
3110	GLAB688	GLAB688_3220	GLAB688_3220	Glaberrima	Liberia	TOG 6313	Cultivated	rainfed lowland		WAB0001519	TOG 6313
1986	GLAB1137	GLAB1137_2029	GLAB1137_2029	Glaberrima	Liberia	TOG 6315	Cultivated	rainfed lowland		WAB0001521	TOG 6315
1883	GLAB2200	GLAB2200_1924	GLAB2200_1924	Glaberrima	Liberia	TOG 6315-A	Cultivated	rainfed lowland		WAB0032703	TOG 6315-A
149	GLAB1997	GLAB1997_149	GLAB1997_149	Glaberrima	Liberia	TOG 6316	Cultivated	rainfed lowland		WAB0001522	TOG 6316
1393	GLAB1992	GLAB1992_1406	GLAB1992_1406	Glaberrima	Liberia	TOG 6319	Cultivated	rainfed lowland		WAB0001524	TOG 6319
1948	GLAB393	GLAB393_1989	GLAB393_1989	Glaberrima	Liberia	TOG 6319-A	Cultivated	rainfed lowland		WAB0032178	TOG 6319-A
1001	GLAB93	GLAB93_1010	GLAB93_1010	Glaberrima	Liberia	TOG 6321	Cultivated	rainfed lowland		WAB0001526	TOG 6321
3476	GLAB1786	GLAB1786_3614	GLAB1786_3614	Glaberrima	Liberia	TOG 6321 - A		Irrigated lowland	Doublons	WAB0032472	TOG 6321-A	TOG 6321-A	Liberia
2036	GLAB1082	GLAB1082_2082	GLAB1082_2082	Glaberrima	Liberia	TOG 6321-A		Irrigated lowland	Doublons	WAB0032472	TOG 6321-A
161	GLAB1246	GLAB1246_162	GLAB1246_162	Glaberrima	Liberia	TOG 6322	Cultivated	rainfed lowland		WAB0001527	TOG 6322
3532	GLAB1056	GLAB1056_3675	GLAB1056_3675	Glaberrima	Liberia	TOG 6322 - A		Irrigated lowland		WAB0032470	TOG 6322-A	TOG 6322-A	Liberia
3467	GLAB2216	GLAB2216_3604	GLAB2216_3604	Glaberrima	Liberia	TOG 6323	Cultivated	rainfed lowland		WAB0001528	TOG 6323
1446	GLAB483	GLAB483_1461	GLAB483_1461	Glaberrima	Liberia	TOG 6323-A	Cultivated	rainfed lowland		WAB0032284	TOG 6323-A
683	GLAB1740	GLAB1740_687	GLAB1740_687	Glaberrima	Liberia	TOG 6324	Cultivated	rainfed lowland		WAB0001529	TOG 6324
321	GLAB1741	GLAB1741_322	GLAB1741_322	Glaberrima	Liberia	TOG 6325	Cultivated	rainfed lowland		WAB0001530	TOG 6325
3151	GLAB644	GLAB644_3263	GLAB644_3263	Glaberrima	Liberia	TOG 6326	Cultivated	rainfed lowland		WAB0001531	TOG 6326
1861	GLAB421	GLAB421_1901	GLAB421_1901	Glaberrima	Liberia	TOG 6327	Cultivated	rainfed lowland		WAB0001532	TOG 6327
666	GLAB1744	GLAB1744_670	GLAB1744_670	Glaberrima	Liberia	TOG 6328	Cultivated	rainfed lowland		WAB0001533	TOG 6328
1729	GLAB238	GLAB238_1763	GLAB238_1763	Glaberrima	Liberia	TOG 6329	Cultivated	rainfed lowland		WAB0001534	TOG 6329
3528	GLAB1782	GLAB1782_3671	GLAB1782_3671	Glaberrima	Liberia	TOG 6330	Cultivated	rainfed lowland		WAB0001535	TOG 6330
1854	GLAB2282	GLAB2282_1894	GLAB2282_1894	Glaberrima	Liberia	TOG 6331	Cultivated	rainfed lowland		WAB0001536	TOG 6331
176	GLAB1745	GLAB1745_177	Out_GLAB1745_177	Glaberrima	Liberia	TOG 6332	Cultivated	rainfed lowland	Very high distance	WAB0001537	TOG 6332
1585	GLAB64	GLAB64_1610	GLAB64_1610	Glaberrima	Liberia	TOG 6333	Cultivated	rainfed lowland		WAB0001538	TOG 6333
3359	GLAB2330	GLAB2330_3486	GLAB2330_3486	Glaberrima	Liberia	TOG 6334	Cultivated	rainfed lowland		WAB0001539	TOG 6334
667	GLAB1746	GLAB1746_671	GLAB1746_671	Glaberrima	Liberia	TOG 6335	Cultivated	rainfed lowland		WAB0001540	TOG 6335
3162	GLAB159	GLAB159_3275	GLAB159_3275	Glaberrima	Liberia	TOG 6335-A	Cultivated	rainfed lowland		WAB0032270	TOG 6335-A
1297	GLAB2127	GLAB2127_1307	GLAB2127_1307	Glaberrima	Liberia	TOG 6336	Cultivated	rainfed lowland		WAB0001541	TOG 6336
1985	GLAB574	GLAB574_2028	GLAB574_2028	Glaberrima	Liberia	TOG 6337	Cultivated	rainfed lowland		WAB0001542	TOG 6337
1776	GLAB546	GLAB546_1810	GLAB546_1810	Glaberrima	Liberia	TOG 6337-A	Cultivated	rainfed lowland		WAB0032484	TOG 6337-A
485	GLAB1747	GLAB1747_487	GLAB1747_487	Glaberrima	Liberia	TOG 6338	Cultivated	rainfed lowland		WAB0001543	TOG 6338
633	GLAB1748	GLAB1748_637	GLAB1748_637	Glaberrima	Liberia	TOG 6339	Cultivated	rainfed lowland		WAB0001544	TOG 6339
597	GLAB1749	GLAB1749_601	GLAB1749_601	Glaberrima	Liberia	TOG 6339-A	Cultivated	rainfed lowland		WAB0032855	TOG 6339-A
530	GLAB1750	GLAB1750_532	GLAB1750_532	Glaberrima	Liberia	TOG 6340	Cultivated	rainfed lowland		WAB0001545	TOG 6340
1575	GLAB164	GLAB164_1599	GLAB164_1599	Glaberrima	Liberia	TOG 6341	Cultivated	rainfed lowland		WAB0001546	TOG 6341
1786	GLAB2161	GLAB2161_1820	GLAB2161_1820	Glaberrima	Liberia	TOG 6342	Cultivated	rainfed lowland		WAB0001547	TOG 6342
1872	GLAB2199	GLAB2199_1912	GLAB2199_1912	Glaberrima	Liberia	TOG 6342-A	Cultivated	rainfed lowland		WAB0032647	TOG 6342-A
541	GLAB1751	GLAB1751_543	GLAB1751_543	Glaberrima	Liberia	TOG 6343	Cultivated	rainfed lowland		WAB0001548	TOG 6343
1660	GLAB113	GLAB113_1689	GLAB113_1689	Glaberrima	Liberia	TOG 6343-A	Cultivated	rainfed lowland		WAB0032476	TOG 6343-A
1961	GLAB523	GLAB523_2003	GLAB523_2003	Glaberrima	Liberia	TOG 6343-B	Cultivated	rainfed lowland		WAB0032474	TOG 6343-B
1688	GLAB415	GLAB415_1719	GLAB415_1719	Glaberrima	Liberia	TOG 6344	Cultivated	rainfed lowland		WAB0001549	TOG 6344
3178	GLAB1813	GLAB1813_3291	GLAB1813_3291	Glaberrima	Liberia	TOG 6345	Cultivated	rainfed lowland		WAB0001550	TOG 6345
795	GLAB121	GLAB121_799	GLAB121_799	Glaberrima	Liberia	TOG 6345-A	Cultivated	rainfed lowland		WAB0032441	TOG 6345-A
758	GLAB1752	GLAB1752_762	GLAB1752_762	Glaberrima	Liberia	TOG 6346	Cultivated	rainfed lowland		WAB0001551	TOG 6346
967	GLAB251	GLAB251_975	GLAB251_975	Glaberrima	Liberia	TOG 6346-A	Cultivated	rainfed lowland		WAB0032456	TOG 6346-A
879	GLAB75	GLAB75_883	GLAB75_883	Glaberrima	Liberia	TOG 6348	Cultivated	rainfed lowland		WAB0001552	TOG 6348
381	GLAB1753	GLAB1753_382	GLAB1753_382	Glaberrima	Liberia	TOG 6349	Cultivated	rainfed lowland		WAB0001553	TOG 6349
2861	GLAB2620	GLAB2620_2951	GLAB2620_2951	Glaberrima	Liberia	TOG 6349 - A		Irrigated lowland	Doublons	WAB0032853	TOG 6349-A	TOG 6349-A	Liberia
581	GLAB1754	GLAB1754_584	GLAB1754_584	Glaberrima	Liberia	TOG 6349-A		Irrigated lowland	Doublons	WAB0032853	TOG 6349-A
3709	GLAB1905	GLAB1905_3865	GLAB1905_3865	Glaberrima	Liberia	TOG 6350 - B		Irrigated lowland		WAB0032785	TOG 6350-B	TOG 6350-B	Liberia
508	GLAB1755	GLAB1755_510	GLAB1755_510	Glaberrima	Liberia	TOG 6350-A	Cultivated	rainfed lowland		WAB0032839	TOG 6350-A
194	GLAB1756	GLAB1756_195	GLAB1756_195	Glaberrima	Liberia	TOG 6351	Cultivated	rainfed lowland		WAB0001555	TOG 6351
3212	GLAB642	GLAB642_3328	GLAB642_3328	Glaberrima	Liberia	TOG 6351-A	Cultivated	rainfed lowland		WAB0032496	TOG 6351-A
452	GLAB1757	GLAB1757_454	GLAB1757_454	Glaberrima	Liberia	TOG 6352	Cultivated	rainfed lowland		WAB0001556	TOG 6352
1432	GLAB190	GLAB190_1447	GLAB190_1447	Glaberrima	Liberia	TOG 6353	Cultivated	rainfed lowland		WAB0001557	TOG 6353
268	GLAB1758	GLAB1758_269	GLAB1758_269	Glaberrima	Liberia	TOG 6355	Cultivated	rainfed lowland	Doublons	WAB0001559	TOG 6355
1544	GLAB1129	GLAB1129_1568	GLAB1129_1568	Glaberrima	Liberia	TOG 6355	Cultivated	rainfed lowland	Doublons	WAB0001559	TOG 6355
911	GLAB112	GLAB112_915	GLAB112_915	Glaberrima	Liberia	TOG 6355-A	Cultivated	rainfed lowland		WAB0032444	TOG 6355-A
267	GLAB1759	GLAB1759_268	GLAB1759_268	Glaberrima	Liberia	TOG 6356	Cultivated	rainfed lowland		WAB0001560	TOG 6356
3519	GLAB946	GLAB946_3662	GLAB946_3662	Glaberrima	Liberia	TOG 6357	Cultivated	rainfed lowland		WAB0001561	TOG 6357
852	GLAB292	GLAB292_856	GLAB292_856	Glaberrima	Liberia	TOG 6359	Cultivated	rainfed lowland		WAB0001563	TOG 6359
1348	GLAB2237	GLAB2237_1359	GLAB2237_1359	Glaberrima	Liberia	TOG 6359-A	Cultivated	rainfed lowland		WAB0032527	TOG 6359-A
2590	GLAB799	GLAB799_2668	GLAB799_2668	Glaberrima	Liberia	TOG 6360	Cultivated	rainfed lowland		WAB0001564	TOG 6360
3541	GLAB1046	GLAB1046_3685	GLAB1046_3685	Glaberrima	Liberia	TOG 6361	Cultivated	rainfed lowland		WAB0001565	TOG 6361
1411	GLAB231	GLAB231_1424	GLAB231_1424	Glaberrima	Liberia	TOG 6362	Cultivated	rainfed lowland		WAB0001566	TOG 6362
3201	GLAB1803	GLAB1803_3315	GLAB1803_3315	Glaberrima	Liberia	TOG 6364	Cultivated	rainfed lowland		WAB0001568	TOG 6364
589	GLAB1761	GLAB1761_592	GLAB1761_592	Glaberrima	Liberia	TOG 6365	Cultivated	rainfed lowland		WAB0029157	TOG 6365
714	GLAB1763	GLAB1763_718	GLAB1763_718	Glaberrima	Liberia	TOG 6367	Cultivated	rainfed lowland		WAB0001571	TOG 6367
3462	GLAB2730	GLAB2730_3599	GLAB2730_3599	Glaberrima	Liberia	TOG 6368	Cultivated	rainfed lowland		WAB0008945	TOG 6368
1989	GLAB2099	GLAB2099_2032	GLAB2099_2032	Glaberrima	Liberia	TOG 6368-A	Cultivated	rainfed lowland		WAB0032453	TOG 6368-A
532	GLAB1764	GLAB1764_534	GLAB1764_534	Glaberrima	Liberia	TOG 6369	Cultivated	rainfed lowland		WAB0001572	TOG 6369
1543	GLAB598	GLAB598_1567	GLAB598_1567	Glaberrima	Liberia	TOG 6369-A	Cultivated	rainfed lowland		WAB0032882	TOG 6369-A
749	GLAB65	GLAB65_753	GLAB65_753	Glaberrima	Liberia	TOG 6370	Cultivated	rainfed lowland		WAB0001573	TOG 6370
1353	GLAB2309	GLAB2309_1364	GLAB2309_1364	Glaberrima	Liberia	TOG 6371	Cultivated	rainfed lowland		WAB0001574	TOG 6371
3418	GLAB2925	GLAB2925_3551	GLAB2925_3551	Glaberrima	Nigeria	TOG 6372		Upland		WAB0001575	TOG 6372
1316	GLAB2274	GLAB2274_1326	GLAB2274_1326	Glaberrima	Liberia	TOG 6373	Cultivated	rainfed lowland		WAB0001576	TOG 6373
482	GLAB1765	GLAB1765_484	GLAB1765_484	Glaberrima	Liberia	TOG 6374	Cultivated	rainfed lowland		WAB0001577	TOG 6374
1356	GLAB2136	GLAB2136_1367	GLAB2136_1367	Glaberrima	Liberia	TOG 6375	Cultivated	rainfed lowland		WAB0001578	TOG 6375
247	GLAB1767	GLAB1767_248	GLAB1767_248	Glaberrima	Liberia	TOG 6376	Cultivated	rainfed lowland		WAB0008946	TOG 6376
1438	GLAB1857	GLAB1857_1453	GLAB1857_1453	Glaberrima	Liberia	TOG 6376-A	Cultivated	rainfed lowland		WAB0032445	TOG 6376-A
1488	GLAB385	GLAB385_1507	GLAB385_1507	Glaberrima	Liberia	TOG 6377	Cultivated	rainfed lowland		WAB0001579	TOG 6377
356	GLAB1018	GLAB1018_357	GLAB1018_357	Glaberrima	Liberia	TOG 6378	Cultivated	rainfed lowland		WAB0001580	TOG 6378
104	GLAB1769	GLAB1769_104	GLAB1769_104	Glaberrima	Liberia	TOG 6379	Cultivated	rainfed lowland		WAB0001581	TOG 6379
3495	GLAB2735	GLAB2735_3634	GLAB2735_3634	Glaberrima	Liberia	TOG 6379-A	Cultivated	rainfed lowland		WAB0032311	TOG 6379-A
507	GLAB10	GLAB10_509	GLAB10_509	Glaberrima	Liberia	TOG 6380	Cultivated	rainfed lowland		WAB0001582	TOG 6380
680	GLAB1770	GLAB1770_684	GLAB1770_684	Glaberrima	Liberia	TOG 6382	Cultivated	rainfed lowland		WAB0001584	TOG 6382
3502	GLAB985	GLAB985_3642	GLAB985_3642	Glaberrima	Liberia	TOG 6382 - A		Irrigated lowland	Doublons	WAB0032838	TOG 6382-A	TOG 6382-A	Liberia
114	GLAB1211	GLAB1211_114	GLAB1211_114	Glaberrima	Liberia	TOG 6382-A		Irrigated lowland	Doublons	WAB0032838	TOG 6382-A
1912	GLAB109	GLAB109_1953	GLAB109_1953	Glaberrima	Liberia	TOG 6384	Cultivated	rainfed lowland		WAB0020539	TOG 6384
1631	GLAB220	GLAB220_1658	GLAB220_1658	Glaberrima	Liberia	TOG 6385	Cultivated	rainfed lowland		WAB0038978	TOG 6385
1944	GLAB2110	GLAB2110_1985	GLAB2110_1985	Glaberrima	Liberia	TOG 6386	Cultivated	rainfed lowland		WAB0001588	TOG 6386
917	GLAB457	GLAB457_924	GLAB457_924	Glaberrima	Liberia	TOG 6387	Cultivated	rainfed lowland		WAB0001589	TOG 6387
755	GLAB1195	GLAB1195_759	GLAB1195_759	Glaberrima	Liberia	TOG 6387-A	Cultivated	rainfed lowland		WAB0032668	TOG 6387-A
678	GLAB1771	GLAB1771_682	GLAB1771_682	Glaberrima	Liberia	TOG 6388	Cultivated	rainfed lowland		WAB0001590	TOG 6388
760	GLAB145	GLAB145_764	GLAB145_764	Glaberrima	Liberia	TOG 6389	Cultivated	rainfed lowland		WAB0001591	TOG 6389
1515	GLAB352	GLAB352_1537	GLAB352_1537	Glaberrima	Liberia	TOG 6392	Cultivated	rainfed lowland		WAB0020540	TOG 6392
608	GLAB1774	GLAB1774_612	GLAB1774_612	Glaberrima	Liberia	TOG 6394	Cultivated	rainfed lowland		WAB0001596	TOG 6394
784	GLAB322	GLAB322_788	GLAB322_788	Glaberrima	Liberia	TOG 6395	Cultivated	rainfed lowland		WAB0001597	TOG 6395
1006	GLAB115	GLAB115_1015	GLAB115_1015	Glaberrima	Liberia	TOG 6396	Cultivated	rainfed lowland		WAB0001598	TOG 6396
781	GLAB829	GLAB829_785	GLAB829_785	Glaberrima	Liberia	TOG 6398	Cultivated	rainfed lowland		WAB0001600	TOG 6398
725	GLAB1775	GLAB1775_729	GLAB1775_729	Glaberrima	Liberia	TOG 6399	Cultivated	rainfed lowland		WAB0001601	TOG 6399
2653	GLAB3520	GLAB3520_2732	GLAB3520_2732	Glaberrima	Liberia	TOG 6400	Cultivated	rainfed lowland		WAB0001602	TOG 6400
821	GLAB138	GLAB138_825	GLAB138_825	Glaberrima	Liberia	TOG 6401	Cultivated	rainfed lowland		WAB0001603	TOG 6401
359	GLAB930	GLAB930_360	GLAB930_360	Glaberrima	Liberia	TOG 6403	Cultivated	rainfed lowland		WAB0001605	TOG 6403
449	GLAB1778	GLAB1778_451	GLAB1778_451	Glaberrima	Liberia	TOG 6404	Cultivated	rainfed lowland		WAB0001606	TOG 6404
1723	GLAB1912	GLAB1912_1757	GLAB1912_1757	Glaberrima	Liberia	TOG 6405	Cultivated	rainfed lowland		WAB0001607	TOG 6405
1977	GLAB2097	GLAB2097_2020	GLAB2097_2020	Glaberrima	Liberia	TOG 6405-A	Cultivated	rainfed lowland		WAB0032465	TOG 6405-A
1529	GLAB52	GLAB52_1552	GLAB52_1552	Glaberrima	Liberia	TOG 6406	Cultivated	rainfed lowland		WAB0001608	TOG 6406
1929	GLAB2183	GLAB2183_1970	GLAB2183_1970	Glaberrima	Liberia	TOG 6406-A	Cultivated	rainfed lowland		WAB0032275	TOG 6406-A
1954	GLAB1956	GLAB1956_1995	GLAB1956_1995	Glaberrima	Liberia	TOG 6408	Cultivated	rainfed lowland		WAB0001610	TOG 6408
278	GLAB1779	GLAB1779_279	GLAB1779_279	Glaberrima	Liberia	TOG 6409	Cultivated	rainfed lowland		WAB0001611	TOG 6409
116	GLAB1780	GLAB1780_116	GLAB1780_116	Glaberrima	Liberia	TOG 6410	Cultivated	rainfed lowland		WAB0001612	TOG 6410
2048	GLAB1145	GLAB1145_2094	GLAB1145_2094	Glaberrima	Liberia	TOG 6411	Cultivated	rainfed lowland		WAB0001613	TOG 6411
1527	GLAB354	GLAB354_1549	GLAB354_1549	Glaberrima	Liberia	TOG 6412	Cultivated	rainfed lowland		WAB0001614	TOG 6412
3526	GLAB999	GLAB999_3669	GLAB999_3669	Glaberrima	Liberia	TOG 6412 - A		Irrigated lowland	Doublons	WAB0032881	TOG 6412-A	TOG 6412-A	Liberia
351	GLAB1312	GLAB1312_352	GLAB1312_352	Glaberrima	Liberia	TOG 6412-A		Irrigated lowland	Doublons	WAB0032881	TOG 6412-A
1734	GLAB2080	GLAB2080_1768	GLAB2080_1768	Glaberrima	Liberia	TOG 6413	Cultivated	rainfed lowland		WAB0001615	TOG 6413
3573	GLAB973	GLAB973_3721	GLAB973_3721	Glaberrima	Liberia	TOG 6414	Cultivated	rainfed lowland		WAB0001616	TOG 6414
377	GLAB1783	GLAB1783_378	GLAB1783_378	Glaberrima	Liberia	TOG 6415	Cultivated	rainfed lowland		WAB0008947	TOG 6415
3231	GLAB2734	GLAB2734_3350	GLAB2734_3350	Glaberrima	Liberia	TOG 6415-A	Cultivated	rainfed lowland		WAB0032442	TOG 6415-A
1782	GLAB1087	GLAB1087_1816	GLAB1087_1816	Glaberrima	Liberia	TOG 6416	Cultivated	rainfed lowland		WAB0001617	TOG 6416
213	GLAB1784	GLAB1784_214	GLAB1784_214	Glaberrima	Liberia	TOG 6417	Cultivated	rainfed lowland		WAB0001618	TOG 6417
690	GLAB1785	GLAB1785_694	GLAB1785_694	Glaberrima	Liberia	TOG 6417-A	Cultivated	rainfed lowland		WAB0032571	TOG 6417-A
1439	GLAB1852	GLAB1852_1454	GLAB1852_1454	Glaberrima	Liberia	TOG 6418	Cultivated	rainfed lowland		WAB0001619	TOG 6418
529	GLAB1787	GLAB1787_531	GLAB1787_531	Glaberrima	Liberia	TOG 6419	Cultivated	rainfed lowland		WAB0001620	TOG 6419
86	GLAB50	GLAB50_86	GLAB50_86	Glaberrima	Liberia	TOG 6420	Cultivated	rainfed lowland		WAB0001621	TOG 6420
2831	GLAB2595	GLAB2595_2918	GLAB2595_2918	Glaberrima	Liberia	TOG 6422	Cultivated	rainfed lowland		WAB0001623	TOG 6422
488	GLAB1790	GLAB1790_490	GLAB1790_490	Glaberrima	Liberia	TOG 6422-A	Cultivated	rainfed lowland		WAB0032645	TOG 6422-A
569	GLAB1791	GLAB1791_572	GLAB1791_572	Glaberrima	Liberia	TOG 6423	Cultivated	rainfed lowland		WAB0001624	TOG 6423
718	GLAB1793	GLAB1793_722	GLAB1793_722	Glaberrima	Liberia	TOG 6425	Cultivated	rainfed lowland		WAB0001626	TOG 6425
435	GLAB1795	GLAB1795_436	GLAB1795_436	Glaberrima	Liberia	TOG 6426	Cultivated	rainfed lowland		WAB0001627	TOG 6426
3144	GLAB696	GLAB696_3256	GLAB696_3256	Glaberrima	Liberia	TOG 6427	Cultivated	rainfed lowland		WAB0001628	TOG 6427
421	GLAB1796	GLAB1796_422	GLAB1796_422	Glaberrima	Liberia	TOG 6428	Cultivated	rainfed lowland		WAB0001629	TOG 6428
3318	GLAB970	GLAB970_3444	GLAB970_3444	Glaberrima	Liberia	TOG 6428 - A		Irrigated lowland		WAB0032425	TOG 6428-A	TOG 6428-A	Liberia
2082	GLAB2172	GLAB2172_2129	GLAB2172_2129	Glaberrima	Liberia	TOG 6429	Cultivated	rainfed lowland		WAB0001630	TOG 6429
3349	GLAB2352	GLAB2352_3475	GLAB2352_3475	Glaberrima	Liberia	TOG 6430	Cultivated	rainfed lowland		WAB0001631	TOG 6430
570	GLAB1797	GLAB1797_573	GLAB1797_573	Glaberrima	Liberia	TOG 6431	Cultivated	rainfed lowland		WAB0001632	TOG 6431
197	GLAB1798	GLAB1798_198	GLAB1798_198	Glaberrima	Liberia	TOG 6431-A	Cultivated	rainfed lowland		WAB0032584	TOG 6431-A
1523	GLAB1051	GLAB1051_1545	GLAB1051_1545	Glaberrima	Liberia	TOG 6432	Cultivated	rainfed lowland		WAB0001633	TOG 6432
3621	GLAB818	GLAB818_3771	GLAB818_3771	Glaberrima	Liberia	TOG 6432-A	Cultivated	rainfed lowland		WAB0032705	TOG 6432-A
1833	GLAB24	GLAB24_1871	GLAB24_1871	Glaberrima	Liberia	TOG 6434	Cultivated	rainfed lowland		WAB0001635	TOG 6434
3291	GLAB3063	GLAB3063_3417	GLAB3063_3417	Glaberrima	Liberia	TOG 6434-A	Cultivated	rainfed lowland		WAB0031937	TOG 6434-A
658	GLAB1801	GLAB1801_662	GLAB1801_662	Glaberrima	Liberia	TOG 6435	Cultivated	rainfed lowland		WAB0001636	TOG 6435
3538	GLAB951	GLAB951_3681	GLAB951_3681	Glaberrima	Liberia	TOG 6435 - A		Irrigated lowland	Doublons	WAB0032700	TOG 6435-A	TOG 6435-A	Liberia
1703	GLAB2091	GLAB2091_1736	GLAB2091_1736	Glaberrima	Liberia	TOG 6435-A		Irrigated lowland	Doublons	WAB0032700	TOG 6435-A
626	GLAB1802	GLAB1802_630	GLAB1802_630	Glaberrima	Liberia	TOG 6436	Cultivated	rainfed lowland		WAB0001637	TOG 6436
3511	GLAB962	GLAB962_3651	GLAB962_3651	Glaberrima	Liberia	TOG 6436 - A		Irrigated lowland	Doublons	WAB0032804	TOG 6436-A	TOG 6436-A	Liberia
1787	GLAB2187	GLAB2187_1821	GLAB2187_1821	Glaberrima	Liberia	TOG 6436-A		Irrigated lowland	Doublons	WAB0032804	TOG 6436-A
1685	GLAB178	GLAB178_1716	GLAB178_1716	Glaberrima	Liberia	TOG 6437	Cultivated	rainfed lowland	Doublons	WAB0001638	TOG 6437
535	GLAB1805	GLAB1805_537	GLAB1805_537	Glaberrima	Mali	TOG 6440	Cultivated	Irrigated lowland		WAB0001641	TOG 6440
413	GLAB1806	GLAB1806_414	GLAB1806_414	Glaberrima	Mali	TOG 6441	Cultivated	Irrigated lowland		WAB0001642	TOG 6441
727	GLAB1808	GLAB1808_731	GLAB1808_731	Glaberrima	Mali	TOG 6441-B	Cultivated	Irrigated lowland		WAB0032606	TOG 6441-B
1534	GLAB1157	GLAB1157_1557	Out_GLAB1157_1557	Glaberrima	Mali	TOG 6442	Cultivated	Irrigated lowland	Affected DARwin tree after excluding the most distant 30 samples	WAB0008948	TOG 6442
1856	GLAB160	GLAB160_1896	GLAB160_1896	Glaberrima	Mali	TOG 6442-A	Cultivated	Irrigated lowland		WAB0032523	TOG 6442-A
1321	GLAB2133	GLAB2133_1331	GLAB2133_1331	Glaberrima	Mali	TOG 6445	Cultivated	Irrigated lowland		WAB0001645	TOG 6445
1247	GLAB1107	GLAB1107_1257	GLAB1107_1257	Glaberrima	Mali	TOG 6448	Cultivated	Irrigated lowland		WAB0008950	TOG 6448
436	GLAB1809	GLAB1809_437	GLAB1809_437	Glaberrima	Mali	TOG 6449	Cultivated	Irrigated lowland		WAB0001647	TOG 6449
51	GLAB1224	GLAB1224_51	GLAB1224_51	Glaberrima	Mali	TOG 6450	Cultivated	Irrigated lowland		WAB0008951	TOG 6450
244	GLAB1810	GLAB1810_245	GLAB1810_245	Glaberrima	Mali	TOG 6453	Cultivated	Irrigated lowland		WAB0001648	TOG 6453
248	GLAB1812	GLAB1812_249	GLAB1812_249	Glaberrima	Mali	TOG 6456-A	Cultivated	Irrigated lowland		WAB0032388	TOG 6456-A
3104	GLAB2754	GLAB2754_3214	GLAB2754_3214	Glaberrima	Mali	TOG 6460	Cultivated	Irrigated lowland		WAB0001652	TOG 6460
3243	GLAB664	GLAB664_3362	GLAB664_3362	Glaberrima	Liberia	TOG 6461	Cultivated	rainfed lowland		WAB0001653	TOG 6461
554	GLAB1814	GLAB1814_557	GLAB1814_557	Glaberrima	Liberia	TOG 6462	Cultivated	rainfed lowland		WAB0001654	TOG 6462
3547	GLAB950	GLAB950_3693	GLAB950_3693	Glaberrima	Liberia	TOG 6462 - A		Irrigated lowland	Doublons	WAB0032591	TOG 6462-A	TOG 6462-A	Liberia
780	GLAB953	GLAB953_784	GLAB953_784	Glaberrima	Liberia	TOG 6462-A		Irrigated lowland	Doublons	WAB0032591	TOG 6462-A
3252	GLAB2927	GLAB2927_3371	GLAB2927_3371	Glaberrima	Nigeria	TOG 6464		Upland		WAB0001656	TOG 6464
1924	GLAB343	GLAB343_1965	GLAB343_1965	Glaberrima	Liberia	TOG 6465	Cultivated	rainfed lowland		WAB0001657	TOG 6465
643	GLAB1816	GLAB1816_647	GLAB1816_647	Glaberrima	Liberia	TOG 6466		Irrigated lowland		WAB0001658	TOG 6466
1998	GLAB2255	GLAB2255_2041	GLAB2255_2041	Glaberrima	Liberia	TOG 6467	Cultivated	rainfed lowland		WAB0001659	TOG 6467
283	GLAB169	GLAB169_284	GLAB169_284	Glaberrima	Liberia	TOG 6467-A	Cultivated	rainfed lowland		WAB0032467	TOG 6467-A
585	GLAB1818	GLAB1818_588	GLAB1818_588	Glaberrima	Liberia	TOG 6468	Cultivated	rainfed lowland		WAB0001660	TOG 6468
2609	GLAB783	GLAB783_2688	GLAB783_2688	Glaberrima	Liberia	TOG 6469	Cultivated	rainfed lowland		WAB0001661	TOG 6469
527	GLAB1820	GLAB1820_529	GLAB1820_529	Glaberrima	Liberia	TOG 6471	Cultivated	rainfed lowland		WAB0001663	TOG 6471
3441	GLAB2326	GLAB2326_3578	GLAB2326_3578	Glaberrima	Liberia	TOG 6476 - A		Irrigated lowland	Doublons	WAB0032683	TOG 6476-A	TOG 6476-A	Liberia
2047	GLAB566	GLAB566_2093	GLAB566_2093	Glaberrima	Liberia	TOG 6476-A		Irrigated lowland	Doublons	WAB0032683	TOG 6476-A
3406	GLAB1788	GLAB1788_3538	GLAB1788_3538	Glaberrima	Liberia	TOG 6477	Cultivated	rainfed lowland		WAB0001669	TOG 6477
3539	GLAB1781	GLAB1781_3682	GLAB1781_3682	Glaberrima	Liberia	TOG 6480 - A		Irrigated lowland	Doublons	WAB0032491	TOG 6480-A	TOG 6480-A	Liberia
1798	GLAB550	GLAB550_1834	GLAB550_1834	Glaberrima	Liberia	TOG 6480-A		Irrigated lowland	Doublons	WAB0032491	TOG 6480-A
1235	GLAB1101	GLAB1101_1245	GLAB1101_1245	Glaberrima	Liberia	TOG 6480-B		Irrigated lowland		WAB0032713	TOG 6480-B
190	GLAB1827	GLAB1827_191	GLAB1827_191	Glaberrima	Liberia	TOG 6482	Cultivated	rainfed lowland		WAB0001674	TOG 6482
2822	GLAB2635	GLAB2635_2907	GLAB2635_2907	Glaberrima	Burkina_Faso	TOG 6482 - A		Upland		WAB0037181	TOG 6482-A	TOG 6482-A	Burkina_Faso
518	GLAB1829	GLAB1829_520	GLAB1829_520	Glaberrima	Liberia	TOG 6483-A	Cultivated	rainfed lowland		WAB0032669	TOG 6483-A
1577	GLAB381	GLAB381_1601	GLAB381_1601	Glaberrima	Liberia	TOG 6485	Cultivated	rainfed lowland		WAB0001677	TOG 6485
3580	GLAB961	GLAB961_3728	GLAB961_3728	Glaberrima	Liberia	TOG 6485 - A		Irrigated lowland	Doublons	WAB0032554	TOG 6485-A	TOG 6485-A	Liberia
1863	GLAB2173	GLAB2173_1903	GLAB2173_1903	Glaberrima	Liberia	TOG 6485-A		Irrigated lowland	Doublons	WAB0032554	TOG 6485-A
3796	GLAB3177	GLAB3177_3960	GLAB3177_3960	Glaberrima	Liberia	TOG 6486	Cultivated	rainfed lowland		WAB0001678	TOG 6486
1166	GLAB1068	GLAB1068_1176	GLAB1068_1176	Glaberrima	Liberia	TOG 6486-A	Cultivated	rainfed lowland		WAB0032292	TOG 6486-A
353	GLAB1012	GLAB1012_354	GLAB1012_354	Glaberrima	Liberia	TOG 6487	Cultivated	rainfed lowland		WAB0001679	TOG 6487
691	GLAB260	GLAB260_695	GLAB260_695	Glaberrima	Liberia	TOG 6489	Cultivated	rainfed lowland		WAB0001681	TOG 6489
2862	GLAB2619	GLAB2619_2952	GLAB2619_2952	Glaberrima	Liberia	TOG 6489 - A		Irrigated lowland	Doublons	WAB0032849	TOG 6489-A	TOG 6489-A	Liberia
618	GLAB1833	GLAB1833_622	GLAB1833_622	Glaberrima	Liberia	TOG 6489-A		Irrigated lowland	Doublons	WAB0032849	TOG 6489-A
593	GLAB1834	GLAB1834_597	GLAB1834_597	Glaberrima	Liberia	TOG 649	Cultivated	rainfed lowland		WAB0029431	TOG 649
2896	GLAB2630	GLAB2630_2987	GLAB2630_2987	Glaberrima	Liberia	TOG 6490	Cultivated	rainfed lowland		WAB0001682	TOG 6490
914	GLAB188	GLAB188_920	GLAB188_920	Glaberrima	Liberia	TOG 6491	Cultivated	rainfed lowland		WAB0001683	TOG 6491
937	GLAB158	GLAB158_944	GLAB158_944	Glaberrima	Liberia	TOG 6492	Cultivated	rainfed lowland		WAB0001684	TOG 6492
623	GLAB1837	GLAB1837_627	GLAB1837_627	Glaberrima	Liberia	TOG 6492-A		Irrigated lowland		WAB0031935	TOG 6492-A
1953	GLAB2197	GLAB2197_1994	GLAB2197_1994	Glaberrima	Liberia	TOG 6493	Cultivated	rainfed lowland		WAB0001685	TOG 6493
1483	GLAB177	GLAB177_1501	GLAB177_1501	Glaberrima	Liberia	TOG 6495	Cultivated	rainfed lowland		WAB0001687	TOG 6495
2480	GLAB3536	GLAB3536_2555	GLAB3536_2555	Glaberrima	Liberia	TOG 6496	Cultivated	rainfed lowland		WAB0001688	TOG 6496
3208	GLAB648	GLAB648_3324	GLAB648_3324	Glaberrima	Liberia	TOG 6496 - A	Cultivated	rainfed lowland	Doublons	WAB0032636	TOG 6496-A	TOG 6496-A	Liberia
3222	GLAB623	GLAB623_3340	GLAB623_3340	Glaberrima	Liberia	TOG 6496 - A	Cultivated	rainfed lowland	Doublons	WAB0032636	TOG 6496-A	TOG 6496-A	Liberia
40	GLAB1180	GLAB1180_40	GLAB1180_40	Glaberrima	Liberia	TOG 6496-A		Irrigated lowland	Doublons	WAB0032636	TOG 6496-A
3730	GLAB1811	GLAB1811_3889	GLAB1811_3889	Glaberrima	Liberia	TOG 6497	Cultivated	rainfed lowland		WAB0001689	TOG 6497
614	GLAB1840	GLAB1840_618	GLAB1840_618	Glaberrima	Liberia	TOG 6500	Cultivated	rainfed lowland		WAB0001692	TOG 6500
3817	GLAB3179	GLAB3179_3984	GLAB3179_3984	Glaberrima	Liberia	TOG 6501	Cultivated	rainfed lowland		WAB0001693	TOG 6501
1963	GLAB2202	GLAB2202_2006	GLAB2202_2006	Glaberrima	Liberia	TOG 6503	Cultivated	rainfed lowland		WAB0001695	TOG 6503
819	GLAB395	GLAB395_823	GLAB395_823	Glaberrima	Liberia	TOG 6505	Cultivated	rainfed lowland		WAB0001697	TOG 6505
823	GLAB923	GLAB923_827	GLAB923_827	Glaberrima	Liberia	TOG 6506	Cultivated	rainfed lowland		WAB0001698	TOG 6506
10	GLAB1048	GLAB1048_10	GLAB1048_10	Glaberrima	Liberia	TOG 6509	Cultivated	rainfed lowland		WAB0001701	TOG 6509
3412	GLAB2342	GLAB2342_3545	GLAB2342_3545	Glaberrima	Liberia	TOG 6509 - A		Irrigated lowland	Doublons	WAB0032639	TOG 6509-A	TOG 6509-A	Liberia
1618	GLAB1969	GLAB1969_1644	GLAB1969_1644	Glaberrima	Liberia	TOG 6509-A		Irrigated lowland	Doublons	WAB0032639	TOG 6509-A
1681	GLAB1084	GLAB1084_1711	GLAB1084_1711	Glaberrima	Liberia	TOG 6510	Cultivated	rainfed lowland		WAB0001702	TOG 6510
45	GLAB618	GLAB618_45	GLAB618_45	Glaberrima	Liberia	TOG 6512	Cultivated	rainfed lowland		WAB0001704	TOG 6512
1536	GLAB1085	GLAB1085_1559	GLAB1085_1559	Glaberrima	Liberia	TOG 6514	Cultivated	rainfed lowland		WAB0001706	TOG 6514
82	GLAB1198	GLAB1198_82	GLAB1198_82	Glaberrima	Liberia	TOG 6516	Cultivated	rainfed lowland		WAB0001708	TOG 6516
3427	GLAB2928	GLAB2928_3560	GLAB2928_3560	Glaberrima	Nigeria	TOG 6518		Upland		WAB0001710	TOG 6518
1509	GLAB387	GLAB387_1531	GLAB387_1531	Glaberrima	Liberia	TOG 6519	Cultivated	rainfed lowland		WAB0001711	TOG 6519
68	GLAB1291	GLAB1291_68	GLAB1291_68	Glaberrima	Liberia	TOG 6519-A	Cultivated	rainfed lowland		WAB0032689	TOG 6519-A
1672	GLAB2115	GLAB2115_1702	GLAB2115_1702	Glaberrima	Liberia	TOG 6520	Cultivated	rainfed lowland		WAB0001712	TOG 6520
859	GLAB520	GLAB520_863	GLAB520_863	Glaberrima	Liberia	TOG 6521	Cultivated	rainfed lowland		WAB0001713	TOG 6521
787	GLAB442	GLAB442_791	GLAB442_791	Glaberrima	Liberia	TOG 6521-A	Cultivated	rainfed lowland		WAB0032422	TOG 6521-A
1466	GLAB406	GLAB406_1482	GLAB406_1482	Glaberrima	Liberia	TOG 6522	Cultivated	rainfed lowland		WAB0001714	TOG 6522
3356	GLAB831	GLAB831_3483	GLAB831_3483	Glaberrima	Liberia	TOG 6522-A	Cultivated	rainfed lowland		WAB0032731	TOG 6522-A
64	GLAB742	GLAB742_64	GLAB742_64	Glaberrima	Liberia	TOG 6523	Cultivated	rainfed lowland		WAB0001715	TOG 6523
1105	GLAB602	GLAB602_1115	GLAB602_1115	Glaberrima	Liberia	TOG 6523-A	Cultivated	rainfed lowland		WAB0032720	TOG 6523-A
284	GLAB1248	GLAB1248_285	GLAB1248_285	Glaberrima	Liberia	TOG 6525	Cultivated	rainfed lowland		WAB0001717	TOG 6525
826	GLAB1216	GLAB1216_830	GLAB1216_830	Glaberrima	Liberia	TOG 6527	Cultivated	rainfed lowland		WAB0001719	TOG 6527
512	GLAB1848	GLAB1848_514	GLAB1848_514	Glaberrima	Liberia	TOG 6528		Irrigated lowland		WAB0001720	TOG 6528
778	GLAB733	GLAB733_782	GLAB733_782	Glaberrima	Liberia	TOG 6529-A	Cultivated	rainfed lowland		WAB0032464	TOG 6529-A
1604	GLAB1086	GLAB1086_1630	GLAB1086_1630	Glaberrima	Liberia	TOG 6529-B	Cultivated	rainfed lowland		WAB0032819	TOG 6529-B
499	GLAB1850	GLAB1850_501	GLAB1850_501	Glaberrima	Liberia	TOG 6531	Cultivated	rainfed lowland		WAB0001723	TOG 6531
3314	GLAB1062	GLAB1062_3440	GLAB1062_3440	Glaberrima	Liberia	TOG 6531 - A		Irrigated lowland	Doublons	WAB0032910	TOG 6531-A	TOG 6531-A	Liberia
1391	GLAB1083	GLAB1083_1404	GLAB1083_1404	Glaberrima	Liberia	TOG 6531-A		Irrigated lowland	Doublons	WAB0032910	TOG 6531-A
3380	GLAB2331	GLAB2331_3510	GLAB2331_3510	Glaberrima	Liberia	TOG 6533	Cultivated	rainfed lowland		WAB0021334	TOG 6533
820	GLAB1307	GLAB1307_824	GLAB1307_824	Glaberrima	Liberia	TOG 6534	Cultivated	rainfed lowland		WAB0019867	TOG 6534
348	GLAB978	GLAB978_349	GLAB978_349	Glaberrima	Liberia	TOG 6534-A	Cultivated	rainfed lowland		WAB0032663	TOG 6534-A
3143	GLAB718	GLAB718_3255	GLAB718_3255	Glaberrima	Liberia	TOG 6535	Cultivated	rainfed lowland		WAB0001727	TOG 6535
403	GLAB1856	GLAB1856_404	GLAB1856_404	Glaberrima	Liberia	TOG 6537		Irrigated lowland		WAB0001729	TOG 6537
406	GLAB1250	GLAB1250_407	GLAB1250_407	Glaberrima	Liberia	TOG 6538	Cultivated	rainfed lowland		WAB0001730	TOG 6538
3486	GLAB2389	GLAB2389_3624	GLAB2389_3624	Glaberrima	Liberia	TOG 6538-A	Cultivated	rainfed lowland		WAB0032294	TOG 6538-A
168	GLAB1858	GLAB1858_169	GLAB1858_169	Glaberrima	Liberia	TOG 6541	Cultivated	rainfed lowland		WAB0001733	TOG 6541
1903	GLAB269	GLAB269_1944	GLAB269_1944	Glaberrima	Liberia	TOG 6543	Cultivated	rainfed lowland		WAB0001735	TOG 6543
720	GLAB2037	GLAB2037_724	GLAB2037_724	Glaberrima	Liberia	TOG 6544	Cultivated	rainfed lowland		WAB0001736	TOG 6544
1722	GLAB241	GLAB241_1756	GLAB241_1756	Glaberrima	Liberia	TOG 6545	Cultivated	rainfed lowland		WAB0017341	TOG 6545
1465	GLAB221	GLAB221_1481	GLAB221_1481	Glaberrima	Liberia	TOG 6546	Cultivated	rainfed lowland		WAB0001738	TOG 6546
652	GLAB2056	GLAB2056_656	GLAB2056_656	Glaberrima	Liberia	TOG 6547	Cultivated	rainfed lowland		WAB0001739	TOG 6547
158	GLAB1860	GLAB1860_159	GLAB1860_159	Glaberrima	Liberia	TOG 6547-A	Cultivated	rainfed lowland		WAB0031945	TOG 6547-A
3571	GLAB853	GLAB853_3719	GLAB853_3719	Glaberrima	Liberia	TOG 6548	Cultivated	rainfed lowland		WAB0001740	TOG 6548
163	GLAB40	GLAB40_164	GLAB40_164	Glaberrima	Liberia	TOG 6548-A		Irrigated lowland		WAB0032431	TOG 6548-A
993	GLAB333	GLAB333_1002	GLAB333_1002	Glaberrima	Liberia	TOG 6549	Cultivated	rainfed lowland		WAB0007954	TOG 6549
669	GLAB1861	GLAB1861_673	GLAB1861_673	Glaberrima	Liberia	TOG 6549-A	Cultivated	rainfed lowland		WAB0032801	TOG 6549-A
184	GLAB1862	GLAB1862_185	GLAB1862_185	Glaberrima	Liberia	TOG 6550	Cultivated	rainfed lowland		WAB0001742	TOG 6550
1862	GLAB538	GLAB538_1902	GLAB538_1902	Glaberrima	Liberia	TOG 6552	Cultivated	rainfed lowland		WAB0001744	TOG 6552
3465	GLAB2339	GLAB2339_3602	GLAB2339_3602	Glaberrima	Liberia	TOG 6552 - A		Irrigated lowland	Doublons	WAB0032681	TOG 6552-A	TOG 6552-A	Liberia
52	GLAB1231	GLAB1231_52	GLAB1231_52	Glaberrima	Liberia	TOG 6552-A		Irrigated lowland	Doublons	WAB0032681	TOG 6552-A
1835	GLAB216	GLAB216_1873	GLAB216_1873	Glaberrima	Liberia	TOG 6553	Cultivated	rainfed lowland		WAB0001745	TOG 6553
659	GLAB1864	GLAB1864_663	GLAB1864_663	Glaberrima	Liberia	TOG 6555	Cultivated	rainfed lowland		WAB0001747	TOG 6555
237	GLAB1865	GLAB1865_238	GLAB1865_238	Glaberrima	Liberia	TOG 6556	Cultivated	rainfed lowland		WAB0001748	TOG 6556
370	GLAB1245	GLAB1245_371	GLAB1245_371	Glaberrima	Liberia	TOG 6556-A	Cultivated	rainfed lowland		WAB0032627	TOG 6556-A
3910	GLAB697	GLAB697_4115	GLAB697_4115	Glaberrima	Liberia	TOG 6557	Cultivated	rainfed lowland		WAB0001749	TOG 6557
1686	GLAB149	GLAB149_1717	GLAB149_1717	Glaberrima	Liberia	TOG 6558	Cultivated	rainfed lowland		WAB0001750	TOG 6558
1956	GLAB2112	GLAB2112_1997	GLAB2112_1997	Glaberrima	Liberia	TOG 6558-A	Cultivated	rainfed lowland		WAB0032306	TOG 6558-A
2554	GLAB804	GLAB804_2630	GLAB804_2630	Glaberrima	Liberia	TOG 6560	Cultivated	rainfed lowland		WAB0001752	TOG 6560
731	GLAB1868	GLAB1868_735	GLAB1868_735	Glaberrima	Liberia	TOG 6561	Cultivated	rainfed lowland		WAB0001753	TOG 6561
526	GLAB1869	GLAB1869_528	GLAB1869_528	Glaberrima	Liberia	TOG 6562	Cultivated	rainfed lowland		WAB0001754	TOG 6562
1480	GLAB1070	GLAB1070_1498	GLAB1070_1498	Glaberrima	Liberia	TOG 6563	Cultivated	rainfed lowland		WAB0001755	TOG 6563
495	GLAB1870	GLAB1870_497	GLAB1870_497	Glaberrima	Liberia	TOG 6564	Cultivated	rainfed lowland		WAB0008957	TOG 6564
1441	GLAB2207	GLAB2207_1456	GLAB2207_1456	Glaberrima	Liberia	TOG 6564-A	Cultivated	rainfed lowland		WAB0032666	TOG 6564-A
179	GLAB2019	GLAB2019_180	GLAB2019_180	Glaberrima	Liberia	TOG 6565	Cultivated	rainfed lowland		WAB0001757	TOG 6565
562	GLAB1871	GLAB1871_565	GLAB1871_565	Glaberrima	Liberia	TOG 6566	Cultivated	rainfed lowland		WAB0001758	TOG 6566
3215	GLAB2315	GLAB2315_3332	GLAB2315_3332	Glaberrima	Liberia	TOG 6566 - A		Irrigated lowland	Doublons	WAB0032812	TOG 6566-A	TOG 6566-A	Liberia
893	GLAB1223	GLAB1223_897	GLAB1223_897	Glaberrima	Liberia	TOG 6566-A		Irrigated lowland	Doublons	WAB0032812	TOG 6566-A
1595	GLAB1944	GLAB1944_1620	GLAB1944_1620	Glaberrima	Liberia	TOG 6567-A	Cultivated	rainfed lowland		WAB0032707	TOG 6567-A
1964	GLAB1854	GLAB1854_2007	GLAB1854_2007	Glaberrima	Liberia	TOG 6567-B	Cultivated	rainfed lowland		WAB0032660	TOG 6567-B
701	GLAB1872	GLAB1872_705	GLAB1872_705	Glaberrima	Liberia	TOG 6568	Cultivated	rainfed lowland		WAB0001760	TOG 6568
3226	GLAB2351	GLAB2351_3344	GLAB2351_3344	Glaberrima	Liberia	TOG 6568 - A		Irrigated lowland	Doublons	WAB0032579	TOG 6568-A	TOG 6568-A	Liberia
768	GLAB906	GLAB906_772	GLAB906_772	Glaberrima	Liberia	TOG 6568-A		Irrigated lowland	Doublons	WAB0032579	TOG 6568-A
234	GLAB1873	GLAB1873_235	GLAB1873_235	Glaberrima	Liberia	TOG 6569	Cultivated	rainfed lowland		WAB0006860	TOG 6569
206	GLAB1874	GLAB1874_207	GLAB1874_207	Glaberrima	Liberia	TOG 6570	Cultivated	rainfed lowland		WAB0001762	TOG 6570
275	GLAB1876	GLAB1876_276	GLAB1876_276	Glaberrima	Liberia	TOG 6573	Cultivated	rainfed lowland		WAB0001765	TOG 6573
222	GLAB1877	GLAB1877_223	GLAB1877_223	Glaberrima	Liberia	TOG 6573-A	Cultivated	rainfed lowland		WAB0032625	TOG 6573-A
1713	GLAB1943	GLAB1943_1746	GLAB1943_1746	Glaberrima	Liberia	TOG 6573-B	Cultivated	rainfed lowland		WAB0032820	TOG 6573-B
682	GLAB1879	GLAB1879_686	GLAB1879_686	Glaberrima	Liberia	TOG 6575	Cultivated	rainfed lowland		WAB0001767	TOG 6575
[truncated: 928 more rows]

## Sheet: duplicates
Order	DNA ID (DArT original data)	Final corrected taxa name 22Mar2017	Final corrected taxa name with outliers 1Apr2017	Final species name 18Nov2016	Country of origin 25Nov16	Accession or Variety	Status	Ecology	Comment	Accenumb	Correct accename
28	GLAB1196	GLAB1196_28	GLAB1196_28	Glaberrima	Mali	ARAPILI	Cultivated	Irrigated lowland	Doublons	WAB0029291	ARAPILI
803	GLAB1199	GLAB1199_807	GLAB1199_807	Glaberrima	Mali	ARAPILI	Cultivated	Irrigated lowland	Doublons	WAB0029291	ARAPILI
3484	GLAB2896	GLAB2896_3622	GLAB2896_3622	Glaberrima	Nigeria	C 7608			Doublons	WAB0029343
1109	GLAB636	GLAB636_1119	GLAB636_1119	Glaberrima	Nigeria	C 7608			Doublons	WAB0029343	C 7608
3395	GLAB1773	GLAB1773_3526	GLAB1773_3526	Glaberrima	Senegal	C G 25		Irrigated lowland	Doublons	WAB0029358	CG 25
2089	GLAB1567	GLAB1567_2136	GLAB1567_2136	Glaberrima	Senegal	CG 14	Cultivated	Irrigated lowland	Doublons	WAB0006871	CG 14
2171	ARC33	GLAB33_2223	GLAB33_2223	Glaberrima	Senegal	CG 14	Cultivated	Irrigated lowland	Doublons	WAB0006871	CG 14
1168	GLAB653	GLAB653_1178	GLAB653_1178	Glaberrima	Senegal	CG 25	Cultivated	Irrigated lowland	Doublons	WAB0029358	CG 25
3537	GLAB3036	GLAB3036_3680	GLAB3036_3680	Glaberrima	Senegal	CG 35 - B		Irrigated lowland	Doublons	WAB0032773	CG 35-B
1281	GLAB656	GLAB656_1291	GLAB656_1291	Glaberrima	Senegal	CG 35-B		Irrigated lowland	Doublons	WAB0032773	CG 35-B
3593	GLAB1094	GLAB1094_3741	GLAB1094_3741	Glaberrima	Mali	DIAKAO OUADEO - B		Irrigated lowland	Doublons	WAB0029242	DIAKAO OUADEO B
305	GLAB1239	GLAB1239_306	GLAB1239_306	Glaberrima	Mali	DIAKAO OUADEO B		Irrigated lowland	Doublons	WAB0029242	DIAKAO OUADEO B
2851	GLAB2607	GLAB2607_2941	GLAB2607_2941	Glaberrima	Mali	DOUGANANAGOR		Irrigated lowland	Doublons	WAB0029236	DOUGANANGOI
1145	GLAB693	GLAB693_1155	GLAB693_1155	Glaberrima	Mali	DOUGANANGOI		Irrigated lowland	Doublons	WAB0029236	DOUGANANGOI
2495	GLAB3591	GLAB3591_2570	GLAB3591_2570	Glaberrima	Ghana	EWE MOLU	Cultivated	rainfed lowland	Doublons	WAB0029080	EWE MOLU
3117	GLAB2846	GLAB2846_3228	GLAB2846_3228	Glaberrima	Ghana	EWE MOLU	Cultivated	rainfed lowland	Doublons	WAB0029080	EWE MOLU
1169	GLAB701	GLAB701_1179	GLAB701_1179	Glaberrima	Togo	Ewemoli	Cultivated	Irrigated lowland	Doublons	WAB0029377	Ewemoli
1239	GLAB710	GLAB710_1249	Out_GLAB710_1249	Glaberrima	Liberia	FAO ACC 34462	Cultivated	rainfed lowland	Affected DARwin tree after excluding the most distant 30 samples	WAB0029143	FAO ACC 34462
1887	GLAB2217	GLAB2217_1928	GLAB2217_1928	Glaberrima	Liberia	FAO ACC 34462	Cultivated	rainfed lowland	Doublons	WAB0029143	FAO ACC 34462
1123	GLAB725	GLAB725_1133	GLAB725_1133	Glaberrima	Mali	FERGUERE N'GABOU BALEO		Irrigated lowland	Doublons	WAB0029253	FERGUERE N'GABOU BALEO
2793	GLAB2568	GLAB2568_2877	GLAB2568_2877	Glaberrima	Mali	FERGUERE N'GABOUBALEO		Irrigated lowland	Doublons	WAB0029253	FERGUERE N'GABOU BALEO
2057	GLAB1724	GLAB1724_2103	GLAB1724_2103	Glaberrima	Senegal	FETE FEE		Irrigated lowland	Doublons	WAB0032964	FETE-FEE(G)
2875	GLAB2596	GLAB2596_2965	GLAB2596_2965	Glaberrima	Senegal	FETE FETE (G)		Irrigated lowland	Doublons	WAB0032964	FETE-FEE(G)
2887	GLAB2611	GLAB2611_2977	GLAB2611_2977	Glaberrima	Liberia	GBAKAI - A			Doublons	WAB0032524	GBAKAI-A
1275	GLAB734	GLAB734_1285	GLAB734_1285	Glaberrima	Liberia	GBAKAI-A	Cultivated	rainfed lowland	Doublons	WAB0032524	GBAKAI-A
38	GLAB1270	GLAB1270_38	GLAB1270_38	Glaberrima	Mali	KACHA 2		Irrigated lowland	Doublons	WAB0029244	KACHA 2
3838	GLAB1112	GLAB1112_4009	GLAB1112_4009	Glaberrima	Mali	KADIALA OUADEO - B		Irrigated lowland	Doublons	WAB0032918	KADIALA OUADEO B
302	GLAB1300	GLAB1300_303	GLAB1300_303	Glaberrima	Mali	KADIALA OUADEO B		Irrigated lowland	Doublons	WAB0032918	KADIALA OUADEO B
3530	GLAB1071	GLAB1071_3673	GLAB1071_3673	Glaberrima	Mali	KESSIRIME - B		Irrigated lowland	Doublons	WAB0029275	KESSIRIME B
399	GLAB878	GLAB878_400	GLAB878_400	Glaberrima	Mali	KESSIRIME B		Irrigated lowland	Doublons	WAB0029275	KESSIRIME B
878	GLAB1220	GLAB1220_882	GLAB1220_882	Glaberrima	Tanzania	KIBAWA (LONG WINGS)			Doublons	WAB0029371	KIBAWA (LONG WINGS)
3745	GLAB1697	GLAB1697_3906	GLAB1697_3906	Glaberrima	Zanzibar	KIBAWA (LongWING)			Doublons	WAB0029371	KIBAWA (LONG WINGS)
1126	GLAB800	GLAB800_1136	GLAB800_1136	Glaberrima	Togo	KPAKPALIKPE		Irrigated lowland	Doublons	WAB0032399	KPAKPALIPE
2606	GLAB3510	GLAB3510_2685	GLAB3510_2685	Glaberrima	Togo	KPAKPALIPE	Cultivated	Irrigated lowland	Doublons	WAB0032399	KPAKPALIPE
3798	GLAB1133	GLAB1133_3962	GLAB1133_3962	Glaberrima	Mali	L G 7		Irrigated lowland	Doublons	WAB0029294	LG 7
1491	GLAB1126	GLAB1126_1511	GLAB1126_1511	Glaberrima	Mali	LG 7		Irrigated lowland	Doublons	WAB0029294	LG 7
3736	GLAB2259	GLAB2259_3897	GLAB2259_3897	Glaberrima	Mali	M G 21		Irrigated lowland	Doublons	WAB0029222	MG 21
1219	GLAB817	GLAB817_1229	GLAB817_1229	Glaberrima	Mali	MALOGONI DJENI		Irrigated lowland	Doublons	WAB0029227	MALOGONI DJENI
2533	GLAB3043	GLAB3043_2608	GLAB3043_2608	Glaberrima	Mali	MALOGONIDJENI		Irrigated lowland	Doublons	WAB0029227	MALOGONI DJENI
324	GLAB1258	GLAB1258_325	GLAB1258_325	Glaberrima	Mali	MASSA KAMELE		Irrigated lowland	Doublons	WAB0032965	MASSA KAMELE
3517	GLAB1095	GLAB1095_3660	GLAB1095_3660	Glaberrima	Mali	MASSAKA MELE		Irrigated lowland	Doublons	WAB0032965	MASSA KAMELE
13	GLAB827	GLAB827_13	GLAB827_13	Glaberrima	Mali	MB 306	Cultivated	Irrigated lowland	Doublons	WAB0032568	MB 306
766	GLAB1279	GLAB1279_770	GLAB1279_770	Glaberrima	Mali	MB 306	Cultivated	Irrigated lowland	Doublons	WAB0032568	MB 306
39	GLAB1252	GLAB1252_39	GLAB1252_39	Glaberrima	Mali	MG 21		Irrigated lowland	Doublons	WAB0029222	MG 21
1267	GLAB841	GLAB841_1277	GLAB841_1277	Glaberrima	Togo	MOLI YIBO (EWEMOLI)		Irrigated lowland	Doublons	WAB0029377	Ewemoli
1342	GLAB1551	GLAB1551_1353	GLAB1551_1353	Glaberrima	Mali	SIM SIMO RANEO		Irrigated lowland	Doublons	WAB0029245	SIMO RANEO
1106	GLAB958	GLAB958_1116	GLAB958_1116	Glaberrima	Mali	SIMO RANEO	Cultivated	Irrigated lowland	Doublons	WAB0029245	SIMO RANEO
3460	GLAB2322	GLAB2322_3597	GLAB2322_3597	Glaberrima	Chad	T G 34			Doublons	WAB0011921	TG 34
1280	GLAB991	GLAB991_1290	GLAB991_1290	Glaberrima	Togo	TG 059			Doublons	WAB0029372	TG 59
2846	GLAB2642	GLAB2642_2934	GLAB2642_2934	Glaberrima	Togo	TG 08 - 087		Upland	Doublons	WAB0038511	TG08-087
3358	GLAB3067	GLAB3067_3485	GLAB3067_3485	Glaberrima	Togo	TG 08 - 087		Upland	Doublons	WAB0038511	TG08-087
3553	GLAB3134	GLAB3134_3700	GLAB3134_3700	Glaberrima	Togo	TG 08 - 094		Upland	Doublons	WAB0038518	TG08-094
3799	GLAB3127	GLAB3127_3964	GLAB3127_3964	Glaberrima	Togo	TG 08 - 094		Upland	Doublons	WAB0038518	TG08-094
2880	GLAB2658	GLAB2658_2970	GLAB2658_2970	Glaberrima	Togo	TG 08 - 200		Upland	Doublons	WAB0038624	TG08-200
3902	GLAB2659	GLAB2659_4103	GLAB2659_4103	Glaberrima	Togo	TG 08 - 2000		Upland	Doublons	WAB0038624	TG08-200
3522	GLAB3183	GLAB3183_3665	GLAB3183_3665	Glaberrima	Togo	TG 08 - 216		Upland	Doublons	WAB0038640	TG08-216
3835	GLAB3189	GLAB3189_4006	GLAB3189_4006	Glaberrima	Togo	TG 08 - 216		Upland	Doublons	WAB0038640	TG08-216
2824	GLAB2652	GLAB2652_2910	GLAB2652_2910	Glaberrima	Togo	TG 08 - 254		Upland	Doublons	WAB0038678	TG08-254
2936	GLAB2657	GLAB2657_3031	GLAB2657_3031	Glaberrima	Togo	TG 08 - 254		Upland	Doublons	WAB0038678	TG08-254
2907	GLAB2656	GLAB2656_3000	GLAB2656_3000	Glaberrima	Togo	TG 08 - 265		Upland	Doublons	WAB0038689	TG08-265
3614	GLAB3371	GLAB3371_3764	GLAB3371_3764	Glaberrima	Togo	TG 08 - 265		Upland	Doublons	WAB0038689	TG08-265
2666	GLAB3524	GLAB3524_2745	GLAB3524_2745	Glaberrima	Togo	TG 08 - 269		Upland	Doublons	WAB0038693	TG08-269
3061	GLAB2683	GLAB2683_3167	GLAB2683_3167	Glaberrima	Togo	TG 08 - 269		Upland	Doublons	WAB0038693	TG08-269
2519	GLAB3488	GLAB3488_2594	GLAB3488_2594	Glaberrima	Togo	TG 08 - 271		Upland	Doublons	WAB0038695	TG08-271
2982	GLAB2655	GLAB2655_3081	GLAB2655_3081	Glaberrima	Togo	TG 08 - 271		Upland	Doublons	WAB0038695	TG08-271
3071	GLAB2682	GLAB2682_3178	GLAB2682_3178	Glaberrima	Togo	TG 08 - 272		Upland	Doublons	WAB0038696	TG08-272
3815	GLAB3481	GLAB3481_3982	GLAB3481_3982	Glaberrima	Togo	TG 08 - 272		Upland	Doublons	WAB0038696	TG08-272
2883	GLAB2686	GLAB2686_2973	GLAB2686_2973	Glaberrima	Togo	TG 08 - 273		Upland	Doublons	WAB0038697	TG08-273
3650	GLAB3458	GLAB3458_3803	GLAB3458_3803	Glaberrima	Togo	TG 08 - 273		Upland	Doublons	WAB0038697	TG08-273
2920	GLAB2685	GLAB2685_3013	GLAB2685_3013	Glaberrima	Togo	TG 08 - 274		Upland	Doublons	WAB0038698	TG08-274
3734	GLAB3432	GLAB3432_3895	GLAB3432_3895	Glaberrima	Togo	TG 08 - 274		Upland	Doublons	WAB0038698	TG08-274
2917	GLAB2684	GLAB2684_3010	GLAB2684_3010	Glaberrima	Togo	TG 08 - 275		Upland	Doublons	WAB0038699	TG08-275
3671	GLAB3374	GLAB3374_3825	GLAB3374_3825	Glaberrima	Togo	TG 08 - 275		Upland	Doublons	WAB0038699	TG08-275
1546	GLAB1078	GLAB1078_1570	GLAB1078_1570	Glaberrima	Chad	TG 34			Doublons	WAB0011921	TG 34
2530	GLAB3487	GLAB3487_2605	GLAB3487_2605	Glaberrima	Chad	TG 59	Cultivated		Doublons	WAB0029372	TG 59
3591	GLAB974	GLAB974_3739	GLAB974_3739	Glaberrima	Mali	TOG 059			Doublons	WAB0033246	TOG 59
3562	GLAB921	GLAB921_3709	GLAB921_3709	Glaberrima	Guinea	TOG 12396 - A			Doublons	WAB0032283	TOG 12396-A
1941	GLAB2191	GLAB2191_1982	GLAB2191_1982	Glaberrima	Guinea	TOG 12396-A			Doublons	WAB0032283	TOG 12396-A
3638	GLAB1733	GLAB1733_3789	GLAB1733_3789	Glaberrima	Guinea	TOG 12403 - A			Doublons	WAB0032544	TOG 12403-A
398	GLAB967	GLAB967_399	GLAB967_399	Glaberrima	Guinea	TOG 12403-A			Doublons	WAB0032544	TOG 12403-A
3302	GLAB832	GLAB832_3428	GLAB832_3428	Glaberrima	Guinea	TOG 12438 - A			Doublons	WAB0032844	TOG 12438-A
271	GLAB1382	GLAB1382_272	GLAB1382_272	Glaberrima	Guinea	TOG 12438-A			Doublons	WAB0032844	TOG 12438-A
612	GLAB1384	GLAB1384_616	GLAB1384_616	Glaberrima	Guinea	TOG 12444	Cultivated		Doublons	WAB0021009	TOG 12444
2009	GLAB1617	GLAB1617_2054	GLAB1617_2054	Glaberrima	Guinea	TOG 12444	Cultivated		Doublons	WAB0021009	TOG 12444
698	GLAB2055	GLAB2055_702	GLAB2055_702	Glaberrima	Guinea	TOG 13647	Cultivated	Irrigated lowland	Doublons	WAB0029098	TOG 13647
1738	GLAB2151	GLAB2151_1772	GLAB2151_1772	Glaberrima	Guinea	TOG 13647	Cultivated	Irrigated lowland	Doublons	WAB0029098	TOG 13647
3459	GLAB934	GLAB934_3596	GLAB934_3596	Glaberrima	Guinea	TOG 14176 - A		Irrigated lowland	Doublons	WAB0032737	TOG 14176-A
1877	GLAB1985	GLAB1985_1918	GLAB1985_1918	Glaberrima	Guinea	TOG 14176-A		Irrigated lowland	Doublons	WAB0032737	TOG 14176-A
3496	GLAB2325	GLAB2325_3635	GLAB2325_3635	Glaberrima	Liberia	TOG 14348 - A		Irrigated lowland	Doublons	WAB0032795	TOG 14348-A
1402	GLAB596	GLAB596_1415	GLAB596_1415	Glaberrima	Guinea	TOG 14348-A		Irrigated lowland	Doublons	WAB0032795	TOG 14348-A
3563	GLAB919	GLAB919_3710	GLAB919_3710	Glaberrima	Guinea	TOG 14352 - A		Irrigated lowland	Doublons	WAB0032750	TOG 14352-A
664	GLAB2063	GLAB2063_668	GLAB2063_668	Glaberrima	Guinea	TOG 14352-A		Irrigated lowland	Doublons	WAB0032750	TOG 14352-A
950	GLAB88	GLAB88_958	GLAB88_958	Glaberrima	Guinea	TOG 14354	Cultivated	Irrigated lowland	Doublons	WAB0013342	TOG 14354
1751	GLAB2176	GLAB2176_1785	GLAB2176_1785	Glaberrima	Guinea	TOG 14354	Cultivated	Irrigated lowland	Doublons	WAB0013342	TOG 14354
3596	GLAB916	GLAB916_3744	GLAB916_3744	Glaberrima	Guinea	TOG 14355 - A		Irrigated lowland	Doublons	WAB0032749	TOG 14355-A
1943	GLAB1948	GLAB1948_1984	GLAB1948_1984	Glaberrima	Guinea	TOG 14355-A		Irrigated lowland	Doublons	WAB0032749	TOG 14355-A
2769	GLAB2518	GLAB2518_2852	GLAB2518_2852	Glaberrima	Guinea	TOG 14356 - A		Irrigated lowland	Doublons	WAB0032981	TOG 14356-A
420	GLAB1426	GLAB1426_421	GLAB1426_421	Glaberrima	Guinea	TOG 14356-A		Irrigated lowland	Doublons	WAB0032981	TOG 14356-A
3531	GLAB1066	GLAB1066_3674	GLAB1066_3674	Glaberrima	Guinea	TOG 14358 - B		Irrigated lowland	Doublons	WAB0032982	TOG 14358-B
709	GLAB1428	GLAB1428_713	GLAB1428_713	Glaberrima	Guinea	TOG 14358-B		Irrigated lowland	Doublons	WAB0032982	TOG 14358-B
3542	GLAB931	GLAB931_3687	GLAB931_3687	Glaberrima	Guinea	TOG 14359 - A		Irrigated lowland	Doublons	WAB0032891	TOG 14359-A
3569	GLAB928	GLAB928_3717	GLAB928_3717	Glaberrima	Guinea	TOG 14359 - B		Irrigated lowland	Doublons	WAB0032744	TOG 14359-B
1627	GLAB1165	GLAB1165_1654	GLAB1165_1654	Glaberrima	Guinea	TOG 14359-A		Irrigated lowland	Doublons	WAB0032891	TOG 14359-A
1512	GLAB1170	GLAB1170_1534	GLAB1170_1534	Glaberrima	Guinea	TOG 14359-B		Irrigated lowland	Doublons	WAB0032744	TOG 14359-B
3447	GLAB939	GLAB939_3584	GLAB939_3584	Glaberrima	Guinea	TOG 14364 - A		Irrigated lowland	Doublons	WAB0032831	TOG 14364-A
1461	GLAB1955	GLAB1955_1476	GLAB1955_1476	Glaberrima	Guinea	TOG 14364-A		Irrigated lowland	Doublons	WAB0032831	TOG 14364-A
3470	GLAB897	GLAB897_3607	GLAB897_3607	Glaberrima	Guinea	TOG 14369 - A		Irrigated lowland	Doublons	WAB0032920	TOG 14369-A
61	GLAB905	GLAB905_61	GLAB905_61	Glaberrima	Guinea	TOG 14369-A		Irrigated lowland	Doublons	WAB0032920	TOG 14369-A
3574	GLAB918	GLAB918_3722	GLAB918_3722	Glaberrima	Guinea	TOG 14375 - A		Irrigated lowland	Doublons	WAB0032861	TOG 14375-A
112	GLAB2038	GLAB2038_112	GLAB2038_112	Glaberrima	Guinea	TOG 14375-A		Irrigated lowland	Doublons	WAB0032861	TOG 14375-A
240	GLAB1436	GLAB1436_241	GLAB1436_241	Glaberrima	Guinea	TOG 14476-A	Cultivated	Irrigated lowland	Doublons	WAB0032832	TOG 14476-A
1237	GLAB1633	GLAB1633_1247	GLAB1633_1247	Glaberrima	Guinea	TOG 14476-A	Cultivated	Irrigated lowland	Doublons	WAB0032832	TOG 14476-A
252	GLAB1460	GLAB1460_253	GLAB1460_253	Glaberrima	Senegal	TOG 16700-A	Cultivated	Irrigated lowland	Doublons	WAB0032691	TOG 16700-A
368	GLAB1278	GLAB1278_369	GLAB1278_369	Glaberrima	Senegal	TOG 16700-A	Cultivated	Irrigated lowland	Doublons	WAB0032691	TOG 16700-A
126	GLAB1461	GLAB1461_126	GLAB1461_126	Glaberrima	Senegal	TOG 16709	Cultivated	Irrigated lowland	Doublons	WAB0029352	TOG 16709
1225	GLAB1643	GLAB1643_1235	GLAB1643_1235	Glaberrima	Senegal	TOG 16709	Cultivated	Irrigated lowland	Doublons	WAB0029352	TOG 16709
151	GLAB1480	GLAB1480_151	GLAB1480_151	Glaberrima	Ivory_Coast	TOG 5236	Cultivated		Doublons	WAB0001122	TOG 5236
1732	GLAB559	GLAB559_1766	GLAB559_1766	Glaberrima	Ivory_Coast	TOG 5236	Cultivated		Doublons	WAB0001122	TOG 5236
2803	GLAB2570	GLAB2570_2888	GLAB2570_2888	Glaberrima	Nigeria	TOG 5286 - A			Doublons	WAB0032886	TOG 5286-A
207	GLAB1483	GLAB1483_208	GLAB1483_208	Glaberrima	Nigeria	TOG 5286-A			Doublons	WAB0032886	TOG 5286-A
3808	GLAB1402	GLAB1402_3975	GLAB1402_3975	Glaberrima	Nigeria	TOG 5314 - B			Doublons	WAB0032780	TOG 5314-B
320	GLAB1191	GLAB1191_321	GLAB1191_321	Glaberrima	Nigeria	TOG 5314-B			Doublons	WAB0032780	TOG 5314-B
200	GLAB1498	GLAB1498_201	GLAB1498_201	Glaberrima	Nigeria	TOG 5317-B			Doublons	WAB0032303	TOG 5317-B
726	GLAB1496	GLAB1496_730	GLAB1496_730	Glaberrima	Nigeria	TOG 5317-B			Doublons	WAB0032303	TOG 5317-B
3327	GLAB1825	GLAB1825_3453	GLAB1825_3453	Glaberrima	Nigeria	TOG 5319- A			Doublons	WAB0032781	TOG 5319-A
1852	GLAB1974	GLAB1974_1892	GLAB1974_1892	Glaberrima	Nigeria	TOG 5319-A			Doublons	WAB0032781	TOG 5319-A
645	GLAB1499	GLAB1499_649	GLAB1499_649	Glaberrima	Nigeria	TOG 5321	Cultivated		Doublons	WAB0007980	TOG 5321
705	GLAB1497	GLAB1497_709	GLAB1497_709	Glaberrima	Nigeria	TOG 5321	Cultivated		Doublons	WAB0007980	TOG 5321
3769	GLAB1168	GLAB1168_3931	GLAB1168_3931	Glaberrima	Nigeria	TOG 5331 - A			Doublons	WAB0032371	TOG 5331-A
1726	GLAB2124	GLAB2124_1760	GLAB2124_1760	Glaberrima	Nigeria	TOG 5331-A			Doublons	WAB0032371	TOG 5331-A
3488	GLAB1772	GLAB1772_3626	GLAB1772_3626	Glaberrima	Nigeria	TOG 5334 - A			Doublons	WAB0032883	TOG 5334-A
1392	GLAB1139	GLAB1139_1405	GLAB1139_1405	Glaberrima	Nigeria	TOG 5334-A			Doublons	WAB0032883	TOG 5334-A
3680	GLAB1488	GLAB1488_3835	GLAB1488_3835	Glaberrima	Nigeria	TOG 5400 - A			Doublons	WAB0032784	TOG 5400-A
717	GLAB1517	GLAB1517_721	GLAB1517_721	Glaberrima	Nigeria	TOG 5400-A			Doublons	WAB0032784	TOG 5400-A
2067	GLAB1669	GLAB1669_2113	GLAB1669_2113	Glaberrima	Nigeria	TOG 5400-A			Doublons	WAB0032784	TOG 5400-A
3641	GLAB1659	GLAB1659_3792	GLAB1659_3792	Glaberrima	Nigeria	TOG 5404 - A			Doublons	WAB0032878	TOG 5404-A
1503	GLAB1859	GLAB1859_1524	GLAB1859_1524	Glaberrima	Nigeria	TOG 5404-A			Doublons	WAB0032878	TOG 5404-A
2865	GLAB2598	GLAB2598_2955	GLAB2598_2955	Glaberrima	Nigeria	TOG 5407 - A			Doublons	WAB0032935	TOG 5407-A
506	GLAB1521	GLAB1521_508	GLAB1521_508	Glaberrima	Nigeria	TOG 5407-A			Doublons	WAB0032935	TOG 5407-A
3567	GLAB865	GLAB865_3715	GLAB865_3715	Glaberrima	Nigeria	TOG 5424 - A			Doublons	WAB0032229	TOG 5424-A
799	GLAB127	GLAB127_803	GLAB127_803	Glaberrima	Nigeria	TOG 5424-A	Cultivated		Doublons	WAB0032229	TOG 5424-A
3670	GLAB1624	GLAB1624_3824	GLAB1624_3824	Glaberrima	Nigeria	TOG 5453 - A			Doublons	WAB0032905	TOG 5453-A
1545	GLAB1155	GLAB1155_1569	GLAB1155_1569	Glaberrima	Nigeria	TOG 5453-A			Doublons	WAB0032905	TOG 5453-A
3289	GLAB2847	GLAB2847_3415	GLAB2847_3415	Glaberrima	Nigeria	TOG 5467 - A			Doublons	WAB0032736	TOG 5467-A
196	GLAB1542	GLAB1542_197	GLAB1542_197	Glaberrima	Nigeria	TOG 5467-A			Doublons	WAB0032736	TOG 5467-A
2820	GLAB2584	GLAB2584_2905	GLAB2584_2905	Glaberrima	Nigeria	TOG 5473 - A			Doublons	WAB0034905	TOG 5473-A
2841	GLAB2574	GLAB2574_2929	GLAB2574_2929	Glaberrima	Nigeria	TOG 5473 - B			Doublons	WAB0032986	TOG 5473-B
208	GLAB1543	GLAB1543_209	GLAB1543_209	Glaberrima	Nigeria	TOG 5473-A			Doublons	WAB0034905	TOG 5473-A
215	GLAB1544	GLAB1544_216	GLAB1544_216	Glaberrima	Nigeria	TOG 5473-B			Doublons	WAB0032986	TOG 5473-B
3455	GLAB2311	GLAB2311_3592	GLAB2311_3592	Glaberrima	Nigeria	TOG 5533 - A			Doublons	WAB0032656	TOG 5533-A
407	GLAB1982	GLAB1982_408	GLAB1982_408	Glaberrima	Nigeria	TOG 5533-A			Doublons	WAB0032656	TOG 5533-A
1450	GLAB1983	GLAB1983_1465	GLAB1983_1465	Glaberrima	Nigeria	TOG 5533-A			Doublons	WAB0032656	TOG 5533-A
3514	GLAB1163	GLAB1163_3654	GLAB1163_3654	Glaberrima	Nigeria	TOG 5538 - A			Doublons	WAB0032197	TOG 5538-A
1814	GLAB2093	GLAB2093_1852	GLAB2093_1852	Glaberrima	Nigeria	TOG 5538-A			Doublons	WAB0032197	TOG 5538-A
3575	GLAB893	GLAB893_3723	GLAB893_3723	Glaberrima	Ghana	TOG 5602 - A			Doublons	WAB0032913	TOG 5602-A
59	GLAB1353	GLAB1353_59	GLAB1353_59	Glaberrima	Ghana	TOG 5602-A			Doublons	WAB0032913	TOG 5602-A
3435	GLAB2347	GLAB2347_3570	GLAB2347_3570	Glaberrima	Ghana	TOG 5620 - A			Doublons	WAB0032743	TOG 5620-A
774	GLAB1288	GLAB1288_778	GLAB1288_778	Glaberrima	Ghana	TOG 5620-A			Doublons	WAB0032743	TOG 5620-A
2557	GLAB3206	GLAB3206_2633	GLAB3206_2633	Glaberrima	Nigeria	TOG 5649	Cultivated		Doublons	WAB0020096	TOG 5649
2981	GLAB2557	GLAB2557_3080	GLAB2557_3080	Glaberrima	Nigeria	TOG 5649	Cultivated		Doublons	WAB0020096	TOG 5649
3436	GLAB2848	GLAB2848_3572	GLAB2848_3572	Glaberrima	Nigeria	TOG 5649 - A			Doublons	WAB0032741	TOG 5649-A
656	GLAB1591	GLAB1591_660	GLAB1591_660	Glaberrima	Nigeria	TOG 5649-A			Doublons	WAB0032741	TOG 5649-A
3588	GLAB1149	GLAB1149_3736	GLAB1149_3736	Glaberrima	Nigeria	TOG 5675 - A			Doublons	WAB0032767	TOG 5675-A
19	GLAB884	GLAB884_19	GLAB884_19	Glaberrima	Nigeria	TOG 5675-A			Doublons	WAB0032767	TOG 5675-A
3448	GLAB2343	GLAB2343_3585	GLAB2343_3585	Glaberrima	Nigeria	TOG 5696 - B			Doublons	WAB0032575	TOG 5696-B
1602	GLAB591	GLAB591_1628	GLAB591_1628	Glaberrima	Nigeria	TOG 5696-B			Doublons	WAB0032575	TOG 5696-B
2999	GLAB2468	GLAB2468_3101	GLAB2468_3101	Glaberrima	Liberia	TOG 5749 - A			Doublons	WAB0032786	TOG 5749-A
737	GLAB1610	GLAB1610_741	GLAB1610_741	Glaberrima	Liberia	TOG 5749-A			Doublons	WAB0032786	TOG 5749-A
3444	GLAB1736	GLAB1736_3581	GLAB1736_3581	Glaberrima	Liberia	TOG 5805 - A			Doublons	WAB0032573	TOG 5805-A
299	GLAB1182	GLAB1182_300	GLAB1182_300	Glaberrima	Liberia	TOG 5805-A			Doublons	WAB0032573	TOG 5805-A
3292	GLAB1853	GLAB1853_3418	GLAB1853_3418	Glaberrima	Liberia	TOG 5815 - B			Doublons	WAB0032680	TOG 5815-B
1462	GLAB1855	GLAB1855_1477	GLAB1855_1477	Glaberrima	Liberia	TOG 5815-B			Doublons	WAB0032680	TOG 5815-B
3740	GLAB1984	GLAB1984_3901	GLAB1984_3901	Glaberrima	Liberia	TOG 5832 - A			Doublons	WAB0032563	TOG 5832-A
3585	GLAB954	GLAB954_3733	GLAB954_3733	Glaberrima	Liberia	TOG 5832 - B			Doublons	WAB0032695	TOG 5832-B
296	GLAB1343	GLAB1343_297	GLAB1343_297	Glaberrima	Liberia	TOG 5832-A			Doublons	WAB0032563	TOG 5832-A
1331	GLAB2100	GLAB2100_1342	GLAB2100_1342	Glaberrima	Liberia	TOG 5832-B			Doublons	WAB0032695	TOG 5832-B
3404	GLAB2387	GLAB2387_3535	GLAB2387_3535	Glaberrima	Liberia	TOG 5882 - B			Doublons	WAB0032815	TOG 5882-B
686	GLAB1636	GLAB1636_690	GLAB1636_690	Glaberrima	Liberia	TOG 5882-B			Doublons	WAB0032815	TOG 5882-B
3458	GLAB1044	GLAB1044_3595	GLAB1044_3595	Glaberrima	Liberia	TOG 5885 - B			Doublons	WAB0032877	TOG 5885-B
49	GLAB1345	GLAB1345_49	GLAB1345_49	Glaberrima	Liberia	TOG 5885-B			Doublons	WAB0032877	TOG 5885-B
505	GLAB1640	GLAB1640_507	GLAB1640_507	Glaberrima	Mali	TOG 59			Doublons	WAB0033246	TOG 59
3627	GLAB1502	GLAB1502_3777	GLAB1502_3777	Glaberrima	Nigeria	TOG 5949 - A			Doublons	WAB0032758	TOG 5949-A
2015	GLAB1114	GLAB1114_2061	GLAB1114_2061	Glaberrima	Nigeria	TOG 5949-A			Doublons	WAB0032758	TOG 5949-A
2842	GLAB2591	GLAB2591_2930	GLAB2591_2930	Glaberrima	Nigeria	TOG 5950 - A			Doublons	WAB0032858	TOG 5950-A
229	GLAB1645	GLAB1645_230	GLAB1645_230	Glaberrima	Nigeria	TOG 5950-A			Doublons	WAB0032858	TOG 5950-A
3692	GLAB1411	GLAB1411_3847	GLAB1411_3847	Glaberrima	Nigeria	TOG 5980 - A			Doublons	WAB0032874	TOG 5980-A
88	GLAB1296	GLAB1296_88	GLAB1296_88	Glaberrima	Nigeria	TOG 5980-A			Doublons	WAB0032874	TOG 5980-A
3794	GLAB1148	GLAB1148_3958	GLAB1148_3958	Glaberrima	Nigeria	TOG 5983 - B			Doublons	WAB0032797	TOG 5983-B
1129	GLAB605	GLAB605_1139	GLAB605_1139	Glaberrima	Nigeria	TOG 5983-B			Doublons	WAB0032797	TOG 5983-B
3273	GLAB2920	GLAB2920_3398	GLAB2920_3398	Glaberrima	Nigeria	TOG 5984 - A			Doublons	WAB0032765	TOG 5984-A
233	GLAB1651	GLAB1651_234	GLAB1651_234	Glaberrima	Nigeria	TOG 5984-A			Doublons	WAB0032765	TOG 5984-A
3577	GLAB1146	GLAB1146_3725	GLAB1146_3725	Glaberrima	Nigeria	TOG 6007 - A		Irrigated lowland	Doublons	WAB0032857	TOG 6007-A
1680	GLAB577	GLAB577_1710	GLAB577_1710	Glaberrima	Nigeria	TOG 6007-A		Irrigated lowland	Doublons	WAB0032857	TOG 6007-A
3826	GLAB1169	GLAB1169_3996	GLAB1169_3996	Glaberrima	Nigeria	TOG 6030 - A		Irrigated lowland	Doublons	WAB0032552	TOG 6030-A
1377	GLAB2162	GLAB2162_1390	GLAB2162_1390	Glaberrima	Nigeria	TOG 6030-A		Irrigated lowland	Doublons	WAB0032552	TOG 6030-A
3783	GLAB1147	GLAB1147_3946	GLAB1147_3946	Glaberrima	Nigeria	TOG 6080- A		Irrigated lowland	Doublons	WAB0032901	TOG 6080-A
1580	GLAB583	GLAB583_1604	GLAB583_1604	Glaberrima	Nigeria	TOG 6080-A		Irrigated lowland	Doublons	WAB0032901	TOG 6080-A
2816	GLAB2566	GLAB2566_2901	GLAB2566_2901	Glaberrima	Nigeria	TOG 6135 - A		Irrigated lowland	Doublons	WAB0034895	TOG 6135-A
500	GLAB1671	GLAB1671_502	GLAB1671_502	Glaberrima	Nigeria	TOG 6135-A		Irrigated lowland	Doublons	WAB0034895	TOG 6135-A
3605	GLAB1623	GLAB1623_3754	GLAB1623_3754	Glaberrima	Nigeria	TOG 6146 - A		Irrigated lowland	Doublons	WAB0032764	TOG 6146-A
1582	GLAB1111	GLAB1111_1606	GLAB1111_1606	Glaberrima	Nigeria	TOG 6146-A		Irrigated lowland	Doublons	WAB0032764	TOG 6146-A
3696	GLAB1408	GLAB1408_3852	GLAB1408_3852	Glaberrima	Nigeria	TOG 6193 - A		Irrigated lowland	Doublons	WAB0032900	TOG 6193-A
369	GLAB1192	GLAB1192_370	GLAB1192_370	Glaberrima	Nigeria	TOG 6193-A		Irrigated lowland	Doublons	WAB0032900	TOG 6193-A
3235	GLAB2348	GLAB2348_3354	GLAB2348_3354	Glaberrima	Guinea	TOG 6196 - A		Irrigated lowland	Doublons	WAB0032555	TOG 6196-A
1625	GLAB561	GLAB561_1651	GLAB561_1651	Glaberrima	Guinea	TOG 6196-A		Irrigated lowland	Doublons	WAB0032555	TOG 6196-A
3586	GLAB924	GLAB924_3734	GLAB924_3734	Glaberrima	Guinea	TOG 6203 - A		Irrigated lowland	Doublons	WAB0032440	TOG 6203-A
1385	GLAB2303	GLAB2303_1398	GLAB2303_1398	Glaberrima	Guinea	TOG 6203-A		Irrigated lowland	Doublons	WAB0032440	TOG 6203-A
3179	GLAB634	GLAB634_3292	GLAB634_3292	Glaberrima	Guinea	TOG 6204	Cultivated	Irrigated lowland	Doublons	WAB0007975	TOG 6204
3193	GLAB3575	GLAB3575_3306	GLAB3575_3306	Glaberrima	Guinea	TOG 6204	Cultivated	Irrigated lowland	Doublons	WAB0007975	TOG 6204
3540	GLAB1732	GLAB1732_3683	GLAB1732_3683	Glaberrima	Guinea	TOG 6205 - A		Irrigated lowland	Doublons	WAB0032587	TOG 6205-A
2026	GLAB562	GLAB562_2072	GLAB562_2072	Glaberrima	Guinea	TOG 6205-A		Irrigated lowland	Doublons	WAB0032587	TOG 6205-A
3503	GLAB2324	GLAB2324_3643	GLAB2324_3643	Glaberrima	Guinea	TOG 6208 - A		Irrigated lowland	Doublons	WAB0032837	TOG 6208-A
1885	GLAB593	GLAB593_1926	GLAB593_1926	Glaberrima	Guinea	TOG 6208-A		Irrigated lowland	Doublons	WAB0032837	TOG 6208-A
3477	GLAB2350	GLAB2350_3615	GLAB2350_3615	Glaberrima	Guinea	TOG 6209 - B		Irrigated lowland	Doublons	WAB0032690	TOG 6209-B
103	GLAB1354	GLAB1354_103	GLAB1354_103	Glaberrima	Guinea	TOG 6209-B		Irrigated lowland	Doublons	WAB0032690	TOG 6209-B
2825	GLAB2600	GLAB2600_2912	GLAB2600_2912	Glaberrima	Sierra_Leone	TOG 6210 - B		Irrigated lowland	Doublons	WAB0032846	TOG 6210-B
468	GLAB1688	GLAB1688_470	GLAB1688_470	Glaberrima	Senegal	TOG 6210-B		Irrigated lowland	Doublons	WAB0032846	TOG 6210-B
3456	GLAB2337	GLAB2337_3593	GLAB2337_3593	Glaberrima	Sierra_Leone	TOG 6213 - B		Irrigated lowland	Doublons	WAB0032862	TOG 6213-B
812	GLAB1256	GLAB1256_816	GLAB1256_816	Glaberrima	Senegal	TOG 6213-B		Irrigated lowland	Doublons	WAB0032862	TOG 6213-B
92	GLAB1008	GLAB1008_92	GLAB1008_92	Glaberrima	Ivory_Coast	TOG 6216		Irrigated lowland	Doublons	WAB0015248	TOG 6216
3084	GLAB2845	GLAB2845_3191	GLAB2845_3191	Glaberrima	Ivory_Coast	TOG 6216 - A		Irrigated lowland	Doublons	WAB0032733	TOG 6216-A
216	GLAB1690	GLAB1690_217	GLAB1690_217	Glaberrima	Ivory_Coast	TOG 6216-A		Irrigated lowland	Doublons	WAB0032733	TOG 6216-A
3400	GLAB870	GLAB870_3531	GLAB870_3531	Glaberrima	Upper_Volta	TOG 6218 - A		Irrigated lowland	Doublons	WAB0032401	TOG 6218-A
1795	GLAB2145	GLAB2145_1831	GLAB2145_1831	Glaberrima	Burkina_Faso	TOG 6218-A		Irrigated lowland	Doublons	WAB0032401	TOG 6218-A
3725	GLAB1413	GLAB1413_3884	GLAB1413_3884	Glaberrima	Nigeria	TOG 6223 - B		Irrigated lowland	Doublons	WAB0032922	TOG 6223-B
897	GLAB1326	GLAB1326_901	GLAB1326_901	Glaberrima	Nigeria	TOG 6223-B		Irrigated lowland	Doublons	WAB0032922	TOG 6223-B
548	GLAB1698	GLAB1698_550	GLAB1698_550	Glaberrima	Nigeria	TOG 6227	Cultivated	Irrigated lowland	Doublons	WAB0020121	TOG 6227
2078	GLAB1712	GLAB1712_2125	GLAB1712_2125	Glaberrima	Nigeria	TOG 6227	Cultivated	Irrigated lowland	Doublons	WAB0020121	TOG 6227
3581	GLAB1737	GLAB1737_3729	GLAB1737_3729	Glaberrima	Liberia	TOG 6234 - A		Irrigated lowland	Doublons	WAB0032576	TOG 6234-A
792	GLAB1329	GLAB1329_796	GLAB1329_796	Glaberrima	Liberia	TOG 6234-A		Irrigated lowland	Doublons	WAB0032576	TOG 6234-A
3536	GLAB1001	GLAB1001_3679	GLAB1001_3679	Glaberrima	Liberia	TOG 6237 - A		Irrigated lowland	Doublons	WAB0032641	TOG 6237-A
3558	GLAB994	GLAB994_3705	GLAB994_3705	Glaberrima	Liberia	TOG 6237 - B		Irrigated lowland	Doublons	WAB0032738	TOG 6237-B
762	GLAB1336	GLAB1336_766	GLAB1336_766	Glaberrima	Liberia	TOG 6237-A		Irrigated lowland	Doublons	WAB0032641	TOG 6237-A
786	GLAB1244	GLAB1244_790	GLAB1244_790	Glaberrima	Liberia	TOG 6237-B		Irrigated lowland	Doublons	WAB0032738	TOG 6237-B
251	GLAB1704	GLAB1704_252	GLAB1704_252	Glaberrima	Liberia	TOG 6238	Cultivated	rainfed lowland	Doublons	WAB0001445	TOG 6238
2278	ARC190	GLAB190_2332	GLAB190_2332	Glaberrima	Liberia	TOG 6238	Cultivated	rainfed lowland	Doublons	WAB0001445	TOG 6238
75	GLAB1311	GLAB1311_75	GLAB1311_75	Glaberrima	Liberia	TOG 6243	Cultivated	rainfed lowland	Doublons	WAB0029950	TOG 6243
519	GLAB1707	GLAB1707_521	GLAB1707_521	Glaberrima	Liberia	TOG 6243	Cultivated	rainfed lowland	Doublons	WAB0029950	TOG 6243
3508	GLAB2341	GLAB2341_3648	GLAB2341_3648	Glaberrima	Liberia	TOG 6257 - A		Irrigated lowland	Doublons	WAB0032892	TOG 6257-A
814	GLAB1334	GLAB1334_818	GLAB1334_818	Glaberrima	Liberia	TOG 6257-A		Irrigated lowland	Doublons	WAB0032892	TOG 6257-A
3595	GLAB971	GLAB971_3743	GLAB971_3743	Glaberrima	Liberia	TOG 6276- A		Irrigated lowland	Doublons	WAB0032279	TOG 6276-A
1888	GLAB2256	GLAB2256_1929	GLAB2256_1929	Glaberrima	Liberia	TOG 6276-A		Irrigated lowland	Doublons	WAB0032279	TOG 6276-A
3524	GLAB943	GLAB943_3667	GLAB943_3667	Glaberrima	Liberia	TOG 6291 - A		Irrigated lowland	Doublons	WAB0032694	TOG 6291-A
1902	GLAB201	GLAB201_1943	GLAB201_1943	Glaberrima	Liberia	TOG 6291-A		Irrigated lowland	Doublons	WAB0032694	TOG 6291-A
3464	GLAB2328	GLAB2328_3601	GLAB2328_3601	Glaberrima	Liberia	TOG 6298 - A		Irrigated lowland	Doublons	WAB0032911	TOG 6298-A
856	GLAB1230	GLAB1230_860	GLAB1230_860	Glaberrima	Liberia	TOG 6298-A		Irrigated lowland	Doublons	WAB0032911	TOG 6298-A
3432	GLAB2340	GLAB2340_3567	GLAB2340_3567	Glaberrima	Liberia	TOG 6305 - A		Irrigated lowland	Doublons	WAB0032740	TOG 6305-A
164	GLAB1309	GLAB1309_165	GLAB1309_165	Glaberrima	Liberia	TOG 6305-A	Cultivated	rainfed lowland	Doublons	WAB0032740	TOG 6305-A
3476	GLAB1786	GLAB1786_3614	GLAB1786_3614	Glaberrima	Liberia	TOG 6321 - A		Irrigated lowland	Doublons	WAB0032472	TOG 6321-A
2036	GLAB1082	GLAB1082_2082	GLAB1082_2082	Glaberrima	Liberia	TOG 6321-A		Irrigated lowland	Doublons	WAB0032472	TOG 6321-A
2861	GLAB2620	GLAB2620_2951	GLAB2620_2951	Glaberrima	Liberia	TOG 6349 - A		Irrigated lowland	Doublons	WAB0032853	TOG 6349-A
581	GLAB1754	GLAB1754_584	GLAB1754_584	Glaberrima	Liberia	TOG 6349-A		Irrigated lowland	Doublons	WAB0032853	TOG 6349-A
268	GLAB1758	GLAB1758_269	GLAB1758_269	Glaberrima	Liberia	TOG 6355	Cultivated	rainfed lowland	Doublons	WAB0001559	TOG 6355
1544	GLAB1129	GLAB1129_1568	GLAB1129_1568	Glaberrima	Liberia	TOG 6355	Cultivated	rainfed lowland	Doublons	WAB0001559	TOG 6355
3502	GLAB985	GLAB985_3642	GLAB985_3642	Glaberrima	Liberia	TOG 6382 - A		Irrigated lowland	Doublons	WAB0032838	TOG 6382-A
114	GLAB1211	GLAB1211_114	GLAB1211_114	Glaberrima	Liberia	TOG 6382-A		Irrigated lowland	Doublons	WAB0032838	TOG 6382-A
3526	GLAB999	GLAB999_3669	GLAB999_3669	Glaberrima	Liberia	TOG 6412 - A		Irrigated lowland	Doublons	WAB0032881	TOG 6412-A
351	GLAB1312	GLAB1312_352	GLAB1312_352	Glaberrima	Liberia	TOG 6412-A		Irrigated lowland	Doublons	WAB0032881	TOG 6412-A
3538	GLAB951	GLAB951_3681	GLAB951_3681	Glaberrima	Liberia	TOG 6435 - A		Irrigated lowland	Doublons	WAB0032700	TOG 6435-A
1703	GLAB2091	GLAB2091_1736	GLAB2091_1736	Glaberrima	Liberia	TOG 6435-A		Irrigated lowland	Doublons	WAB0032700	TOG 6435-A
3511	GLAB962	GLAB962_3651	GLAB962_3651	Glaberrima	Liberia	TOG 6436 - A		Irrigated lowland	Doublons	WAB0032804	TOG 6436-A
1787	GLAB2187	GLAB2187_1821	GLAB2187_1821	Glaberrima	Liberia	TOG 6436-A		Irrigated lowland	Doublons	WAB0032804	TOG 6436-A
1685	GLAB178	GLAB178_1716	GLAB178_1716	Glaberrima	Liberia	TOG 6437	Cultivated	rainfed lowland	Doublons	WAB0001638	TOG 6437
3547	GLAB950	GLAB950_3693	GLAB950_3693	Glaberrima	Liberia	TOG 6462 - A		Irrigated lowland	Doublons	WAB0032591	TOG 6462-A
780	GLAB953	GLAB953_784	GLAB953_784	Glaberrima	Liberia	TOG 6462-A		Irrigated lowland	Doublons	WAB0032591	TOG 6462-A
3441	GLAB2326	GLAB2326_3578	GLAB2326_3578	Glaberrima	Liberia	TOG 6476 - A		Irrigated lowland	Doublons	WAB0032683	TOG 6476-A
2047	GLAB566	GLAB566_2093	GLAB566_2093	Glaberrima	Liberia	TOG 6476-A		Irrigated lowland	Doublons	WAB0032683	TOG 6476-A
3539	GLAB1781	GLAB1781_3682	GLAB1781_3682	Glaberrima	Liberia	TOG 6480 - A		Irrigated lowland	Doublons	WAB0032491	TOG 6480-A
1798	GLAB550	GLAB550_1834	GLAB550_1834	Glaberrima	Liberia	TOG 6480-A		Irrigated lowland	Doublons	WAB0032491	TOG 6480-A
3580	GLAB961	GLAB961_3728	GLAB961_3728	Glaberrima	Liberia	TOG 6485 - A		Irrigated lowland	Doublons	WAB0032554	TOG 6485-A
1863	GLAB2173	GLAB2173_1903	GLAB2173_1903	Glaberrima	Liberia	TOG 6485-A		Irrigated lowland	Doublons	WAB0032554	TOG 6485-A
2862	GLAB2619	GLAB2619_2952	GLAB2619_2952	Glaberrima	Liberia	TOG 6489 - A		Irrigated lowland	Doublons	WAB0032849	TOG 6489-A
618	GLAB1833	GLAB1833_622	GLAB1833_622	Glaberrima	Liberia	TOG 6489-A		Irrigated lowland	Doublons	WAB0032849	TOG 6489-A
3208	GLAB648	GLAB648_3324	GLAB648_3324	Glaberrima	Liberia	TOG 6496 - A	Cultivated	rainfed lowland	Doublons	WAB0032636	TOG 6496-A
3222	GLAB623	GLAB623_3340	GLAB623_3340	Glaberrima	Liberia	TOG 6496 - A	Cultivated	rainfed lowland	Doublons	WAB0032636	TOG 6496-A
40	GLAB1180	GLAB1180_40	GLAB1180_40	Glaberrima	Liberia	TOG 6496-A		Irrigated lowland	Doublons	WAB0032636	TOG 6496-A
3412	GLAB2342	GLAB2342_3545	GLAB2342_3545	Glaberrima	Liberia	TOG 6509 - A		Irrigated lowland	Doublons	WAB0032639	TOG 6509-A
1618	GLAB1969	GLAB1969_1644	GLAB1969_1644	Glaberrima	Liberia	TOG 6509-A		Irrigated lowland	Doublons	WAB0032639	TOG 6509-A
3314	GLAB1062	GLAB1062_3440	GLAB1062_3440	Glaberrima	Liberia	TOG 6531 - A		Irrigated lowland	Doublons	WAB0032910	TOG 6531-A
1391	GLAB1083	GLAB1083_1404	GLAB1083_1404	Glaberrima	Liberia	TOG 6531-A		Irrigated lowland	Doublons	WAB0032910	TOG 6531-A
3465	GLAB2339	GLAB2339_3602	GLAB2339_3602	Glaberrima	Liberia	TOG 6552 - A		Irrigated lowland	Doublons	WAB0032681	TOG 6552-A
52	GLAB1231	GLAB1231_52	GLAB1231_52	Glaberrima	Liberia	TOG 6552-A		Irrigated lowland	Doublons	WAB0032681	TOG 6552-A
3215	GLAB2315	GLAB2315_3332	GLAB2315_3332	Glaberrima	Liberia	TOG 6566 - A		Irrigated lowland	Doublons	WAB0032812	TOG 6566-A
893	GLAB1223	GLAB1223_897	GLAB1223_897	Glaberrima	Liberia	TOG 6566-A		Irrigated lowland	Doublons	WAB0032812	TOG 6566-A
3226	GLAB2351	GLAB2351_3344	GLAB2351_3344	Glaberrima	Liberia	TOG 6568 - A		Irrigated lowland	Doublons	WAB0032579	TOG 6568-A
768	GLAB906	GLAB906_772	GLAB906_772	Glaberrima	Liberia	TOG 6568-A		Irrigated lowland	Doublons	WAB0032579	TOG 6568-A
3710	GLAB964	GLAB964_3866	GLAB964_3866	Glaberrima	Liberia	TOG 6582 - A		Irrigated lowland	Doublons	WAB0032172	TOG 6582-A
1830	GLAB2205	GLAB2205_1868	GLAB2205_1868	Glaberrima	Liberia	TOG 6582-A		Irrigated lowland	Doublons	WAB0032172	TOG 6582-A
3011	GLAB2813	GLAB2813_3114	GLAB2813_3114	Glaberrima	Liberia	TOG 6599 - A		Irrigated lowland	Doublons	WAB0032719	TOG 6599-A
223	GLAB1893	GLAB1893_224	GLAB1893_224	Glaberrima	Liberia	TOG 6599-A		Irrigated lowland	Doublons	WAB0032719	TOG 6599-A
3265	GLAB2316	GLAB2316_3388	GLAB2316_3388	Glaberrima	Liberia	TOG 6603 - A		Irrigated lowland	Doublons	WAB0032867	TOG 6603-A
178	GLAB1284	GLAB1284_179	GLAB1284_179	Glaberrima	Liberia	TOG 6603-A		Irrigated lowland	Doublons	WAB0032867	TOG 6603-A
3556	GLAB944	GLAB944_3703	GLAB944_3703	Glaberrima	Liberia	TOG 6615 - B		Irrigated lowland	Doublons	WAB0032671	TOG 6615-B
1677	GLAB290	GLAB290_1707	GLAB290_1707	Glaberrima	Liberia	TOG 6615-B		Irrigated lowland	Doublons	WAB0032671	TOG 6615-B
2935	GLAB2528	GLAB2528_3029	Out_GLAB2528_3029	Glaberrima	Senegal	TOG 6619 - A		Irrigated lowland	Very high distance / doublons	WAB0032933	TOG 6619-A
692	GLAB1907	GLAB1907_696	GLAB1907_696	Glaberrima	Liberia	TOG 6619-A		Irrigated lowland	Doublons	WAB0032933	TOG 6619-A
497	GLAB1916	GLAB1916_499	GLAB1916_499	Glaberrima	Liberia	TOG 6634	Cultivated	rainfed lowland	Doublons	WAB0001824	TOG 6634
1224	GLAB2120	GLAB2120_1234	GLAB2120_1234	Glaberrima	Liberia	TOG 6634	Cultivated	rainfed lowland	Doublons	WAB0001824	TOG 6634
3552	GLAB1064	GLAB1064_3698	GLAB1064_3698	Glaberrima	Liberia	TOG 6659 - A		Irrigated lowland	Doublons	WAB0032827	TOG 6659-A
1471	GLAB1958	GLAB1958_1487	GLAB1958_1487	Glaberrima	Liberia	TOG 6659-A		Irrigated lowland	Doublons	WAB0032827	TOG 6659-A
3310	GLAB2314	GLAB2314_3436	GLAB2314_3436	Glaberrima	Liberia	TOG 6674 - A		Irrigated lowland	Doublons	WAB0032706	TOG 6674-A
827	GLAB977	GLAB977_831	GLAB977_831	Glaberrima	Liberia	TOG 6674-A		Irrigated lowland	Doublons	WAB0032706	TOG 6674-A
3125	GLAB2747	GLAB2747_3236	GLAB2747_3236	Glaberrima	Liberia	TOG 6688 - A		Irrigated lowland	Doublons	WAB0032698	TOG 6688-A
3449	GLAB2333	GLAB2333_3586	GLAB2333_3586	Glaberrima	Liberia	TOG 6688 - B		Irrigated lowland	Doublons	WAB0032688	TOG 6688-B
546	GLAB1964	GLAB1964_548	GLAB1964_548	Glaberrima	Liberia	TOG 6688-A		Irrigated lowland	Doublons	WAB0032698	TOG 6688-A
1616	GLAB1120	GLAB1120_1642	GLAB1120_1642	Glaberrima	Liberia	TOG 6688-B		Irrigated lowland	Doublons	WAB0032688	TOG 6688-B
3416	GLAB1742	GLAB1742_3549	GLAB1742_3549	Glaberrima	Liberia	TOG 6696 - A		Irrigated lowland	doublons	WAB0032581	TOG 6696-A
1919	GLAB1971	GLAB1971_1960	GLAB1971_1960	Glaberrima	Liberia	TOG 6696-A		Irrigated lowland	doublons	WAB0032581	TOG 6696-A
2736	GLAB2495	GLAB2495_2818	GLAB2495_2818	Glaberrima	Liberia	TOG 6698	Cultivated	rainfed lowland	Doublons	WAB0001888	TOG 6698
3184	GLAB2318	GLAB2318_3297	GLAB2318_3297	Glaberrima	Liberia	TOG 6698	Cultivated	rainfed lowland	Doublons	WAB0001888	TOG 6698
3551	GLAB956	GLAB956_3697	GLAB956_3697	Glaberrima	Liberia	TOG 6719 - B		Irrigated lowland	Doublons	WAB0032710	TOG 6719-B
1332	GLAB2134	GLAB2134_1343	GLAB2134_1343	Glaberrima	Liberia	TOG 6719-B		Irrigated lowland	Doublons	WAB0032710	TOG 6719-B
3348	GLAB2329	GLAB2329_3474	GLAB2329_3474	Glaberrima	Nigeria	TOG 6725 - A		Irrigated lowland	Doublons	WAB0032809	TOG 6725-A
83	GLAB1352	GLAB1352_83	GLAB1352_83	Glaberrima	Liberia	TOG 6725-A		Irrigated lowland	Doublons	WAB0032809	TOG 6725-A
1505	GLAB1875	GLAB1875_1526	GLAB1875_1526	Glaberrima	Liberia	TOG 6728		Irrigated lowland	doublons	WAB0001918	TOG 6728
1341	GLAB2308	GLAB2308_1352	GLAB2308_1352	Glaberrima	Liberia	TOG 6728-A			doublons	WAB0001918	TOG 6728
3211	GLAB1738	GLAB1738_3327	GLAB1738_3327	Glaberrima	Liberia	TOG 6740 - A		Irrigated lowland	doublons	WAB0032676	TOG 6740-A
3399	GLAB1049	GLAB1049_3530	GLAB1049_3530	Glaberrima	Liberia	TOG 6740- A		Irrigated lowland	doublons	WAB0032676	TOG 6740-A
3332	GLAB2317	GLAB2317_3458	GLAB2317_3458	Glaberrima	Liberia	TOG 6748 - A		Irrigated lowland	Doublons	WAB0032866	TOG 6748-A
288	GLAB1333	GLAB1333_289	GLAB1333_289	Glaberrima	Liberia	TOG 6748-A		Irrigated lowland	Doublons	WAB0032866	TOG 6748-A
309	GLAB200	GLAB200_310	Out_GLAB200_310	Glaberrima	Liberia	TOG 6753	Cultivated	rainfed lowland	Very high distance/ doublons	WAB0001943	TOG 6753
417	GLAB2000	GLAB2000_418	GLAB2000_418	Glaberrima	Liberia	TOG 6753	Cultivated	rainfed lowland	Doublons	WAB0001943	TOG 6753
157	GLAB2048	GLAB2048_158	GLAB2048_158	Glaberrima	Liberia	TOG 6784	Cultivated	rainfed lowland	doublons	WAB0007947	TOG 6784
2095	GLAB05	GLAB05_2143	GLAB05_2143	Glaberrima	Liberia	TOG 6784	Cultivated	rainfed lowland	doublons	WAB0007947	TOG 6784
3251	GLAB1826	GLAB1826_3370	GLAB1826_3370	Glaberrima	Sierra_Leone	TOG 6790 - A		Irrigated lowland	doublons	WAB0032822	TOG 6790-A
5	GLAB1029	GLAB1029_5	GLAB1029_5	Glaberrima	Senegal	TOG 6790-A		Irrigated lowland	doublons	WAB0032822	TOG 6790-A
3720	GLAB1824	GLAB1824_3877	GLAB1824_3877	Glaberrima	Nigeria	TOG 6804 - A		Irrigated lowland	doublons	WAB0032550	TOG 6804-A
2051	GLAB1080	GLAB1080_2097	GLAB1080_2097	Glaberrima	Nigeria	TOG 6804-A		Irrigated lowland	doublons	WAB0032550	TOG 6804-A
702	GLAB2031	GLAB2031_706	GLAB2031_706	Glaberrima	Nigeria	TOG 6828	Cultivated	Irrigated lowland	Doublons	WAB0029126	TOG 6828
1390	GLAB595	GLAB595_1403	Out_GLAB595_1403	Glaberrima	Nigeria	TOG 6828	Cultivated	Irrigated lowland	Very high distance/ doublons	WAB0029126	TOG 6828
2746	GLAB2561	GLAB2561_2828	GLAB2561_2828	Glaberrima	Sierra_Leone	TOG 6943 - A		Irrigated lowland	doublons	WAB0033291	TOG 6943-A
427	GLAB2050	GLAB2050_428	GLAB2050_428	Glaberrima	Senegal	TOG 6943-A		Irrigated lowland	doublons	WAB0033291	TOG 6943-A
3254	GLAB1089	GLAB1089_3373	GLAB1089_3373	Glaberrima	Mali	TOG 7111 - A		Irrigated lowland	Doublons	WAB0032876	TOG 7111-A
334	GLAB1036	GLAB1036_335	GLAB1036_335	Glaberrima	Mali	TOG 7111-A		Irrigated lowland	Doublons	WAB0032876	TOG 7111-A
3429	GLAB2321	GLAB2321_3562	GLAB2321_3562	Glaberrima	Senegal	TOG 7138 - A		Irrigated lowland	doublons	WAB0032810	TOG 7138-A
904	GLAB1234	GLAB1234_908	GLAB1234_908	Glaberrima	Senegal	TOG 7138-A		Irrigated lowland	doublons	WAB0032810	TOG 7138-A
3336	GLAB1081	GLAB1081_3462	GLAB1081_3462	Glaberrima	Nigeria	TOG 7216 - A		Irrigated lowland	doublons	WAB0032789	TOG 7216-A
1826	GLAB2189	GLAB2189_1864	GLAB2189_1864	Glaberrima	Mali	TOG 7216-A		Irrigated lowland	doublons	WAB0032789	TOG 7216-A
3683	GLAB1679	GLAB1679_3838	GLAB1679_3838	Glaberrima	Chad	TOG 7259 - A		Irrigated lowland	doublons	WAB0032531	TOG 7259-A
1783	GLAB1175	GLAB1175_1817	GLAB1175_1817	Glaberrima	Chad	TOG 7259-A		Irrigated lowland	doublons	WAB0032531	TOG 7259-A
3623	GLAB1678	GLAB1678_3773	GLAB1678_3773	Glaberrima	Chad	TOG 7260 - A		Irrigated lowland	doublons	WAB0032356	TOG 7260-A
1549	GLAB2194	GLAB2194_1573	GLAB2194_1573	Glaberrima	Chad	TOG 7260-A		Irrigated lowland	doublons	WAB0032356	TOG 7260-A
3755	GLAB1705	GLAB1705_3916	GLAB1705_3916	Glaberrima	Nigeria	TOG 7282 - B		Irrigated lowland	doublons	WAB0032870	TOG 7282-B
294	GLAB1189	GLAB1189_295	GLAB1189_295	Glaberrima	Nigeria	TOG 7282-B		Irrigated lowland	doublons	WAB0032870	TOG 7282-B
3430	GLAB2334	GLAB2334_3563	GLAB2334_3563	Glaberrima	Mali	TOG 7313 - A		Irrigated lowland	doublons	WAB0032752	TOG 7313-A
3325	GLAB1075	GLAB1075_3451	GLAB1075_3451	Glaberrima	Mali	TOG 7313 - B		Irrigated lowland	doublons	WAB0032770	TOG 7313-B
2039	GLAB1092	GLAB1092_2085	GLAB1092_2085	Glaberrima	Mali	TOG 7313-A		Irrigated lowland	doublons	WAB0032752	TOG 7313-A
165	GLAB2006	GLAB2006_166	GLAB2006_166	Glaberrima	Mali	TOG 7313-B		Irrigated lowland	doublons	WAB0032770	TOG 7313-B
2847	GLAB2504	GLAB2504_2935	GLAB2504_2935	Glaberrima	Nigeria	TOG 7323 - B		Irrigated lowland	doublons	WAB0032880	TOG 7323-B
66	GLAB867	GLAB867_66	GLAB867_66	Glaberrima	Nigeria	TOG 7323-B		Irrigated lowland	doublons	WAB0032880	TOG 7323-B
3659	GLAB1630	GLAB1630_3813	GLAB1630_3813	Glaberrima	Nigeria	TOG 7390 - A		Irrigated lowland	doublons	WAB0032594	TOG 7390-A
1648	GLAB1052	GLAB1052_1676	GLAB1052_1676	Glaberrima	Nigeria	TOG 7390-A		Irrigated lowland	doublons	WAB0032594	TOG 7390-A
3615	GLAB1573	GLAB1573_3765	GLAB1573_3765	Glaberrima	Nigeria	TOG 7391 - A		Irrigated lowland	doublons	WAB0032782	TOG 7391-A
1490	GLAB1076	GLAB1076_1510	GLAB1076_1510	Glaberrima	Nigeria	TOG 7391-A		Irrigated lowland	doublons	WAB0032782	TOG 7391-A
3836	GLAB1141	GLAB1141_4007	GLAB1141_4007	Glaberrima	Nigeria	TOG 7393 - A		Irrigated lowland	doublons	WAB0032888	TOG 7393-A
1635	GLAB567	GLAB567_1662	GLAB567_1662	Glaberrima	Nigeria	TOG 7393-A		Irrigated lowland	doublons	WAB0032888	TOG 7393-A
3559	GLAB1743	GLAB1743_3706	GLAB1743_3706	Glaberrima	Nigeria	TOG 7396 - B		Irrigated lowland	doublons	WAB0032569	TOG 7396-B
388	GLAB1010	GLAB1010_389	GLAB1010_389	Glaberrima	Nigeria	TOG 7396-B		Irrigated lowland	doublons	WAB0032569	TOG 7396-B
3545	GLAB895	GLAB895_3691	GLAB895_3691	Glaberrima	Liberia	TOG 7408 - A		Irrigated lowland	doublons	WAB0032791	TOG 7408-A
1492	GLAB1883	GLAB1883_1512	GLAB1883_1512	Glaberrima	Ghana	TOG 7408-A		Irrigated lowland	doublons	WAB0032791	TOG 7408-A
3471	GLAB881	GLAB881_3608	GLAB881_3608	Glaberrima	Philippines	TOG 7409 - A		Irrigated lowland	doublons	WAB0032748	TOG 7409-A
6	GLAB1004	GLAB1004_6	GLAB1004_6	Glaberrima	Ghana	TOG 7409-A		Irrigated lowland	doublons	WAB0032748	TOG 7409-A
3306	GLAB1088	GLAB1088_3432	GLAB1088_3432	Glaberrima	Mali	TOG 7415 - A		Irrigated lowland	doublons	WAB0032735	TOG 7415-A
338	GLAB1024	GLAB1024_339	GLAB1024_339	Glaberrima	Mali	TOG 7415-A		Irrigated lowland	doublons	WAB0032735	TOG 7415-A
3275	GLAB2312	GLAB2312_3400	GLAB2312_3400	Glaberrima	Sierra_Leone	TOG 7420 - A		Irrigated lowland	doublons	WAB0032564	TOG 7420-A
170	GLAB2003	GLAB2003_171	GLAB2003_171	Glaberrima	Senegal	TOG 7420-A		Irrigated lowland	doublons	WAB0032564	TOG 7420-A
3869	GLAB1274	GLAB1274_4049	GLAB1274_4049	Glaberrima	Nigeria	TOG 7425- A		Irrigated lowland	doublons	WAB0032753	TOG 7425-A
1463	GLAB2245	GLAB2245_1479	GLAB2245_1479	Glaberrima	Nigeria	TOG 7425-A		Irrigated lowland	doublons	WAB0032753	TOG 7425-A
3468	GLAB2336	GLAB2336_3605	GLAB2336_3605	Glaberrima	Nigeria	TOG 7439 - B		Irrigated lowland	doublons	WAB0032541	TOG 7439-B
2094	GLAB1121	GLAB1121_2142	GLAB1121_2142	Glaberrima	Nigeria	TOG 7439-B		Irrigated lowland	doublons	WAB0032541	TOG 7439-B
3533	GLAB1363	GLAB1363_3676	GLAB1363_3676	Glaberrima	Nigeria	TOG 7651 - B		Irrigated lowland	doublons	WAB0032816	TOG 7651-B
411	GLAB1009	GLAB1009_412	GLAB1009_412	Glaberrima	Nigeria	TOG 7651-B		Irrigated lowland	doublons	WAB0032816	TOG 7651-B
3850	GLAB1138	GLAB1138_4021	GLAB1138_4021	Glaberrima	Nigeria	TOG 7656 - A		Irrigated lowland	doublons	WAB0032755	TOG 7656-A
2038	GLAB564	GLAB564_2084	GLAB564_2084	Glaberrima	Nigeria	TOG 7656-A		Irrigated lowland	doublons	WAB0032755	TOG 7656-A
3479	GLAB2335	GLAB2335_3617	Out_GLAB2335_3617	Glaberrima	Nigeria	TOG 7695 - B		Irrigated lowland	Affected DARwin tree after excluding the most distant 30 samples/doublons	WAB0032567	TOG 7695-B
919	GLAB993	GLAB993_926	GLAB993_926	Glaberrima	Nigeria	TOG 7695-B		Irrigated lowland	doublons	WAB0032567	TOG 7695-B
3760	GLAB1842	GLAB1842_3922	GLAB1842_3922	Glaberrima	Ghana	TOG 7972 - A		Irrigated lowland	doublons	WAB0032885	TOG 7972-A
306	GLAB1265	GLAB1265_307	GLAB1265_307	Glaberrima	Ghana	TOG 7972-A		Irrigated lowland	doublons	WAB0032885	TOG 7972-A
3750	GLAB1823	GLAB1823_3911	GLAB1823_3911	Glaberrima	Nigeria	TOG 7986 - A		Irrigated lowland	doublons	WAB0032763	TOG 7986-A
1658	GLAB1096	GLAB1096_1687	GLAB1096_1687	Glaberrima	Nigeria	TOG 7986-A		Irrigated lowland	doublons	WAB0032763	TOG 7986-A
3772	GLAB1174	GLAB1174_3934	GLAB1174_3934	Glaberrima	Nigeria	TOG 7988 - A		Irrigated lowland	doublons	WAB0032813	TOG 7988-A
1359	GLAB2226	GLAB2226_1370	GLAB2226_1370	Glaberrima	Nigeria	TOG 7988-A		Irrigated lowland	doublons	WAB0032813	TOG 7988-A
3074	GLAB2844	GLAB2844_3181	GLAB2844_3181	Glaberrima	Nigeria	TOG 7989	Cultivated	Irrigated lowland	doublons	WAB0009706	TOG 7989
3728	GLAB1151	GLAB1151_3887	GLAB1151_3887	Glaberrima	Nigeria	TOG 7989 - A		Irrigated lowland	doublons	WAB0032776	TOG 7989-A
1845	GLAB243	GLAB243_1885	GLAB243_1885	Glaberrima	Nigeria	TOG 79896		Irrigated lowland	doublons	WAB0009706	TOG 7989
172	GLAB2018	GLAB2018_173	GLAB2018_173	Glaberrima	Nigeria	TOG 7989-A		Irrigated lowland	doublons	WAB0032776	TOG 7989-A
3345	GLAB1104	GLAB1104_3471	GLAB1104_3471	Glaberrima	Mali	TOG KACHA 2		Irrigated lowland	doublons	WAB0029244	KACHA 2
3629	GLAB1725	GLAB1725_3780	GLAB1725_3780	Glaberrima	Ivory_Coast	TOS 6216		Irrigated lowland	doublons	WAB0015248	TOG 6216
2778	GLAB2440	GLAB2440_2862	GLAB2440_2862	Glaberrima	Liberia	TOS 6437		Irrigated lowland	doublons	WAB0001638	TOG 6437
3341	GLAB2857	GLAB2857_3467	GLAB2857_3467	Glaberrima	Togo	XLETIETOE (EVENTOHI)		Irrigated lowland	doublons	WAB0030442	XLETIETOE EVENTOHI
2505	GLAB3545	GLAB3545_2580	GLAB3545_2580	Glaberrima	Togo	XLETIETOE EVENTOHI	Cultivated	Irrigated lowland	doublons	WAB0030442	XLETIETOE EVENTOHI

## Sheet: Duplicates ordered
Order	DNA ID (DArT original data)	Final corrected taxa name 22Mar2017	Final corrected taxa name with outliers 1Apr2017	Final species name 18Nov2016	Country of origin 25Nov16	Accession or Variety	Status	Ecology	Comment	Accenumb	Correct accename
151	GLAB1480	GLAB1480_151	GLAB1480_151	Glaberrima	Ivory_Coast	TOG 5236	Cultivated		Doublons	WAB0001122	TOG 5236
1732	GLAB559	GLAB559_1766	GLAB559_1766	Glaberrima	Ivory_Coast	TOG 5236	Cultivated		Doublons	WAB0001122	TOG 5236
251	GLAB1704	GLAB1704_252	GLAB1704_252	Glaberrima	Liberia	TOG 6238	Cultivated	rainfed lowland	Doublons	WAB0001445	TOG 6238
2278	ARC190	GLAB190_2332	GLAB190_2332	Glaberrima	Liberia	TOG 6238	Cultivated	rainfed lowland	Doublons	WAB0001445	TOG 6238
268	GLAB1758	GLAB1758_269	GLAB1758_269	Glaberrima	Liberia	TOG 6355	Cultivated	rainfed lowland	Doublons	WAB0001559	TOG 6355
1544	GLAB1129	GLAB1129_1568	GLAB1129_1568	Glaberrima	Liberia	TOG 6355	Cultivated	rainfed lowland	Doublons	WAB0001559	TOG 6355
1685	GLAB178	GLAB178_1716	GLAB178_1716	Glaberrima	Liberia	TOG 6437	Cultivated	rainfed lowland	Doublons	WAB0001638	TOG 6437
2778	GLAB2440	GLAB2440_2862	GLAB2440_2862	Glaberrima	Liberia	TOS 6437		Irrigated lowland	doublons	WAB0001638	TOG 6437
497	GLAB1916	GLAB1916_499	GLAB1916_499	Glaberrima	Liberia	TOG 6634	Cultivated	rainfed lowland	Doublons	WAB0001824	TOG 6634
1224	GLAB2120	GLAB2120_1234	GLAB2120_1234	Glaberrima	Liberia	TOG 6634	Cultivated	rainfed lowland	Doublons	WAB0001824	TOG 6634
2736	GLAB2495	GLAB2495_2818	GLAB2495_2818	Glaberrima	Liberia	TOG 6698	Cultivated	rainfed lowland	Doublons	WAB0001888	TOG 6698
3184	GLAB2318	GLAB2318_3297	GLAB2318_3297	Glaberrima	Liberia	TOG 6698	Cultivated	rainfed lowland	Doublons	WAB0001888	TOG 6698
1505	GLAB1875	GLAB1875_1526	GLAB1875_1526	Glaberrima	Liberia	TOG 6728		Irrigated lowland	doublons	WAB0001918	TOG 6728
1341	GLAB2308	GLAB2308_1352	GLAB2308_1352	Glaberrima	Liberia	TOG 6728-A			doublons	WAB0001918	TOG 6728
309	GLAB200	GLAB200_310	Out_GLAB200_310	Glaberrima	Liberia	TOG 6753	Cultivated	rainfed lowland	Very high distance/ doublons	WAB0001943	TOG 6753
417	GLAB2000	GLAB2000_418	GLAB2000_418	Glaberrima	Liberia	TOG 6753	Cultivated	rainfed lowland	Doublons	WAB0001943	TOG 6753
2089	GLAB1567	GLAB1567_2136	GLAB1567_2136	Glaberrima	Senegal	CG 14	Cultivated	Irrigated lowland	Doublons	WAB0006871	CG 14
2171	ARC33	GLAB33_2223	GLAB33_2223	Glaberrima	Senegal	CG 14	Cultivated	Irrigated lowland	Doublons	WAB0006871	CG 14
157	GLAB2048	GLAB2048_158	GLAB2048_158	Glaberrima	Liberia	TOG 6784	Cultivated	rainfed lowland	doublons	WAB0007947	TOG 6784
2095	GLAB05	GLAB05_2143	GLAB05_2143	Glaberrima	Liberia	TOG 6784	Cultivated	rainfed lowland	doublons	WAB0007947	TOG 6784
3179	GLAB634	GLAB634_3292	GLAB634_3292	Glaberrima	Guinea	TOG 6204	Cultivated	Irrigated lowland	Doublons	WAB0007975	TOG 6204
3193	GLAB3575	GLAB3575_3306	GLAB3575_3306	Glaberrima	Guinea	TOG 6204	Cultivated	Irrigated lowland	Doublons	WAB0007975	TOG 6204
645	GLAB1499	GLAB1499_649	GLAB1499_649	Glaberrima	Nigeria	TOG 5321	Cultivated		Doublons	WAB0007980	TOG 5321
705	GLAB1497	GLAB1497_709	GLAB1497_709	Glaberrima	Nigeria	TOG 5321	Cultivated		Doublons	WAB0007980	TOG 5321
3074	GLAB2844	GLAB2844_3181	GLAB2844_3181	Glaberrima	Nigeria	TOG 7989	Cultivated	Irrigated lowland	doublons	WAB0009706	TOG 7989
1845	GLAB243	GLAB243_1885	GLAB243_1885	Glaberrima	Nigeria	TOG 79896		Irrigated lowland	doublons	WAB0009706	TOG 7989
3460	GLAB2322	GLAB2322_3597	GLAB2322_3597	Glaberrima	Chad	T G 34			Doublons	WAB0011921	TG 34
1546	GLAB1078	GLAB1078_1570	GLAB1078_1570	Glaberrima	Chad	TG 34			Doublons	WAB0011921	TG 34
950	GLAB88	GLAB88_958	GLAB88_958	Glaberrima	Guinea	TOG 14354	Cultivated	Irrigated lowland	Doublons	WAB0013342	TOG 14354
1751	GLAB2176	GLAB2176_1785	GLAB2176_1785	Glaberrima	Guinea	TOG 14354	Cultivated	Irrigated lowland	Doublons	WAB0013342	TOG 14354
92	GLAB1008	GLAB1008_92	GLAB1008_92	Glaberrima	Ivory_Coast	TOG 6216		Irrigated lowland	Doublons	WAB0015248	TOG 6216
3629	GLAB1725	GLAB1725_3780	GLAB1725_3780	Glaberrima	Ivory_Coast	TOS 6216		Irrigated lowland	doublons	WAB0015248	TOG 6216
2557	GLAB3206	GLAB3206_2633	GLAB3206_2633	Glaberrima	Nigeria	TOG 5649	Cultivated		Doublons	WAB0020096	TOG 5649
2981	GLAB2557	GLAB2557_3080	GLAB2557_3080	Glaberrima	Nigeria	TOG 5649	Cultivated		Doublons	WAB0020096	TOG 5649
548	GLAB1698	GLAB1698_550	GLAB1698_550	Glaberrima	Nigeria	TOG 6227	Cultivated	Irrigated lowland	Doublons	WAB0020121	TOG 6227
2078	GLAB1712	GLAB1712_2125	GLAB1712_2125	Glaberrima	Nigeria	TOG 6227	Cultivated	Irrigated lowland	Doublons	WAB0020121	TOG 6227
612	GLAB1384	GLAB1384_616	GLAB1384_616	Glaberrima	Guinea	TOG 12444	Cultivated		Doublons	WAB0021009	TOG 12444
2009	GLAB1617	GLAB1617_2054	GLAB1617_2054	Glaberrima	Guinea	TOG 12444	Cultivated		Doublons	WAB0021009	TOG 12444
2495	GLAB3591	GLAB3591_2570	GLAB3591_2570	Glaberrima	Ghana	EWE MOLU	Cultivated	rainfed lowland	Doublons	WAB0029080	EWE MOLU
3117	GLAB2846	GLAB2846_3228	GLAB2846_3228	Glaberrima	Ghana	EWE MOLU	Cultivated	rainfed lowland	Doublons	WAB0029080	EWE MOLU
698	GLAB2055	GLAB2055_702	GLAB2055_702	Glaberrima	Guinea	TOG 13647	Cultivated	Irrigated lowland	Doublons	WAB0029098	TOG 13647
1738	GLAB2151	GLAB2151_1772	GLAB2151_1772	Glaberrima	Guinea	TOG 13647	Cultivated	Irrigated lowland	Doublons	WAB0029098	TOG 13647
702	GLAB2031	GLAB2031_706	GLAB2031_706	Glaberrima	Nigeria	TOG 6828	Cultivated	Irrigated lowland	Doublons	WAB0029126	TOG 6828
1390	GLAB595	GLAB595_1403	Out_GLAB595_1403	Glaberrima	Nigeria	TOG 6828	Cultivated	Irrigated lowland	Very high distance/ doublons	WAB0029126	TOG 6828
1239	GLAB710	GLAB710_1249	Out_GLAB710_1249	Glaberrima	Liberia	FAO ACC 34462	Cultivated	rainfed lowland	Affected DARwin tree after excluding the most distant 30 samples	WAB0029143	FAO ACC 34462
1887	GLAB2217	GLAB2217_1928	GLAB2217_1928	Glaberrima	Liberia	FAO ACC 34462	Cultivated	rainfed lowland	Doublons	WAB0029143	FAO ACC 34462
3736	GLAB2259	GLAB2259_3897	GLAB2259_3897	Glaberrima	Mali	M G 21		Irrigated lowland	Doublons	WAB0029222	MG 21
39	GLAB1252	GLAB1252_39	GLAB1252_39	Glaberrima	Mali	MG 21		Irrigated lowland	Doublons	WAB0029222	MG 21
1219	GLAB817	GLAB817_1229	GLAB817_1229	Glaberrima	Mali	MALOGONI DJENI		Irrigated lowland	Doublons	WAB0029227	MALOGONI DJENI
2533	GLAB3043	GLAB3043_2608	GLAB3043_2608	Glaberrima	Mali	MALOGONIDJENI		Irrigated lowland	Doublons	WAB0029227	MALOGONI DJENI
2851	GLAB2607	GLAB2607_2941	GLAB2607_2941	Glaberrima	Mali	DOUGANANAGOR		Irrigated lowland	Doublons	WAB0029236	DOUGANANGOI
1145	GLAB693	GLAB693_1155	GLAB693_1155	Glaberrima	Mali	DOUGANANGOI		Irrigated lowland	Doublons	WAB0029236	DOUGANANGOI
3593	GLAB1094	GLAB1094_3741	GLAB1094_3741	Glaberrima	Mali	DIAKAO OUADEO - B		Irrigated lowland	Doublons	WAB0029242	DIAKAO OUADEO B
305	GLAB1239	GLAB1239_306	GLAB1239_306	Glaberrima	Mali	DIAKAO OUADEO B		Irrigated lowland	Doublons	WAB0029242	DIAKAO OUADEO B
38	GLAB1270	GLAB1270_38	GLAB1270_38	Glaberrima	Mali	KACHA 2		Irrigated lowland	Doublons	WAB0029244	KACHA 2
3345	GLAB1104	GLAB1104_3471	GLAB1104_3471	Glaberrima	Mali	TOG KACHA 2		Irrigated lowland	doublons	WAB0029244	KACHA 2
1342	GLAB1551	GLAB1551_1353	GLAB1551_1353	Glaberrima	Mali	SIM SIMO RANEO		Irrigated lowland	Doublons	WAB0029245	SIMO RANEO
1106	GLAB958	GLAB958_1116	GLAB958_1116	Glaberrima	Mali	SIMO RANEO	Cultivated	Irrigated lowland	Doublons	WAB0029245	SIMO RANEO
1123	GLAB725	GLAB725_1133	GLAB725_1133	Glaberrima	Mali	FERGUERE N'GABOU BALEO		Irrigated lowland	Doublons	WAB0029253	FERGUERE N'GABOU BALEO
2793	GLAB2568	GLAB2568_2877	GLAB2568_2877	Glaberrima	Mali	FERGUERE N'GABOUBALEO		Irrigated lowland	Doublons	WAB0029253	FERGUERE N'GABOU BALEO
3530	GLAB1071	GLAB1071_3673	GLAB1071_3673	Glaberrima	Mali	KESSIRIME - B		Irrigated lowland	Doublons	WAB0029275	KESSIRIME B
399	GLAB878	GLAB878_400	GLAB878_400	Glaberrima	Mali	KESSIRIME B		Irrigated lowland	Doublons	WAB0029275	KESSIRIME B
28	GLAB1196	GLAB1196_28	GLAB1196_28	Glaberrima	Mali	ARAPILI	Cultivated	Irrigated lowland	Doublons	WAB0029291	ARAPILI
803	GLAB1199	GLAB1199_807	GLAB1199_807	Glaberrima	Mali	ARAPILI	Cultivated	Irrigated lowland	Doublons	WAB0029291	ARAPILI
3798	GLAB1133	GLAB1133_3962	GLAB1133_3962	Glaberrima	Mali	L G 7		Irrigated lowland	Doublons	WAB0029294	LG 7
1491	GLAB1126	GLAB1126_1511	GLAB1126_1511	Glaberrima	Mali	LG 7		Irrigated lowland	Doublons	WAB0029294	LG 7
3484	GLAB2896	GLAB2896_3622	GLAB2896_3622	Glaberrima	Nigeria	C 7608			Doublons	WAB0029343
1109	GLAB636	GLAB636_1119	GLAB636_1119	Glaberrima	Nigeria	C 7608			Doublons	WAB0029343	C 7608
126	GLAB1461	GLAB1461_126	GLAB1461_126	Glaberrima	Senegal	TOG 16709	Cultivated	Irrigated lowland	Doublons	WAB0029352	TOG 16709
1225	GLAB1643	GLAB1643_1235	GLAB1643_1235	Glaberrima	Senegal	TOG 16709	Cultivated	Irrigated lowland	Doublons	WAB0029352	TOG 16709
3395	GLAB1773	GLAB1773_3526	GLAB1773_3526	Glaberrima	Senegal	C G 25		Irrigated lowland	Doublons	WAB0029358	CG 25
1168	GLAB653	GLAB653_1178	GLAB653_1178	Glaberrima	Senegal	CG 25	Cultivated	Irrigated lowland	Doublons	WAB0029358	CG 25
878	GLAB1220	GLAB1220_882	GLAB1220_882	Glaberrima	Tanzania	KIBAWA (LONG WINGS)			Doublons	WAB0029371	KIBAWA (LONG WINGS)
3745	GLAB1697	GLAB1697_3906	GLAB1697_3906	Glaberrima	Zanzibar	KIBAWA (LongWING)			Doublons	WAB0029371	KIBAWA (LONG WINGS)
1280	GLAB991	GLAB991_1290	GLAB991_1290	Glaberrima	Togo	TG 059			Doublons	WAB0029372	TG 59
2530	GLAB3487	GLAB3487_2605	GLAB3487_2605	Glaberrima	Chad	TG 59	Cultivated		Doublons	WAB0029372	TG 59
1169	GLAB701	GLAB701_1179	GLAB701_1179	Glaberrima	Togo	Ewemoli	Cultivated	Irrigated lowland	Doublons	WAB0029377	Ewemoli
1267	GLAB841	GLAB841_1277	GLAB841_1277	Glaberrima	Togo	MOLI YIBO (EWEMOLI)		Irrigated lowland	Doublons	WAB0029377	Ewemoli
75	GLAB1311	GLAB1311_75	GLAB1311_75	Glaberrima	Liberia	TOG 6243	Cultivated	rainfed lowland	Doublons	WAB0029950	TOG 6243
519	GLAB1707	GLAB1707_521	GLAB1707_521	Glaberrima	Liberia	TOG 6243	Cultivated	rainfed lowland	Doublons	WAB0029950	TOG 6243
3341	GLAB2857	GLAB2857_3467	GLAB2857_3467	Glaberrima	Togo	XLETIETOE (EVENTOHI)		Irrigated lowland	doublons	WAB0030442	XLETIETOE EVENTOHI
2505	GLAB3545	GLAB3545_2580	GLAB3545_2580	Glaberrima	Togo	XLETIETOE EVENTOHI	Cultivated	Irrigated lowland	doublons	WAB0030442	XLETIETOE EVENTOHI
3710	GLAB964	GLAB964_3866	GLAB964_3866	Glaberrima	Liberia	TOG 6582 - A		Irrigated lowland	Doublons	WAB0032172	TOG 6582-A
1830	GLAB2205	GLAB2205_1868	GLAB2205_1868	Glaberrima	Liberia	TOG 6582-A		Irrigated lowland	Doublons	WAB0032172	TOG 6582-A
3514	GLAB1163	GLAB1163_3654	GLAB1163_3654	Glaberrima	Nigeria	TOG 5538 - A			Doublons	WAB0032197	TOG 5538-A
1814	GLAB2093	GLAB2093_1852	GLAB2093_1852	Glaberrima	Nigeria	TOG 5538-A			Doublons	WAB0032197	TOG 5538-A
3567	GLAB865	GLAB865_3715	GLAB865_3715	Glaberrima	Nigeria	TOG 5424 - A			Doublons	WAB0032229	TOG 5424-A
799	GLAB127	GLAB127_803	GLAB127_803	Glaberrima	Nigeria	TOG 5424-A	Cultivated		Doublons	WAB0032229	TOG 5424-A
3595	GLAB971	GLAB971_3743	GLAB971_3743	Glaberrima	Liberia	TOG 6276- A		Irrigated lowland	Doublons	WAB0032279	TOG 6276-A
1888	GLAB2256	GLAB2256_1929	GLAB2256_1929	Glaberrima	Liberia	TOG 6276-A		Irrigated lowland	Doublons	WAB0032279	TOG 6276-A
3562	GLAB921	GLAB921_3709	GLAB921_3709	Glaberrima	Guinea	TOG 12396 - A			Doublons	WAB0032283	TOG 12396-A
1941	GLAB2191	GLAB2191_1982	GLAB2191_1982	Glaberrima	Guinea	TOG 12396-A			Doublons	WAB0032283	TOG 12396-A
200	GLAB1498	GLAB1498_201	GLAB1498_201	Glaberrima	Nigeria	TOG 5317-B			Doublons	WAB0032303	TOG 5317-B
726	GLAB1496	GLAB1496_730	GLAB1496_730	Glaberrima	Nigeria	TOG 5317-B			Doublons	WAB0032303	TOG 5317-B
3623	GLAB1678	GLAB1678_3773	GLAB1678_3773	Glaberrima	Chad	TOG 7260 - A		Irrigated lowland	doublons	WAB0032356	TOG 7260-A
1549	GLAB2194	GLAB2194_1573	GLAB2194_1573	Glaberrima	Chad	TOG 7260-A		Irrigated lowland	doublons	WAB0032356	TOG 7260-A
3769	GLAB1168	GLAB1168_3931	GLAB1168_3931	Glaberrima	Nigeria	TOG 5331 - A			Doublons	WAB0032371	TOG 5331-A
1726	GLAB2124	GLAB2124_1760	GLAB2124_1760	Glaberrima	Nigeria	TOG 5331-A			Doublons	WAB0032371	TOG 5331-A
1126	GLAB800	GLAB800_1136	GLAB800_1136	Glaberrima	Togo	KPAKPALIKPE		Irrigated lowland	Doublons	WAB0032399	KPAKPALIPE
2606	GLAB3510	GLAB3510_2685	GLAB3510_2685	Glaberrima	Togo	KPAKPALIPE	Cultivated	Irrigated lowland	Doublons	WAB0032399	KPAKPALIPE
3400	GLAB870	GLAB870_3531	GLAB870_3531	Glaberrima	Upper_Volta	TOG 6218 - A		Irrigated lowland	Doublons	WAB0032401	TOG 6218-A
1795	GLAB2145	GLAB2145_1831	GLAB2145_1831	Glaberrima	Burkina_Faso	TOG 6218-A		Irrigated lowland	Doublons	WAB0032401	TOG 6218-A
3586	GLAB924	GLAB924_3734	GLAB924_3734	Glaberrima	Guinea	TOG 6203 - A		Irrigated lowland	Doublons	WAB0032440	TOG 6203-A
1385	GLAB2303	GLAB2303_1398	GLAB2303_1398	Glaberrima	Guinea	TOG 6203-A		Irrigated lowland	Doublons	WAB0032440	TOG 6203-A
3476	GLAB1786	GLAB1786_3614	GLAB1786_3614	Glaberrima	Liberia	TOG 6321 - A		Irrigated lowland	Doublons	WAB0032472	TOG 6321-A
2036	GLAB1082	GLAB1082_2082	GLAB1082_2082	Glaberrima	Liberia	TOG 6321-A		Irrigated lowland	Doublons	WAB0032472	TOG 6321-A
3539	GLAB1781	GLAB1781_3682	GLAB1781_3682	Glaberrima	Liberia	TOG 6480 - A		Irrigated lowland	Doublons	WAB0032491	TOG 6480-A
1798	GLAB550	GLAB550_1834	GLAB550_1834	Glaberrima	Liberia	TOG 6480-A		Irrigated lowland	Doublons	WAB0032491	TOG 6480-A
2887	GLAB2611	GLAB2611_2977	GLAB2611_2977	Glaberrima	Liberia	GBAKAI - A			Doublons	WAB0032524	GBAKAI-A
1275	GLAB734	GLAB734_1285	GLAB734_1285	Glaberrima	Liberia	GBAKAI-A	Cultivated	rainfed lowland	Doublons	WAB0032524	GBAKAI-A
3683	GLAB1679	GLAB1679_3838	GLAB1679_3838	Glaberrima	Chad	TOG 7259 - A		Irrigated lowland	doublons	WAB0032531	TOG 7259-A
1783	GLAB1175	GLAB1175_1817	GLAB1175_1817	Glaberrima	Chad	TOG 7259-A		Irrigated lowland	doublons	WAB0032531	TOG 7259-A
3468	GLAB2336	GLAB2336_3605	GLAB2336_3605	Glaberrima	Nigeria	TOG 7439 - B		Irrigated lowland	doublons	WAB0032541	TOG 7439-B
2094	GLAB1121	GLAB1121_2142	GLAB1121_2142	Glaberrima	Nigeria	TOG 7439-B		Irrigated lowland	doublons	WAB0032541	TOG 7439-B
3638	GLAB1733	GLAB1733_3789	GLAB1733_3789	Glaberrima	Guinea	TOG 12403 - A			Doublons	WAB0032544	TOG 12403-A
398	GLAB967	GLAB967_399	GLAB967_399	Glaberrima	Guinea	TOG 12403-A			Doublons	WAB0032544	TOG 12403-A
3720	GLAB1824	GLAB1824_3877	GLAB1824_3877	Glaberrima	Nigeria	TOG 6804 - A		Irrigated lowland	doublons	WAB0032550	TOG 6804-A
2051	GLAB1080	GLAB1080_2097	GLAB1080_2097	Glaberrima	Nigeria	TOG 6804-A		Irrigated lowland	doublons	WAB0032550	TOG 6804-A
3826	GLAB1169	GLAB1169_3996	GLAB1169_3996	Glaberrima	Nigeria	TOG 6030 - A		Irrigated lowland	Doublons	WAB0032552	TOG 6030-A
1377	GLAB2162	GLAB2162_1390	GLAB2162_1390	Glaberrima	Nigeria	TOG 6030-A		Irrigated lowland	Doublons	WAB0032552	TOG 6030-A
3580	GLAB961	GLAB961_3728	GLAB961_3728	Glaberrima	Liberia	TOG 6485 - A		Irrigated lowland	Doublons	WAB0032554	TOG 6485-A
1863	GLAB2173	GLAB2173_1903	GLAB2173_1903	Glaberrima	Liberia	TOG 6485-A		Irrigated lowland	Doublons	WAB0032554	TOG 6485-A
3235	GLAB2348	GLAB2348_3354	GLAB2348_3354	Glaberrima	Guinea	TOG 6196 - A		Irrigated lowland	Doublons	WAB0032555	TOG 6196-A
1625	GLAB561	GLAB561_1651	GLAB561_1651	Glaberrima	Guinea	TOG 6196-A		Irrigated lowland	Doublons	WAB0032555	TOG 6196-A
3740	GLAB1984	GLAB1984_3901	GLAB1984_3901	Glaberrima	Liberia	TOG 5832 - A			Doublons	WAB0032563	TOG 5832-A
296	GLAB1343	GLAB1343_297	GLAB1343_297	Glaberrima	Liberia	TOG 5832-A			Doublons	WAB0032563	TOG 5832-A
3275	GLAB2312	GLAB2312_3400	GLAB2312_3400	Glaberrima	Sierra_Leone	TOG 7420 - A		Irrigated lowland	doublons	WAB0032564	TOG 7420-A
170	GLAB2003	GLAB2003_171	GLAB2003_171	Glaberrima	Senegal	TOG 7420-A		Irrigated lowland	doublons	WAB0032564	TOG 7420-A
3479	GLAB2335	GLAB2335_3617	Out_GLAB2335_3617	Glaberrima	Nigeria	TOG 7695 - B		Irrigated lowland	Affected DARwin tree after excluding the most distant 30 samples/doublons	WAB0032567	TOG 7695-B
919	GLAB993	GLAB993_926	GLAB993_926	Glaberrima	Nigeria	TOG 7695-B		Irrigated lowland	doublons	WAB0032567	TOG 7695-B
13	GLAB827	GLAB827_13	GLAB827_13	Glaberrima	Mali	MB 306	Cultivated	Irrigated lowland	Doublons	WAB0032568	MB 306
766	GLAB1279	GLAB1279_770	GLAB1279_770	Glaberrima	Mali	MB 306	Cultivated	Irrigated lowland	Doublons	WAB0032568	MB 306
3559	GLAB1743	GLAB1743_3706	GLAB1743_3706	Glaberrima	Nigeria	TOG 7396 - B		Irrigated lowland	doublons	WAB0032569	TOG 7396-B
388	GLAB1010	GLAB1010_389	GLAB1010_389	Glaberrima	Nigeria	TOG 7396-B		Irrigated lowland	doublons	WAB0032569	TOG 7396-B
3444	GLAB1736	GLAB1736_3581	GLAB1736_3581	Glaberrima	Liberia	TOG 5805 - A			Doublons	WAB0032573	TOG 5805-A
299	GLAB1182	GLAB1182_300	GLAB1182_300	Glaberrima	Liberia	TOG 5805-A			Doublons	WAB0032573	TOG 5805-A
3448	GLAB2343	GLAB2343_3585	GLAB2343_3585	Glaberrima	Nigeria	TOG 5696 - B			Doublons	WAB0032575	TOG 5696-B
1602	GLAB591	GLAB591_1628	GLAB591_1628	Glaberrima	Nigeria	TOG 5696-B			Doublons	WAB0032575	TOG 5696-B
3581	GLAB1737	GLAB1737_3729	GLAB1737_3729	Glaberrima	Liberia	TOG 6234 - A		Irrigated lowland	Doublons	WAB0032576	TOG 6234-A
792	GLAB1329	GLAB1329_796	GLAB1329_796	Glaberrima	Liberia	TOG 6234-A		Irrigated lowland	Doublons	WAB0032576	TOG 6234-A
3226	GLAB2351	GLAB2351_3344	GLAB2351_3344	Glaberrima	Liberia	TOG 6568 - A		Irrigated lowland	Doublons	WAB0032579	TOG 6568-A
768	GLAB906	GLAB906_772	GLAB906_772	Glaberrima	Liberia	TOG 6568-A		Irrigated lowland	Doublons	WAB0032579	TOG 6568-A
3416	GLAB1742	GLAB1742_3549	GLAB1742_3549	Glaberrima	Liberia	TOG 6696 - A		Irrigated lowland	doublons	WAB0032581	TOG 6696-A
1919	GLAB1971	GLAB1971_1960	GLAB1971_1960	Glaberrima	Liberia	TOG 6696-A		Irrigated lowland	doublons	WAB0032581	TOG 6696-A
3540	GLAB1732	GLAB1732_3683	GLAB1732_3683	Glaberrima	Guinea	TOG 6205 - A		Irrigated lowland	Doublons	WAB0032587	TOG 6205-A
2026	GLAB562	GLAB562_2072	GLAB562_2072	Glaberrima	Guinea	TOG 6205-A		Irrigated lowland	Doublons	WAB0032587	TOG 6205-A
3547	GLAB950	GLAB950_3693	GLAB950_3693	Glaberrima	Liberia	TOG 6462 - A		Irrigated lowland	Doublons	WAB0032591	TOG 6462-A
780	GLAB953	GLAB953_784	GLAB953_784	Glaberrima	Liberia	TOG 6462-A		Irrigated lowland	Doublons	WAB0032591	TOG 6462-A
3659	GLAB1630	GLAB1630_3813	GLAB1630_3813	Glaberrima	Nigeria	TOG 7390 - A		Irrigated lowland	doublons	WAB0032594	TOG 7390-A
1648	GLAB1052	GLAB1052_1676	GLAB1052_1676	Glaberrima	Nigeria	TOG 7390-A		Irrigated lowland	doublons	WAB0032594	TOG 7390-A
3208	GLAB648	GLAB648_3324	GLAB648_3324	Glaberrima	Liberia	TOG 6496 - A	Cultivated	rainfed lowland	Doublons	WAB0032636	TOG 6496-A
3222	GLAB623	GLAB623_3340	GLAB623_3340	Glaberrima	Liberia	TOG 6496 - A	Cultivated	rainfed lowland	Doublons	WAB0032636	TOG 6496-A
40	GLAB1180	GLAB1180_40	GLAB1180_40	Glaberrima	Liberia	TOG 6496-A		Irrigated lowland	Doublons	WAB0032636	TOG 6496-A
3412	GLAB2342	GLAB2342_3545	GLAB2342_3545	Glaberrima	Liberia	TOG 6509 - A		Irrigated lowland	Doublons	WAB0032639	TOG 6509-A
1618	GLAB1969	GLAB1969_1644	GLAB1969_1644	Glaberrima	Liberia	TOG 6509-A		Irrigated lowland	Doublons	WAB0032639	TOG 6509-A
3536	GLAB1001	GLAB1001_3679	GLAB1001_3679	Glaberrima	Liberia	TOG 6237 - A		Irrigated lowland	Doublons	WAB0032641	TOG 6237-A
762	GLAB1336	GLAB1336_766	GLAB1336_766	Glaberrima	Liberia	TOG 6237-A		Irrigated lowland	Doublons	WAB0032641	TOG 6237-A
3455	GLAB2311	GLAB2311_3592	GLAB2311_3592	Glaberrima	Nigeria	TOG 5533 - A			Doublons	WAB0032656	TOG 5533-A
407	GLAB1982	GLAB1982_408	GLAB1982_408	Glaberrima	Nigeria	TOG 5533-A			Doublons	WAB0032656	TOG 5533-A
1450	GLAB1983	GLAB1983_1465	GLAB1983_1465	Glaberrima	Nigeria	TOG 5533-A			Doublons	WAB0032656	TOG 5533-A
3556	GLAB944	GLAB944_3703	GLAB944_3703	Glaberrima	Liberia	TOG 6615 - B		Irrigated lowland	Doublons	WAB0032671	TOG 6615-B
1677	GLAB290	GLAB290_1707	GLAB290_1707	Glaberrima	Liberia	TOG 6615-B		Irrigated lowland	Doublons	WAB0032671	TOG 6615-B
3211	GLAB1738	GLAB1738_3327	GLAB1738_3327	Glaberrima	Liberia	TOG 6740 - A		Irrigated lowland	doublons	WAB0032676	TOG 6740-A
3399	GLAB1049	GLAB1049_3530	GLAB1049_3530	Glaberrima	Liberia	TOG 6740- A		Irrigated lowland	doublons	WAB0032676	TOG 6740-A
3292	GLAB1853	GLAB1853_3418	GLAB1853_3418	Glaberrima	Liberia	TOG 5815 - B			Doublons	WAB0032680	TOG 5815-B
1462	GLAB1855	GLAB1855_1477	GLAB1855_1477	Glaberrima	Liberia	TOG 5815-B			Doublons	WAB0032680	TOG 5815-B
3465	GLAB2339	GLAB2339_3602	GLAB2339_3602	Glaberrima	Liberia	TOG 6552 - A		Irrigated lowland	Doublons	WAB0032681	TOG 6552-A
52	GLAB1231	GLAB1231_52	GLAB1231_52	Glaberrima	Liberia	TOG 6552-A		Irrigated lowland	Doublons	WAB0032681	TOG 6552-A
3441	GLAB2326	GLAB2326_3578	GLAB2326_3578	Glaberrima	Liberia	TOG 6476 - A		Irrigated lowland	Doublons	WAB0032683	TOG 6476-A
2047	GLAB566	GLAB566_2093	GLAB566_2093	Glaberrima	Liberia	TOG 6476-A		Irrigated lowland	Doublons	WAB0032683	TOG 6476-A
3449	GLAB2333	GLAB2333_3586	GLAB2333_3586	Glaberrima	Liberia	TOG 6688 - B		Irrigated lowland	Doublons	WAB0032688	TOG 6688-B
1616	GLAB1120	GLAB1120_1642	GLAB1120_1642	Glaberrima	Liberia	TOG 6688-B		Irrigated lowland	Doublons	WAB0032688	TOG 6688-B
3477	GLAB2350	GLAB2350_3615	GLAB2350_3615	Glaberrima	Guinea	TOG 6209 - B		Irrigated lowland	Doublons	WAB0032690	TOG 6209-B
103	GLAB1354	GLAB1354_103	GLAB1354_103	Glaberrima	Guinea	TOG 6209-B		Irrigated lowland	Doublons	WAB0032690	TOG 6209-B
252	GLAB1460	GLAB1460_253	GLAB1460_253	Glaberrima	Senegal	TOG 16700-A	Cultivated	Irrigated lowland	Doublons	WAB0032691	TOG 16700-A
368	GLAB1278	GLAB1278_369	GLAB1278_369	Glaberrima	Senegal	TOG 16700-A	Cultivated	Irrigated lowland	Doublons	WAB0032691	TOG 16700-A
3524	GLAB943	GLAB943_3667	GLAB943_3667	Glaberrima	Liberia	TOG 6291 - A		Irrigated lowland	Doublons	WAB0032694	TOG 6291-A
1902	GLAB201	GLAB201_1943	GLAB201_1943	Glaberrima	Liberia	TOG 6291-A		Irrigated lowland	Doublons	WAB0032694	TOG 6291-A
3585	GLAB954	GLAB954_3733	GLAB954_3733	Glaberrima	Liberia	TOG 5832 - B			Doublons	WAB0032695	TOG 5832-B
1331	GLAB2100	GLAB2100_1342	GLAB2100_1342	Glaberrima	Liberia	TOG 5832-B			Doublons	WAB0032695	TOG 5832-B
3125	GLAB2747	GLAB2747_3236	GLAB2747_3236	Glaberrima	Liberia	TOG 6688 - A		Irrigated lowland	Doublons	WAB0032698	TOG 6688-A
546	GLAB1964	GLAB1964_548	GLAB1964_548	Glaberrima	Liberia	TOG 6688-A		Irrigated lowland	Doublons	WAB0032698	TOG 6688-A
3538	GLAB951	GLAB951_3681	GLAB951_3681	Glaberrima	Liberia	TOG 6435 - A		Irrigated lowland	Doublons	WAB0032700	TOG 6435-A
1703	GLAB2091	GLAB2091_1736	GLAB2091_1736	Glaberrima	Liberia	TOG 6435-A		Irrigated lowland	Doublons	WAB0032700	TOG 6435-A
3310	GLAB2314	GLAB2314_3436	GLAB2314_3436	Glaberrima	Liberia	TOG 6674 - A		Irrigated lowland	Doublons	WAB0032706	TOG 6674-A
827	GLAB977	GLAB977_831	GLAB977_831	Glaberrima	Liberia	TOG 6674-A		Irrigated lowland	Doublons	WAB0032706	TOG 6674-A
3551	GLAB956	GLAB956_3697	GLAB956_3697	Glaberrima	Liberia	TOG 6719 - B		Irrigated lowland	Doublons	WAB0032710	TOG 6719-B
1332	GLAB2134	GLAB2134_1343	GLAB2134_1343	Glaberrima	Liberia	TOG 6719-B		Irrigated lowland	Doublons	WAB0032710	TOG 6719-B
3011	GLAB2813	GLAB2813_3114	GLAB2813_3114	Glaberrima	Liberia	TOG 6599 - A		Irrigated lowland	Doublons	WAB0032719	TOG 6599-A
223	GLAB1893	GLAB1893_224	GLAB1893_224	Glaberrima	Liberia	TOG 6599-A		Irrigated lowland	Doublons	WAB0032719	TOG 6599-A
3084	GLAB2845	GLAB2845_3191	GLAB2845_3191	Glaberrima	Ivory_Coast	TOG 6216 - A		Irrigated lowland	Doublons	WAB0032733	TOG 6216-A
216	GLAB1690	GLAB1690_217	GLAB1690_217	Glaberrima	Ivory_Coast	TOG 6216-A		Irrigated lowland	Doublons	WAB0032733	TOG 6216-A
3306	GLAB1088	GLAB1088_3432	GLAB1088_3432	Glaberrima	Mali	TOG 7415 - A		Irrigated lowland	doublons	WAB0032735	TOG 7415-A
338	GLAB1024	GLAB1024_339	GLAB1024_339	Glaberrima	Mali	TOG 7415-A		Irrigated lowland	doublons	WAB0032735	TOG 7415-A
3289	GLAB2847	GLAB2847_3415	GLAB2847_3415	Glaberrima	Nigeria	TOG 5467 - A			Doublons	WAB0032736	TOG 5467-A
196	GLAB1542	GLAB1542_197	GLAB1542_197	Glaberrima	Nigeria	TOG 5467-A			Doublons	WAB0032736	TOG 5467-A
3459	GLAB934	GLAB934_3596	GLAB934_3596	Glaberrima	Guinea	TOG 14176 - A		Irrigated lowland	Doublons	WAB0032737	TOG 14176-A
1877	GLAB1985	GLAB1985_1918	GLAB1985_1918	Glaberrima	Guinea	TOG 14176-A		Irrigated lowland	Doublons	WAB0032737	TOG 14176-A
3558	GLAB994	GLAB994_3705	GLAB994_3705	Glaberrima	Liberia	TOG 6237 - B		Irrigated lowland	Doublons	WAB0032738	TOG 6237-B
786	GLAB1244	GLAB1244_790	GLAB1244_790	Glaberrima	Liberia	TOG 6237-B		Irrigated lowland	Doublons	WAB0032738	TOG 6237-B
3432	GLAB2340	GLAB2340_3567	GLAB2340_3567	Glaberrima	Liberia	TOG 6305 - A		Irrigated lowland	Doublons	WAB0032740	TOG 6305-A
164	GLAB1309	GLAB1309_165	GLAB1309_165	Glaberrima	Liberia	TOG 6305-A	Cultivated	rainfed lowland	Doublons	WAB0032740	TOG 6305-A
3436	GLAB2848	GLAB2848_3572	GLAB2848_3572	Glaberrima	Nigeria	TOG 5649 - A			Doublons	WAB0032741	TOG 5649-A
656	GLAB1591	GLAB1591_660	GLAB1591_660	Glaberrima	Nigeria	TOG 5649-A			Doublons	WAB0032741	TOG 5649-A
3435	GLAB2347	GLAB2347_3570	GLAB2347_3570	Glaberrima	Ghana	TOG 5620 - A			Doublons	WAB0032743	TOG 5620-A
774	GLAB1288	GLAB1288_778	GLAB1288_778	Glaberrima	Ghana	TOG 5620-A			Doublons	WAB0032743	TOG 5620-A
3569	GLAB928	GLAB928_3717	GLAB928_3717	Glaberrima	Guinea	TOG 14359 - B		Irrigated lowland	Doublons	WAB0032744	TOG 14359-B
1512	GLAB1170	GLAB1170_1534	GLAB1170_1534	Glaberrima	Guinea	TOG 14359-B		Irrigated lowland	Doublons	WAB0032744	TOG 14359-B
3471	GLAB881	GLAB881_3608	GLAB881_3608	Glaberrima	Philippines	TOG 7409 - A		Irrigated lowland	doublons	WAB0032748	TOG 7409-A
6	GLAB1004	GLAB1004_6	GLAB1004_6	Glaberrima	Ghana	TOG 7409-A		Irrigated lowland	doublons	WAB0032748	TOG 7409-A
3596	GLAB916	GLAB916_3744	GLAB916_3744	Glaberrima	Guinea	TOG 14355 - A		Irrigated lowland	Doublons	WAB0032749	TOG 14355-A
1943	GLAB1948	GLAB1948_1984	GLAB1948_1984	Glaberrima	Guinea	TOG 14355-A		Irrigated lowland	Doublons	WAB0032749	TOG 14355-A
3563	GLAB919	GLAB919_3710	GLAB919_3710	Glaberrima	Guinea	TOG 14352 - A		Irrigated lowland	Doublons	WAB0032750	TOG 14352-A
664	GLAB2063	GLAB2063_668	GLAB2063_668	Glaberrima	Guinea	TOG 14352-A		Irrigated lowland	Doublons	WAB0032750	TOG 14352-A
3430	GLAB2334	GLAB2334_3563	GLAB2334_3563	Glaberrima	Mali	TOG 7313 - A		Irrigated lowland	doublons	WAB0032752	TOG 7313-A
2039	GLAB1092	GLAB1092_2085	GLAB1092_2085	Glaberrima	Mali	TOG 7313-A		Irrigated lowland	doublons	WAB0032752	TOG 7313-A
3869	GLAB1274	GLAB1274_4049	GLAB1274_4049	Glaberrima	Nigeria	TOG 7425- A		Irrigated lowland	doublons	WAB0032753	TOG 7425-A
1463	GLAB2245	GLAB2245_1479	GLAB2245_1479	Glaberrima	Nigeria	TOG 7425-A		Irrigated lowland	doublons	WAB0032753	TOG 7425-A
3850	GLAB1138	GLAB1138_4021	GLAB1138_4021	Glaberrima	Nigeria	TOG 7656 - A		Irrigated lowland	doublons	WAB0032755	TOG 7656-A
2038	GLAB564	GLAB564_2084	GLAB564_2084	Glaberrima	Nigeria	TOG 7656-A		Irrigated lowland	doublons	WAB0032755	TOG 7656-A
3627	GLAB1502	GLAB1502_3777	GLAB1502_3777	Glaberrima	Nigeria	TOG 5949 - A			Doublons	WAB0032758	TOG 5949-A
2015	GLAB1114	GLAB1114_2061	GLAB1114_2061	Glaberrima	Nigeria	TOG 5949-A			Doublons	WAB0032758	TOG 5949-A
3750	GLAB1823	GLAB1823_3911	GLAB1823_3911	Glaberrima	Nigeria	TOG 7986 - A		Irrigated lowland	doublons	WAB0032763	TOG 7986-A
1658	GLAB1096	GLAB1096_1687	GLAB1096_1687	Glaberrima	Nigeria	TOG 7986-A		Irrigated lowland	doublons	WAB0032763	TOG 7986-A
3605	GLAB1623	GLAB1623_3754	GLAB1623_3754	Glaberrima	Nigeria	TOG 6146 - A		Irrigated lowland	Doublons	WAB0032764	TOG 6146-A
1582	GLAB1111	GLAB1111_1606	GLAB1111_1606	Glaberrima	Nigeria	TOG 6146-A		Irrigated lowland	Doublons	WAB0032764	TOG 6146-A
3273	GLAB2920	GLAB2920_3398	GLAB2920_3398	Glaberrima	Nigeria	TOG 5984 - A			Doublons	WAB0032765	TOG 5984-A
233	GLAB1651	GLAB1651_234	GLAB1651_234	Glaberrima	Nigeria	TOG 5984-A			Doublons	WAB0032765	TOG 5984-A
3588	GLAB1149	GLAB1149_3736	GLAB1149_3736	Glaberrima	Nigeria	TOG 5675 - A			Doublons	WAB0032767	TOG 5675-A
19	GLAB884	GLAB884_19	GLAB884_19	Glaberrima	Nigeria	TOG 5675-A			Doublons	WAB0032767	TOG 5675-A
3325	GLAB1075	GLAB1075_3451	GLAB1075_3451	Glaberrima	Mali	TOG 7313 - B		Irrigated lowland	doublons	WAB0032770	TOG 7313-B
165	GLAB2006	GLAB2006_166	GLAB2006_166	Glaberrima	Mali	TOG 7313-B		Irrigated lowland	doublons	WAB0032770	TOG 7313-B
3537	GLAB3036	GLAB3036_3680	GLAB3036_3680	Glaberrima	Senegal	CG 35 - B		Irrigated lowland	Doublons	WAB0032773	CG 35-B
1281	GLAB656	GLAB656_1291	GLAB656_1291	Glaberrima	Senegal	CG 35-B		Irrigated lowland	Doublons	WAB0032773	CG 35-B
3728	GLAB1151	GLAB1151_3887	GLAB1151_3887	Glaberrima	Nigeria	TOG 7989 - A		Irrigated lowland	doublons	WAB0032776	TOG 7989-A
172	GLAB2018	GLAB2018_173	GLAB2018_173	Glaberrima	Nigeria	TOG 7989-A		Irrigated lowland	doublons	WAB0032776	TOG 7989-A
3808	GLAB1402	GLAB1402_3975	GLAB1402_3975	Glaberrima	Nigeria	TOG 5314 - B			Doublons	WAB0032780	TOG 5314-B
320	GLAB1191	GLAB1191_321	GLAB1191_321	Glaberrima	Nigeria	TOG 5314-B			Doublons	WAB0032780	TOG 5314-B
3327	GLAB1825	GLAB1825_3453	GLAB1825_3453	Glaberrima	Nigeria	TOG 5319- A			Doublons	WAB0032781	TOG 5319-A
1852	GLAB1974	GLAB1974_1892	GLAB1974_1892	Glaberrima	Nigeria	TOG 5319-A			Doublons	WAB0032781	TOG 5319-A
3615	GLAB1573	GLAB1573_3765	GLAB1573_3765	Glaberrima	Nigeria	TOG 7391 - A		Irrigated lowland	doublons	WAB0032782	TOG 7391-A
1490	GLAB1076	GLAB1076_1510	GLAB1076_1510	Glaberrima	Nigeria	TOG 7391-A		Irrigated lowland	doublons	WAB0032782	TOG 7391-A
3680	GLAB1488	GLAB1488_3835	GLAB1488_3835	Glaberrima	Nigeria	TOG 5400 - A			Doublons	WAB0032784	TOG 5400-A
717	GLAB1517	GLAB1517_721	GLAB1517_721	Glaberrima	Nigeria	TOG 5400-A			Doublons	WAB0032784	TOG 5400-A
2067	GLAB1669	GLAB1669_2113	GLAB1669_2113	Glaberrima	Nigeria	TOG 5400-A			Doublons	WAB0032784	TOG 5400-A
2999	GLAB2468	GLAB2468_3101	GLAB2468_3101	Glaberrima	Liberia	TOG 5749 - A			Doublons	WAB0032786	TOG 5749-A
737	GLAB1610	GLAB1610_741	GLAB1610_741	Glaberrima	Liberia	TOG 5749-A			Doublons	WAB0032786	TOG 5749-A
3336	GLAB1081	GLAB1081_3462	GLAB1081_3462	Glaberrima	Nigeria	TOG 7216 - A		Irrigated lowland	doublons	WAB0032789	TOG 7216-A
1826	GLAB2189	GLAB2189_1864	GLAB2189_1864	Glaberrima	Mali	TOG 7216-A		Irrigated lowland	doublons	WAB0032789	TOG 7216-A
3545	GLAB895	GLAB895_3691	GLAB895_3691	Glaberrima	Liberia	TOG 7408 - A		Irrigated lowland	doublons	WAB0032791	TOG 7408-A
1492	GLAB1883	GLAB1883_1512	GLAB1883_1512	Glaberrima	Ghana	TOG 7408-A		Irrigated lowland	doublons	WAB0032791	TOG 7408-A
3496	GLAB2325	GLAB2325_3635	GLAB2325_3635	Glaberrima	Liberia	TOG 14348 - A		Irrigated lowland	Doublons	WAB0032795	TOG 14348-A
1402	GLAB596	GLAB596_1415	GLAB596_1415	Glaberrima	Guinea	TOG 14348-A		Irrigated lowland	Doublons	WAB0032795	TOG 14348-A
3794	GLAB1148	GLAB1148_3958	GLAB1148_3958	Glaberrima	Nigeria	TOG 5983 - B			Doublons	WAB0032797	TOG 5983-B
1129	GLAB605	GLAB605_1139	GLAB605_1139	Glaberrima	Nigeria	TOG 5983-B			Doublons	WAB0032797	TOG 5983-B
3511	GLAB962	GLAB962_3651	GLAB962_3651	Glaberrima	Liberia	TOG 6436 - A		Irrigated lowland	Doublons	WAB0032804	TOG 6436-A
1787	GLAB2187	GLAB2187_1821	GLAB2187_1821	Glaberrima	Liberia	TOG 6436-A		Irrigated lowland	Doublons	WAB0032804	TOG 6436-A
3348	GLAB2329	GLAB2329_3474	GLAB2329_3474	Glaberrima	Nigeria	TOG 6725 - A		Irrigated lowland	Doublons	WAB0032809	TOG 6725-A
83	GLAB1352	GLAB1352_83	GLAB1352_83	Glaberrima	Liberia	TOG 6725-A		Irrigated lowland	Doublons	WAB0032809	TOG 6725-A
3429	GLAB2321	GLAB2321_3562	GLAB2321_3562	Glaberrima	Senegal	TOG 7138 - A		Irrigated lowland	doublons	WAB0032810	TOG 7138-A
904	GLAB1234	GLAB1234_908	GLAB1234_908	Glaberrima	Senegal	TOG 7138-A		Irrigated lowland	doublons	WAB0032810	TOG 7138-A
3215	GLAB2315	GLAB2315_3332	GLAB2315_3332	Glaberrima	Liberia	TOG 6566 - A		Irrigated lowland	Doublons	WAB0032812	TOG 6566-A
893	GLAB1223	GLAB1223_897	GLAB1223_897	Glaberrima	Liberia	TOG 6566-A		Irrigated lowland	Doublons	WAB0032812	TOG 6566-A
3772	GLAB1174	GLAB1174_3934	GLAB1174_3934	Glaberrima	Nigeria	TOG 7988 - A		Irrigated lowland	doublons	WAB0032813	TOG 7988-A
1359	GLAB2226	GLAB2226_1370	GLAB2226_1370	Glaberrima	Nigeria	TOG 7988-A		Irrigated lowland	doublons	WAB0032813	TOG 7988-A
3404	GLAB2387	GLAB2387_3535	GLAB2387_3535	Glaberrima	Liberia	TOG 5882 - B			Doublons	WAB0032815	TOG 5882-B
686	GLAB1636	GLAB1636_690	GLAB1636_690	Glaberrima	Liberia	TOG 5882-B			Doublons	WAB0032815	TOG 5882-B
3533	GLAB1363	GLAB1363_3676	GLAB1363_3676	Glaberrima	Nigeria	TOG 7651 - B		Irrigated lowland	doublons	WAB0032816	TOG 7651-B
411	GLAB1009	GLAB1009_412	GLAB1009_412	Glaberrima	Nigeria	TOG 7651-B		Irrigated lowland	doublons	WAB0032816	TOG 7651-B
3251	GLAB1826	GLAB1826_3370	GLAB1826_3370	Glaberrima	Sierra_Leone	TOG 6790 - A		Irrigated lowland	doublons	WAB0032822	TOG 6790-A
5	GLAB1029	GLAB1029_5	GLAB1029_5	Glaberrima	Senegal	TOG 6790-A		Irrigated lowland	doublons	WAB0032822	TOG 6790-A
3552	GLAB1064	GLAB1064_3698	GLAB1064_3698	Glaberrima	Liberia	TOG 6659 - A		Irrigated lowland	Doublons	WAB0032827	TOG 6659-A
1471	GLAB1958	GLAB1958_1487	GLAB1958_1487	Glaberrima	Liberia	TOG 6659-A		Irrigated lowland	Doublons	WAB0032827	TOG 6659-A
3447	GLAB939	GLAB939_3584	GLAB939_3584	Glaberrima	Guinea	TOG 14364 - A		Irrigated lowland	Doublons	WAB0032831	TOG 14364-A
1461	GLAB1955	GLAB1955_1476	GLAB1955_1476	Glaberrima	Guinea	TOG 14364-A		Irrigated lowland	Doublons	WAB0032831	TOG 14364-A
240	GLAB1436	GLAB1436_241	GLAB1436_241	Glaberrima	Guinea	TOG 14476-A	Cultivated	Irrigated lowland	Doublons	WAB0032832	TOG 14476-A
1237	GLAB1633	GLAB1633_1247	GLAB1633_1247	Glaberrima	Guinea	TOG 14476-A	Cultivated	Irrigated lowland	Doublons	WAB0032832	TOG 14476-A
3503	GLAB2324	GLAB2324_3643	GLAB2324_3643	Glaberrima	Guinea	TOG 6208 - A		Irrigated lowland	Doublons	WAB0032837	TOG 6208-A
1885	GLAB593	GLAB593_1926	GLAB593_1926	Glaberrima	Guinea	TOG 6208-A		Irrigated lowland	Doublons	WAB0032837	TOG 6208-A
3502	GLAB985	GLAB985_3642	GLAB985_3642	Glaberrima	Liberia	TOG 6382 - A		Irrigated lowland	Doublons	WAB0032838	TOG 6382-A
114	GLAB1211	GLAB1211_114	GLAB1211_114	Glaberrima	Liberia	TOG 6382-A		Irrigated lowland	Doublons	WAB0032838	TOG 6382-A
3302	GLAB832	GLAB832_3428	GLAB832_3428	Glaberrima	Guinea	TOG 12438 - A			Doublons	WAB0032844	TOG 12438-A
271	GLAB1382	GLAB1382_272	GLAB1382_272	Glaberrima	Guinea	TOG 12438-A			Doublons	WAB0032844	TOG 12438-A
2825	GLAB2600	GLAB2600_2912	GLAB2600_2912	Glaberrima	Sierra_Leone	TOG 6210 - B		Irrigated lowland	Doublons	WAB0032846	TOG 6210-B
468	GLAB1688	GLAB1688_470	GLAB1688_470	Glaberrima	Senegal	TOG 6210-B		Irrigated lowland	Doublons	WAB0032846	TOG 6210-B
2862	GLAB2619	GLAB2619_2952	GLAB2619_2952	Glaberrima	Liberia	TOG 6489 - A		Irrigated lowland	Doublons	WAB0032849	TOG 6489-A
618	GLAB1833	GLAB1833_622	GLAB1833_622	Glaberrima	Liberia	TOG 6489-A		Irrigated lowland	Doublons	WAB0032849	TOG 6489-A
2861	GLAB2620	GLAB2620_2951	GLAB2620_2951	Glaberrima	Liberia	TOG 6349 - A		Irrigated lowland	Doublons	WAB0032853	TOG 6349-A
581	GLAB1754	GLAB1754_584	GLAB1754_584	Glaberrima	Liberia	TOG 6349-A		Irrigated lowland	Doublons	WAB0032853	TOG 6349-A
3577	GLAB1146	GLAB1146_3725	GLAB1146_3725	Glaberrima	Nigeria	TOG 6007 - A		Irrigated lowland	Doublons	WAB0032857	TOG 6007-A
1680	GLAB577	GLAB577_1710	GLAB577_1710	Glaberrima	Nigeria	TOG 6007-A		Irrigated lowland	Doublons	WAB0032857	TOG 6007-A
2842	GLAB2591	GLAB2591_2930	GLAB2591_2930	Glaberrima	Nigeria	TOG 5950 - A			Doublons	WAB0032858	TOG 5950-A
229	GLAB1645	GLAB1645_230	GLAB1645_230	Glaberrima	Nigeria	TOG 5950-A			Doublons	WAB0032858	TOG 5950-A
3574	GLAB918	GLAB918_3722	GLAB918_3722	Glaberrima	Guinea	TOG 14375 - A		Irrigated lowland	Doublons	WAB0032861	TOG 14375-A
112	GLAB2038	GLAB2038_112	GLAB2038_112	Glaberrima	Guinea	TOG 14375-A		Irrigated lowland	Doublons	WAB0032861	TOG 14375-A
3456	GLAB2337	GLAB2337_3593	GLAB2337_3593	Glaberrima	Sierra_Leone	TOG 6213 - B		Irrigated lowland	Doublons	WAB0032862	TOG 6213-B
812	GLAB1256	GLAB1256_816	GLAB1256_816	Glaberrima	Senegal	TOG 6213-B		Irrigated lowland	Doublons	WAB0032862	TOG 6213-B
3332	GLAB2317	GLAB2317_3458	GLAB2317_3458	Glaberrima	Liberia	TOG 6748 - A		Irrigated lowland	Doublons	WAB0032866	TOG 6748-A
288	GLAB1333	GLAB1333_289	GLAB1333_289	Glaberrima	Liberia	TOG 6748-A		Irrigated lowland	Doublons	WAB0032866	TOG 6748-A
3265	GLAB2316	GLAB2316_3388	GLAB2316_3388	Glaberrima	Liberia	TOG 6603 - A		Irrigated lowland	Doublons	WAB0032867	TOG 6603-A
178	GLAB1284	GLAB1284_179	GLAB1284_179	Glaberrima	Liberia	TOG 6603-A		Irrigated lowland	Doublons	WAB0032867	TOG 6603-A
3755	GLAB1705	GLAB1705_3916	GLAB1705_3916	Glaberrima	Nigeria	TOG 7282 - B		Irrigated lowland	doublons	WAB0032870	TOG 7282-B
294	GLAB1189	GLAB1189_295	GLAB1189_295	Glaberrima	Nigeria	TOG 7282-B		Irrigated lowland	doublons	WAB0032870	TOG 7282-B
3692	GLAB1411	GLAB1411_3847	GLAB1411_3847	Glaberrima	Nigeria	TOG 5980 - A			Doublons	WAB0032874	TOG 5980-A
88	GLAB1296	GLAB1296_88	GLAB1296_88	Glaberrima	Nigeria	TOG 5980-A			Doublons	WAB0032874	TOG 5980-A
3254	GLAB1089	GLAB1089_3373	GLAB1089_3373	Glaberrima	Mali	TOG 7111 - A		Irrigated lowland	Doublons	WAB0032876	TOG 7111-A
334	GLAB1036	GLAB1036_335	GLAB1036_335	Glaberrima	Mali	TOG 7111-A		Irrigated lowland	Doublons	WAB0032876	TOG 7111-A
3458	GLAB1044	GLAB1044_3595	GLAB1044_3595	Glaberrima	Liberia	TOG 5885 - B			Doublons	WAB0032877	TOG 5885-B
49	GLAB1345	GLAB1345_49	GLAB1345_49	Glaberrima	Liberia	TOG 5885-B			Doublons	WAB0032877	TOG 5885-B
3641	GLAB1659	GLAB1659_3792	GLAB1659_3792	Glaberrima	Nigeria	TOG 5404 - A			Doublons	WAB0032878	TOG 5404-A
1503	GLAB1859	GLAB1859_1524	GLAB1859_1524	Glaberrima	Nigeria	TOG 5404-A			Doublons	WAB0032878	TOG 5404-A
2847	GLAB2504	GLAB2504_2935	GLAB2504_2935	Glaberrima	Nigeria	TOG 7323 - B		Irrigated lowland	doublons	WAB0032880	TOG 7323-B
66	GLAB867	GLAB867_66	GLAB867_66	Glaberrima	Nigeria	TOG 7323-B		Irrigated lowland	doublons	WAB0032880	TOG 7323-B
3526	GLAB999	GLAB999_3669	GLAB999_3669	Glaberrima	Liberia	TOG 6412 - A		Irrigated lowland	Doublons	WAB0032881	TOG 6412-A
351	GLAB1312	GLAB1312_352	GLAB1312_352	Glaberrima	Liberia	TOG 6412-A		Irrigated lowland	Doublons	WAB0032881	TOG 6412-A
3488	GLAB1772	GLAB1772_3626	GLAB1772_3626	Glaberrima	Nigeria	TOG 5334 - A			Doublons	WAB0032883	TOG 5334-A
1392	GLAB1139	GLAB1139_1405	GLAB1139_1405	Glaberrima	Nigeria	TOG 5334-A			Doublons	WAB0032883	TOG 5334-A
3760	GLAB1842	GLAB1842_3922	GLAB1842_3922	Glaberrima	Ghana	TOG 7972 - A		Irrigated lowland	doublons	WAB0032885	TOG 7972-A
306	GLAB1265	GLAB1265_307	GLAB1265_307	Glaberrima	Ghana	TOG 7972-A		Irrigated lowland	doublons	WAB0032885	TOG 7972-A
2803	GLAB2570	GLAB2570_2888	GLAB2570_2888	Glaberrima	Nigeria	TOG 5286 - A			Doublons	WAB0032886	TOG 5286-A
207	GLAB1483	GLAB1483_208	GLAB1483_208	Glaberrima	Nigeria	TOG 5286-A			Doublons	WAB0032886	TOG 5286-A
3836	GLAB1141	GLAB1141_4007	GLAB1141_4007	Glaberrima	Nigeria	TOG 7393 - A		Irrigated lowland	doublons	WAB0032888	TOG 7393-A
1635	GLAB567	GLAB567_1662	GLAB567_1662	Glaberrima	Nigeria	TOG 7393-A		Irrigated lowland	doublons	WAB0032888	TOG 7393-A
3542	GLAB931	GLAB931_3687	GLAB931_3687	Glaberrima	Guinea	TOG 14359 - A		Irrigated lowland	Doublons	WAB0032891	TOG 14359-A
1627	GLAB1165	GLAB1165_1654	GLAB1165_1654	Glaberrima	Guinea	TOG 14359-A		Irrigated lowland	Doublons	WAB0032891	TOG 14359-A
3508	GLAB2341	GLAB2341_3648	GLAB2341_3648	Glaberrima	Liberia	TOG 6257 - A		Irrigated lowland	Doublons	WAB0032892	TOG 6257-A
814	GLAB1334	GLAB1334_818	GLAB1334_818	Glaberrima	Liberia	TOG 6257-A		Irrigated lowland	Doublons	WAB0032892	TOG 6257-A
3696	GLAB1408	GLAB1408_3852	GLAB1408_3852	Glaberrima	Nigeria	TOG 6193 - A		Irrigated lowland	Doublons	WAB0032900	TOG 6193-A
369	GLAB1192	GLAB1192_370	GLAB1192_370	Glaberrima	Nigeria	TOG 6193-A		Irrigated lowland	Doublons	WAB0032900	TOG 6193-A
3783	GLAB1147	GLAB1147_3946	GLAB1147_3946	Glaberrima	Nigeria	TOG 6080- A		Irrigated lowland	Doublons	WAB0032901	TOG 6080-A
1580	GLAB583	GLAB583_1604	GLAB583_1604	Glaberrima	Nigeria	TOG 6080-A		Irrigated lowland	Doublons	WAB0032901	TOG 6080-A
3670	GLAB1624	GLAB1624_3824	GLAB1624_3824	Glaberrima	Nigeria	TOG 5453 - A			Doublons	WAB0032905	TOG 5453-A
1545	GLAB1155	GLAB1155_1569	GLAB1155_1569	Glaberrima	Nigeria	TOG 5453-A			Doublons	WAB0032905	TOG 5453-A
3314	GLAB1062	GLAB1062_3440	GLAB1062_3440	Glaberrima	Liberia	TOG 6531 - A		Irrigated lowland	Doublons	WAB0032910	TOG 6531-A
1391	GLAB1083	GLAB1083_1404	GLAB1083_1404	Glaberrima	Liberia	TOG 6531-A		Irrigated lowland	Doublons	WAB0032910	TOG 6531-A
3464	GLAB2328	GLAB2328_3601	GLAB2328_3601	Glaberrima	Liberia	TOG 6298 - A		Irrigated lowland	Doublons	WAB0032911	TOG 6298-A
856	GLAB1230	GLAB1230_860	GLAB1230_860	Glaberrima	Liberia	TOG 6298-A		Irrigated lowland	Doublons	WAB0032911	TOG 6298-A
3575	GLAB893	GLAB893_3723	GLAB893_3723	Glaberrima	Ghana	TOG 5602 - A			Doublons	WAB0032913	TOG 5602-A
59	GLAB1353	GLAB1353_59	GLAB1353_59	Glaberrima	Ghana	TOG 5602-A			Doublons	WAB0032913	TOG 5602-A
3838	GLAB1112	GLAB1112_4009	GLAB1112_4009	Glaberrima	Mali	KADIALA OUADEO - B		Irrigated lowland	Doublons	WAB0032918	KADIALA OUADEO B
302	GLAB1300	GLAB1300_303	GLAB1300_303	Glaberrima	Mali	KADIALA OUADEO B		Irrigated lowland	Doublons	WAB0032918	KADIALA OUADEO B
3470	GLAB897	GLAB897_3607	GLAB897_3607	Glaberrima	Guinea	TOG 14369 - A		Irrigated lowland	Doublons	WAB0032920	TOG 14369-A
61	GLAB905	GLAB905_61	GLAB905_61	Glaberrima	Guinea	TOG 14369-A		Irrigated lowland	Doublons	WAB0032920	TOG 14369-A
3725	GLAB1413	GLAB1413_3884	GLAB1413_3884	Glaberrima	Nigeria	TOG 6223 - B		Irrigated lowland	Doublons	WAB0032922	TOG 6223-B
897	GLAB1326	GLAB1326_901	GLAB1326_901	Glaberrima	Nigeria	TOG 6223-B		Irrigated lowland	Doublons	WAB0032922	TOG 6223-B
2935	GLAB2528	GLAB2528_3029	Out_GLAB2528_3029	Glaberrima	Senegal	TOG 6619 - A		Irrigated lowland	Very high distance / doublons	WAB0032933	TOG 6619-A
692	GLAB1907	GLAB1907_696	GLAB1907_696	Glaberrima	Liberia	TOG 6619-A		Irrigated lowland	Doublons	WAB0032933	TOG 6619-A
2865	GLAB2598	GLAB2598_2955	GLAB2598_2955	Glaberrima	Nigeria	TOG 5407 - A			Doublons	WAB0032935	TOG 5407-A
506	GLAB1521	GLAB1521_508	GLAB1521_508	Glaberrima	Nigeria	TOG 5407-A			Doublons	WAB0032935	TOG 5407-A
2057	GLAB1724	GLAB1724_2103	GLAB1724_2103	Glaberrima	Senegal	FETE FEE		Irrigated lowland	Doublons	WAB0032964	FETE-FEE(G)
2875	GLAB2596	GLAB2596_2965	GLAB2596_2965	Glaberrima	Senegal	FETE FETE (G)		Irrigated lowland	Doublons	WAB0032964	FETE-FEE(G)
324	GLAB1258	GLAB1258_325	GLAB1258_325	Glaberrima	Mali	MASSA KAMELE		Irrigated lowland	Doublons	WAB0032965	MASSA KAMELE
3517	GLAB1095	GLAB1095_3660	GLAB1095_3660	Glaberrima	Mali	MASSAKA MELE		Irrigated lowland	Doublons	WAB0032965	MASSA KAMELE
2769	GLAB2518	GLAB2518_2852	GLAB2518_2852	Glaberrima	Guinea	TOG 14356 - A		Irrigated lowland	Doublons	WAB0032981	TOG 14356-A
420	GLAB1426	GLAB1426_421	GLAB1426_421	Glaberrima	Guinea	TOG 14356-A		Irrigated lowland	Doublons	WAB0032981	TOG 14356-A
3531	GLAB1066	GLAB1066_3674	GLAB1066_3674	Glaberrima	Guinea	TOG 14358 - B		Irrigated lowland	Doublons	WAB0032982	TOG 14358-B
709	GLAB1428	GLAB1428_713	GLAB1428_713	Glaberrima	Guinea	TOG 14358-B		Irrigated lowland	Doublons	WAB0032982	TOG 14358-B
2841	GLAB2574	GLAB2574_2929	GLAB2574_2929	Glaberrima	Nigeria	TOG 5473 - B			Doublons	WAB0032986	TOG 5473-B
215	GLAB1544	GLAB1544_216	GLAB1544_216	Glaberrima	Nigeria	TOG 5473-B			Doublons	WAB0032986	TOG 5473-B
3591	GLAB974	GLAB974_3739	GLAB974_3739	Glaberrima	Mali	TOG 059			Doublons	WAB0033246	TOG 59
505	GLAB1640	GLAB1640_507	GLAB1640_507	Glaberrima	Mali	TOG 59			Doublons	WAB0033246	TOG 59
2746	GLAB2561	GLAB2561_2828	GLAB2561_2828	Glaberrima	Sierra_Leone	TOG 6943 - A		Irrigated lowland	doublons	WAB0033291	TOG 6943-A
427	GLAB2050	GLAB2050_428	GLAB2050_428	Glaberrima	Senegal	TOG 6943-A		Irrigated lowland	doublons	WAB0033291	TOG 6943-A
2816	GLAB2566	GLAB2566_2901	GLAB2566_2901	Glaberrima	Nigeria	TOG 6135 - A		Irrigated lowland	Doublons	WAB0034895	TOG 6135-A
500	GLAB1671	GLAB1671_502	GLAB1671_502	Glaberrima	Nigeria	TOG 6135-A		Irrigated lowland	Doublons	WAB0034895	TOG 6135-A
2820	GLAB2584	GLAB2584_2905	GLAB2584_2905	Glaberrima	Nigeria	TOG 5473 - A			Doublons	WAB0034905	TOG 5473-A
208	GLAB1543	GLAB1543_209	GLAB1543_209	Glaberrima	Nigeria	TOG 5473-A			Doublons	WAB0034905	TOG 5473-A
2846	GLAB2642	GLAB2642_2934	GLAB2642_2934	Glaberrima	Togo	TG 08 - 087		Upland	Doublons	WAB0038511	TG08-087
3358	GLAB3067	GLAB3067_3485	GLAB3067_3485	Glaberrima	Togo	TG 08 - 087		Upland	Doublons	WAB0038511	TG08-087
3553	GLAB3134	GLAB3134_3700	GLAB3134_3700	Glaberrima	Togo	TG 08 - 094		Upland	Doublons	WAB0038518	TG08-094
3799	GLAB3127	GLAB3127_3964	GLAB3127_3964	Glaberrima	Togo	TG 08 - 094		Upland	Doublons	WAB0038518	TG08-094
2880	GLAB2658	GLAB2658_2970	GLAB2658_2970	Glaberrima	Togo	TG 08 - 200		Upland	Doublons	WAB0038624	TG08-200
3902	GLAB2659	GLAB2659_4103	GLAB2659_4103	Glaberrima	Togo	TG 08 - 2000		Upland	Doublons	WAB0038624	TG08-200
3522	GLAB3183	GLAB3183_3665	GLAB3183_3665	Glaberrima	Togo	TG 08 - 216		Upland	Doublons	WAB0038640	TG08-216
3835	GLAB3189	GLAB3189_4006	GLAB3189_4006	Glaberrima	Togo	TG 08 - 216		Upland	Doublons	WAB0038640	TG08-216
2824	GLAB2652	GLAB2652_2910	GLAB2652_2910	Glaberrima	Togo	TG 08 - 254		Upland	Doublons	WAB0038678	TG08-254
2936	GLAB2657	GLAB2657_3031	GLAB2657_3031	Glaberrima	Togo	TG 08 - 254		Upland	Doublons	WAB0038678	TG08-254
2907	GLAB2656	GLAB2656_3000	GLAB2656_3000	Glaberrima	Togo	TG 08 - 265		Upland	Doublons	WAB0038689	TG08-265
3614	GLAB3371	GLAB3371_3764	GLAB3371_3764	Glaberrima	Togo	TG 08 - 265		Upland	Doublons	WAB0038689	TG08-265
2666	GLAB3524	GLAB3524_2745	GLAB3524_2745	Glaberrima	Togo	TG 08 - 269		Upland	Doublons	WAB0038693	TG08-269
3061	GLAB2683	GLAB2683_3167	GLAB2683_3167	Glaberrima	Togo	TG 08 - 269		Upland	Doublons	WAB0038693	TG08-269
2519	GLAB3488	GLAB3488_2594	GLAB3488_2594	Glaberrima	Togo	TG 08 - 271		Upland	Doublons	WAB0038695	TG08-271
2982	GLAB2655	GLAB2655_3081	GLAB2655_3081	Glaberrima	Togo	TG 08 - 271		Upland	Doublons	WAB0038695	TG08-271
3071	GLAB2682	GLAB2682_3178	GLAB2682_3178	Glaberrima	Togo	TG 08 - 272		Upland	Doublons	WAB0038696	TG08-272
3815	GLAB3481	GLAB3481_3982	GLAB3481_3982	Glaberrima	Togo	TG 08 - 272		Upland	Doublons	WAB0038696	TG08-272
2883	GLAB2686	GLAB2686_2973	GLAB2686_2973	Glaberrima	Togo	TG 08 - 273		Upland	Doublons	WAB0038697	TG08-273
3650	GLAB3458	GLAB3458_3803	GLAB3458_3803	Glaberrima	Togo	TG 08 - 273		Upland	Doublons	WAB0038697	TG08-273
2920	GLAB2685	GLAB2685_3013	GLAB2685_3013	Glaberrima	Togo	TG 08 - 274		Upland	Doublons	WAB0038698	TG08-274
3734	GLAB3432	GLAB3432_3895	GLAB3432_3895	Glaberrima	Togo	TG 08 - 274		Upland	Doublons	WAB0038698	TG08-274
2917	GLAB2684	GLAB2684_3010	GLAB2684_3010	Glaberrima	Togo	TG 08 - 275		Upland	Doublons	WAB0038699	TG08-275
3671	GLAB3374	GLAB3374_3825	GLAB3374_3825	Glaberrima	Togo	TG 08 - 275		Upland	Doublons	WAB0038699	TG08-275

## Sheet: duplicates deleted
Order	DNA ID (DArT original data)	Final corrected taxa name 22Mar2017	Final corrected taxa name with outliers 1Apr2017	Final species name 18Nov2016	Country of origin 25Nov16	Accession or Variety	Status	Ecology	Comment	Accenumb	Correct accename
151	GLAB1480	GLAB1480_151	GLAB1480_151	Glaberrima	Ivory_Coast	TOG 5236	Cultivated		Doublons	WAB0001122	TOG 5236
251	GLAB1704	GLAB1704_252	GLAB1704_252	Glaberrima	Liberia	TOG 6238	Cultivated	rainfed lowland	Doublons	WAB0001445	TOG 6238
268	GLAB1758	GLAB1758_269	GLAB1758_269	Glaberrima	Liberia	TOG 6355	Cultivated	rainfed lowland	Doublons	WAB0001559	TOG 6355
1685	GLAB178	GLAB178_1716	GLAB178_1716	Glaberrima	Liberia	TOG 6437	Cultivated	rainfed lowland	Doublons	WAB0001638	TOG 6437
497	GLAB1916	GLAB1916_499	GLAB1916_499	Glaberrima	Liberia	TOG 6634	Cultivated	rainfed lowland	Doublons	WAB0001824	TOG 6634
2736	GLAB2495	GLAB2495_2818	GLAB2495_2818	Glaberrima	Liberia	TOG 6698	Cultivated	rainfed lowland	Doublons	WAB0001888	TOG 6698
1505	GLAB1875	GLAB1875_1526	GLAB1875_1526	Glaberrima	Liberia	TOG 6728		Irrigated lowland	doublons	WAB0001918	TOG 6728
309	GLAB200	GLAB200_310	Out_GLAB200_310	Glaberrima	Liberia	TOG 6753	Cultivated	rainfed lowland	Very high distance/ doublons	WAB0001943	TOG 6753
2089	GLAB1567	GLAB1567_2136	GLAB1567_2136	Glaberrima	Senegal	CG 14	Cultivated	Irrigated lowland	Doublons	WAB0006871	CG 14
157	GLAB2048	GLAB2048_158	GLAB2048_158	Glaberrima	Liberia	TOG 6784	Cultivated	rainfed lowland	doublons	WAB0007947	TOG 6784
3179	GLAB634	GLAB634_3292	GLAB634_3292	Glaberrima	Guinea	TOG 6204	Cultivated	Irrigated lowland	Doublons	WAB0007975	TOG 6204
645	GLAB1499	GLAB1499_649	GLAB1499_649	Glaberrima	Nigeria	TOG 5321	Cultivated		Doublons	WAB0007980	TOG 5321
3074	GLAB2844	GLAB2844_3181	GLAB2844_3181	Glaberrima	Nigeria	TOG 7989	Cultivated	Irrigated lowland	doublons	WAB0009706	TOG 7989
3460	GLAB2322	GLAB2322_3597	GLAB2322_3597	Glaberrima	Chad	T G 34			Doublons	WAB0011921	TG 34
950	GLAB88	GLAB88_958	GLAB88_958	Glaberrima	Guinea	TOG 14354	Cultivated	Irrigated lowland	Doublons	WAB0013342	TOG 14354
92	GLAB1008	GLAB1008_92	GLAB1008_92	Glaberrima	Ivory_Coast	TOG 6216		Irrigated lowland	Doublons	WAB0015248	TOG 6216
2557	GLAB3206	GLAB3206_2633	GLAB3206_2633	Glaberrima	Nigeria	TOG 5649	Cultivated		Doublons	WAB0020096	TOG 5649
548	GLAB1698	GLAB1698_550	GLAB1698_550	Glaberrima	Nigeria	TOG 6227	Cultivated	Irrigated lowland	Doublons	WAB0020121	TOG 6227
612	GLAB1384	GLAB1384_616	GLAB1384_616	Glaberrima	Guinea	TOG 12444	Cultivated		Doublons	WAB0021009	TOG 12444
2495	GLAB3591	GLAB3591_2570	GLAB3591_2570	Glaberrima	Ghana	EWE MOLU	Cultivated	rainfed lowland	Doublons	WAB0029080	EWE MOLU
698	GLAB2055	GLAB2055_702	GLAB2055_702	Glaberrima	Guinea	TOG 13647	Cultivated	Irrigated lowland	Doublons	WAB0029098	TOG 13647
702	GLAB2031	GLAB2031_706	GLAB2031_706	Glaberrima	Nigeria	TOG 6828	Cultivated	Irrigated lowland	Doublons	WAB0029126	TOG 6828
1239	GLAB710	GLAB710_1249	Out_GLAB710_1249	Glaberrima	Liberia	FAO ACC 34462	Cultivated	rainfed lowland	Affected DARwin tree after excluding the most distant 30 samples	WAB0029143	FAO ACC 34462
3736	GLAB2259	GLAB2259_3897	GLAB2259_3897	Glaberrima	Mali	M G 21		Irrigated lowland	Doublons	WAB0029222	MG 21
1219	GLAB817	GLAB817_1229	GLAB817_1229	Glaberrima	Mali	MALOGONI DJENI		Irrigated lowland	Doublons	WAB0029227	MALOGONI DJENI
2851	GLAB2607	GLAB2607_2941	GLAB2607_2941	Glaberrima	Mali	DOUGANANAGOR		Irrigated lowland	Doublons	WAB0029236	DOUGANANGOI
3593	GLAB1094	GLAB1094_3741	GLAB1094_3741	Glaberrima	Mali	DIAKAO OUADEO - B		Irrigated lowland	Doublons	WAB0029242	DIAKAO OUADEO B
38	GLAB1270	GLAB1270_38	GLAB1270_38	Glaberrima	Mali	KACHA 2		Irrigated lowland	Doublons	WAB0029244	KACHA 2
1342	GLAB1551	GLAB1551_1353	GLAB1551_1353	Glaberrima	Mali	SIM SIMO RANEO		Irrigated lowland	Doublons	WAB0029245	SIMO RANEO
1123	GLAB725	GLAB725_1133	GLAB725_1133	Glaberrima	Mali	FERGUERE N'GABOU BALEO		Irrigated lowland	Doublons	WAB0029253	FERGUERE N'GABOU BALEO
3530	GLAB1071	GLAB1071_3673	GLAB1071_3673	Glaberrima	Mali	KESSIRIME - B		Irrigated lowland	Doublons	WAB0029275	KESSIRIME B
28	GLAB1196	GLAB1196_28	GLAB1196_28	Glaberrima	Mali	ARAPILI	Cultivated	Irrigated lowland	Doublons	WAB0029291	ARAPILI
3798	GLAB1133	GLAB1133_3962	GLAB1133_3962	Glaberrima	Mali	L G 7		Irrigated lowland	Doublons	WAB0029294	LG 7
3484	GLAB2896	GLAB2896_3622	GLAB2896_3622	Glaberrima	Nigeria	C 7608			Doublons	WAB0029343
126	GLAB1461	GLAB1461_126	GLAB1461_126	Glaberrima	Senegal	TOG 16709	Cultivated	Irrigated lowland	Doublons	WAB0029352	TOG 16709
3395	GLAB1773	GLAB1773_3526	GLAB1773_3526	Glaberrima	Senegal	C G 25		Irrigated lowland	Doublons	WAB0029358	CG 25
878	GLAB1220	GLAB1220_882	GLAB1220_882	Glaberrima	Tanzania	KIBAWA (LONG WINGS)			Doublons	WAB0029371	KIBAWA (LONG WINGS)
1280	GLAB991	GLAB991_1290	GLAB991_1290	Glaberrima	Togo	TG 059			Doublons	WAB0029372	TG 59
1169	GLAB701	GLAB701_1179	GLAB701_1179	Glaberrima	Togo	Ewemoli	Cultivated	Irrigated lowland	Doublons	WAB0029377	Ewemoli
75	GLAB1311	GLAB1311_75	GLAB1311_75	Glaberrima	Liberia	TOG 6243	Cultivated	rainfed lowland	Doublons	WAB0029950	TOG 6243
3341	GLAB2857	GLAB2857_3467	GLAB2857_3467	Glaberrima	Togo	XLETIETOE (EVENTOHI)		Irrigated lowland	doublons	WAB0030442	XLETIETOE EVENTOHI
3710	GLAB964	GLAB964_3866	GLAB964_3866	Glaberrima	Liberia	TOG 6582 - A		Irrigated lowland	Doublons	WAB0032172	TOG 6582-A
3514	GLAB1163	GLAB1163_3654	GLAB1163_3654	Glaberrima	Nigeria	TOG 5538 - A			Doublons	WAB0032197	TOG 5538-A
3567	GLAB865	GLAB865_3715	GLAB865_3715	Glaberrima	Nigeria	TOG 5424 - A			Doublons	WAB0032229	TOG 5424-A
3595	GLAB971	GLAB971_3743	GLAB971_3743	Glaberrima	Liberia	TOG 6276- A		Irrigated lowland	Doublons	WAB0032279	TOG 6276-A
3562	GLAB921	GLAB921_3709	GLAB921_3709	Glaberrima	Guinea	TOG 12396 - A			Doublons	WAB0032283	TOG 12396-A
200	GLAB1498	GLAB1498_201	GLAB1498_201	Glaberrima	Nigeria	TOG 5317-B			Doublons	WAB0032303	TOG 5317-B
3623	GLAB1678	GLAB1678_3773	GLAB1678_3773	Glaberrima	Chad	TOG 7260 - A		Irrigated lowland	doublons	WAB0032356	TOG 7260-A
3769	GLAB1168	GLAB1168_3931	GLAB1168_3931	Glaberrima	Nigeria	TOG 5331 - A			Doublons	WAB0032371	TOG 5331-A
1126	GLAB800	GLAB800_1136	GLAB800_1136	Glaberrima	Togo	KPAKPALIKPE		Irrigated lowland	Doublons	WAB0032399	KPAKPALIPE
3400	GLAB870	GLAB870_3531	GLAB870_3531	Glaberrima	Upper_Volta	TOG 6218 - A		Irrigated lowland	Doublons	WAB0032401	TOG 6218-A
3586	GLAB924	GLAB924_3734	GLAB924_3734	Glaberrima	Guinea	TOG 6203 - A		Irrigated lowland	Doublons	WAB0032440	TOG 6203-A
3476	GLAB1786	GLAB1786_3614	GLAB1786_3614	Glaberrima	Liberia	TOG 6321 - A		Irrigated lowland	Doublons	WAB0032472	TOG 6321-A
3539	GLAB1781	GLAB1781_3682	GLAB1781_3682	Glaberrima	Liberia	TOG 6480 - A		Irrigated lowland	Doublons	WAB0032491	TOG 6480-A
2887	GLAB2611	GLAB2611_2977	GLAB2611_2977	Glaberrima	Liberia	GBAKAI - A			Doublons	WAB0032524	GBAKAI-A
3683	GLAB1679	GLAB1679_3838	GLAB1679_3838	Glaberrima	Chad	TOG 7259 - A		Irrigated lowland	doublons	WAB0032531	TOG 7259-A
3468	GLAB2336	GLAB2336_3605	GLAB2336_3605	Glaberrima	Nigeria	TOG 7439 - B		Irrigated lowland	doublons	WAB0032541	TOG 7439-B
3638	GLAB1733	GLAB1733_3789	GLAB1733_3789	Glaberrima	Guinea	TOG 12403 - A			Doublons	WAB0032544	TOG 12403-A
3720	GLAB1824	GLAB1824_3877	GLAB1824_3877	Glaberrima	Nigeria	TOG 6804 - A		Irrigated lowland	doublons	WAB0032550	TOG 6804-A
3826	GLAB1169	GLAB1169_3996	GLAB1169_3996	Glaberrima	Nigeria	TOG 6030 - A		Irrigated lowland	Doublons	WAB0032552	TOG 6030-A
3580	GLAB961	GLAB961_3728	GLAB961_3728	Glaberrima	Liberia	TOG 6485 - A		Irrigated lowland	Doublons	WAB0032554	TOG 6485-A
3235	GLAB2348	GLAB2348_3354	GLAB2348_3354	Glaberrima	Guinea	TOG 6196 - A		Irrigated lowland	Doublons	WAB0032555	TOG 6196-A
3740	GLAB1984	GLAB1984_3901	GLAB1984_3901	Glaberrima	Liberia	TOG 5832 - A			Doublons	WAB0032563	TOG 5832-A
3275	GLAB2312	GLAB2312_3400	GLAB2312_3400	Glaberrima	Sierra_Leone	TOG 7420 - A		Irrigated lowland	doublons	WAB0032564	TOG 7420-A
3479	GLAB2335	GLAB2335_3617	Out_GLAB2335_3617	Glaberrima	Nigeria	TOG 7695 - B		Irrigated lowland	Affected DARwin tree after excluding the most distant 30 samples/doublons	WAB0032567	TOG 7695-B
13	GLAB827	GLAB827_13	GLAB827_13	Glaberrima	Mali	MB 306	Cultivated	Irrigated lowland	Doublons	WAB0032568	MB 306
3559	GLAB1743	GLAB1743_3706	GLAB1743_3706	Glaberrima	Nigeria	TOG 7396 - B		Irrigated lowland	doublons	WAB0032569	TOG 7396-B
3444	GLAB1736	GLAB1736_3581	GLAB1736_3581	Glaberrima	Liberia	TOG 5805 - A			Doublons	WAB0032573	TOG 5805-A
3448	GLAB2343	GLAB2343_3585	GLAB2343_3585	Glaberrima	Nigeria	TOG 5696 - B			Doublons	WAB0032575	TOG 5696-B
3581	GLAB1737	GLAB1737_3729	GLAB1737_3729	Glaberrima	Liberia	TOG 6234 - A		Irrigated lowland	Doublons	WAB0032576	TOG 6234-A
3226	GLAB2351	GLAB2351_3344	GLAB2351_3344	Glaberrima	Liberia	TOG 6568 - A		Irrigated lowland	Doublons	WAB0032579	TOG 6568-A
3416	GLAB1742	GLAB1742_3549	GLAB1742_3549	Glaberrima	Liberia	TOG 6696 - A		Irrigated lowland	doublons	WAB0032581	TOG 6696-A
3540	GLAB1732	GLAB1732_3683	GLAB1732_3683	Glaberrima	Guinea	TOG 6205 - A		Irrigated lowland	Doublons	WAB0032587	TOG 6205-A
3547	GLAB950	GLAB950_3693	GLAB950_3693	Glaberrima	Liberia	TOG 6462 - A		Irrigated lowland	Doublons	WAB0032591	TOG 6462-A
3659	GLAB1630	GLAB1630_3813	GLAB1630_3813	Glaberrima	Nigeria	TOG 7390 - A		Irrigated lowland	doublons	WAB0032594	TOG 7390-A
3208	GLAB648	GLAB648_3324	GLAB648_3324	Glaberrima	Liberia	TOG 6496 - A	Cultivated	rainfed lowland	Doublons	WAB0032636	TOG 6496-A
3412	GLAB2342	GLAB2342_3545	GLAB2342_3545	Glaberrima	Liberia	TOG 6509 - A		Irrigated lowland	Doublons	WAB0032639	TOG 6509-A
3536	GLAB1001	GLAB1001_3679	GLAB1001_3679	Glaberrima	Liberia	TOG 6237 - A		Irrigated lowland	Doublons	WAB0032641	TOG 6237-A
3455	GLAB2311	GLAB2311_3592	GLAB2311_3592	Glaberrima	Nigeria	TOG 5533 - A			Doublons	WAB0032656	TOG 5533-A
3556	GLAB944	GLAB944_3703	GLAB944_3703	Glaberrima	Liberia	TOG 6615 - B		Irrigated lowland	Doublons	WAB0032671	TOG 6615-B
3211	GLAB1738	GLAB1738_3327	GLAB1738_3327	Glaberrima	Liberia	TOG 6740 - A		Irrigated lowland	doublons	WAB0032676	TOG 6740-A
3292	GLAB1853	GLAB1853_3418	GLAB1853_3418	Glaberrima	Liberia	TOG 5815 - B			Doublons	WAB0032680	TOG 5815-B
3465	GLAB2339	GLAB2339_3602	GLAB2339_3602	Glaberrima	Liberia	TOG 6552 - A		Irrigated lowland	Doublons	WAB0032681	TOG 6552-A
3441	GLAB2326	GLAB2326_3578	GLAB2326_3578	Glaberrima	Liberia	TOG 6476 - A		Irrigated lowland	Doublons	WAB0032683	TOG 6476-A
3449	GLAB2333	GLAB2333_3586	GLAB2333_3586	Glaberrima	Liberia	TOG 6688 - B		Irrigated lowland	Doublons	WAB0032688	TOG 6688-B
3477	GLAB2350	GLAB2350_3615	GLAB2350_3615	Glaberrima	Guinea	TOG 6209 - B		Irrigated lowland	Doublons	WAB0032690	TOG 6209-B
252	GLAB1460	GLAB1460_253	GLAB1460_253	Glaberrima	Senegal	TOG 16700-A	Cultivated	Irrigated lowland	Doublons	WAB0032691	TOG 16700-A
3524	GLAB943	GLAB943_3667	GLAB943_3667	Glaberrima	Liberia	TOG 6291 - A		Irrigated lowland	Doublons	WAB0032694	TOG 6291-A
3585	GLAB954	GLAB954_3733	GLAB954_3733	Glaberrima	Liberia	TOG 5832 - B			Doublons	WAB0032695	TOG 5832-B
3125	GLAB2747	GLAB2747_3236	GLAB2747_3236	Glaberrima	Liberia	TOG 6688 - A		Irrigated lowland	Doublons	WAB0032698	TOG 6688-A
3538	GLAB951	GLAB951_3681	GLAB951_3681	Glaberrima	Liberia	TOG 6435 - A		Irrigated lowland	Doublons	WAB0032700	TOG 6435-A
3310	GLAB2314	GLAB2314_3436	GLAB2314_3436	Glaberrima	Liberia	TOG 6674 - A		Irrigated lowland	Doublons	WAB0032706	TOG 6674-A
3551	GLAB956	GLAB956_3697	GLAB956_3697	Glaberrima	Liberia	TOG 6719 - B		Irrigated lowland	Doublons	WAB0032710	TOG 6719-B
3011	GLAB2813	GLAB2813_3114	GLAB2813_3114	Glaberrima	Liberia	TOG 6599 - A		Irrigated lowland	Doublons	WAB0032719	TOG 6599-A
3084	GLAB2845	GLAB2845_3191	GLAB2845_3191	Glaberrima	Ivory_Coast	TOG 6216 - A		Irrigated lowland	Doublons	WAB0032733	TOG 6216-A
3306	GLAB1088	GLAB1088_3432	GLAB1088_3432	Glaberrima	Mali	TOG 7415 - A		Irrigated lowland	doublons	WAB0032735	TOG 7415-A
3289	GLAB2847	GLAB2847_3415	GLAB2847_3415	Glaberrima	Nigeria	TOG 5467 - A			Doublons	WAB0032736	TOG 5467-A
3459	GLAB934	GLAB934_3596	GLAB934_3596	Glaberrima	Guinea	TOG 14176 - A		Irrigated lowland	Doublons	WAB0032737	TOG 14176-A
3558	GLAB994	GLAB994_3705	GLAB994_3705	Glaberrima	Liberia	TOG 6237 - B		Irrigated lowland	Doublons	WAB0032738	TOG 6237-B
3432	GLAB2340	GLAB2340_3567	GLAB2340_3567	Glaberrima	Liberia	TOG 6305 - A		Irrigated lowland	Doublons	WAB0032740	TOG 6305-A
3436	GLAB2848	GLAB2848_3572	GLAB2848_3572	Glaberrima	Nigeria	TOG 5649 - A			Doublons	WAB0032741	TOG 5649-A
3435	GLAB2347	GLAB2347_3570	GLAB2347_3570	Glaberrima	Ghana	TOG 5620 - A			Doublons	WAB0032743	TOG 5620-A
3569	GLAB928	GLAB928_3717	GLAB928_3717	Glaberrima	Guinea	TOG 14359 - B		Irrigated lowland	Doublons	WAB0032744	TOG 14359-B
3471	GLAB881	GLAB881_3608	GLAB881_3608	Glaberrima	Philippines	TOG 7409 - A		Irrigated lowland	doublons	WAB0032748	TOG 7409-A
3596	GLAB916	GLAB916_3744	GLAB916_3744	Glaberrima	Guinea	TOG 14355 - A		Irrigated lowland	Doublons	WAB0032749	TOG 14355-A
3563	GLAB919	GLAB919_3710	GLAB919_3710	Glaberrima	Guinea	TOG 14352 - A		Irrigated lowland	Doublons	WAB0032750	TOG 14352-A
3430	GLAB2334	GLAB2334_3563	GLAB2334_3563	Glaberrima	Mali	TOG 7313 - A		Irrigated lowland	doublons	WAB0032752	TOG 7313-A
3869	GLAB1274	GLAB1274_4049	GLAB1274_4049	Glaberrima	Nigeria	TOG 7425- A		Irrigated lowland	doublons	WAB0032753	TOG 7425-A
3850	GLAB1138	GLAB1138_4021	GLAB1138_4021	Glaberrima	Nigeria	TOG 7656 - A		Irrigated lowland	doublons	WAB0032755	TOG 7656-A
3627	GLAB1502	GLAB1502_3777	GLAB1502_3777	Glaberrima	Nigeria	TOG 5949 - A			Doublons	WAB0032758	TOG 5949-A
3750	GLAB1823	GLAB1823_3911	GLAB1823_3911	Glaberrima	Nigeria	TOG 7986 - A		Irrigated lowland	doublons	WAB0032763	TOG 7986-A
3605	GLAB1623	GLAB1623_3754	GLAB1623_3754	Glaberrima	Nigeria	TOG 6146 - A		Irrigated lowland	Doublons	WAB0032764	TOG 6146-A
3273	GLAB2920	GLAB2920_3398	GLAB2920_3398	Glaberrima	Nigeria	TOG 5984 - A			Doublons	WAB0032765	TOG 5984-A
3588	GLAB1149	GLAB1149_3736	GLAB1149_3736	Glaberrima	Nigeria	TOG 5675 - A			Doublons	WAB0032767	TOG 5675-A
3325	GLAB1075	GLAB1075_3451	GLAB1075_3451	Glaberrima	Mali	TOG 7313 - B		Irrigated lowland	doublons	WAB0032770	TOG 7313-B
3537	GLAB3036	GLAB3036_3680	GLAB3036_3680	Glaberrima	Senegal	CG 35 - B		Irrigated lowland	Doublons	WAB0032773	CG 35-B
3728	GLAB1151	GLAB1151_3887	GLAB1151_3887	Glaberrima	Nigeria	TOG 7989 - A		Irrigated lowland	doublons	WAB0032776	TOG 7989-A
3808	GLAB1402	GLAB1402_3975	GLAB1402_3975	Glaberrima	Nigeria	TOG 5314 - B			Doublons	WAB0032780	TOG 5314-B
3327	GLAB1825	GLAB1825_3453	GLAB1825_3453	Glaberrima	Nigeria	TOG 5319- A			Doublons	WAB0032781	TOG 5319-A
3615	GLAB1573	GLAB1573_3765	GLAB1573_3765	Glaberrima	Nigeria	TOG 7391 - A		Irrigated lowland	doublons	WAB0032782	TOG 7391-A
3680	GLAB1488	GLAB1488_3835	GLAB1488_3835	Glaberrima	Nigeria	TOG 5400 - A			Doublons	WAB0032784	TOG 5400-A
2999	GLAB2468	GLAB2468_3101	GLAB2468_3101	Glaberrima	Liberia	TOG 5749 - A			Doublons	WAB0032786	TOG 5749-A
3336	GLAB1081	GLAB1081_3462	GLAB1081_3462	Glaberrima	Nigeria	TOG 7216 - A		Irrigated lowland	doublons	WAB0032789	TOG 7216-A
3545	GLAB895	GLAB895_3691	GLAB895_3691	Glaberrima	Liberia	TOG 7408 - A		Irrigated lowland	doublons	WAB0032791	TOG 7408-A
3496	GLAB2325	GLAB2325_3635	GLAB2325_3635	Glaberrima	Liberia	TOG 14348 - A		Irrigated lowland	Doublons	WAB0032795	TOG 14348-A
3794	GLAB1148	GLAB1148_3958	GLAB1148_3958	Glaberrima	Nigeria	TOG 5983 - B			Doublons	WAB0032797	TOG 5983-B
3511	GLAB962	GLAB962_3651	GLAB962_3651	Glaberrima	Liberia	TOG 6436 - A		Irrigated lowland	Doublons	WAB0032804	TOG 6436-A
3348	GLAB2329	GLAB2329_3474	GLAB2329_3474	Glaberrima	Nigeria	TOG 6725 - A		Irrigated lowland	Doublons	WAB0032809	TOG 6725-A
3429	GLAB2321	GLAB2321_3562	GLAB2321_3562	Glaberrima	Senegal	TOG 7138 - A		Irrigated lowland	doublons	WAB0032810	TOG 7138-A
3215	GLAB2315	GLAB2315_3332	GLAB2315_3332	Glaberrima	Liberia	TOG 6566 - A		Irrigated lowland	Doublons	WAB0032812	TOG 6566-A
3772	GLAB1174	GLAB1174_3934	GLAB1174_3934	Glaberrima	Nigeria	TOG 7988 - A		Irrigated lowland	doublons	WAB0032813	TOG 7988-A
3404	GLAB2387	GLAB2387_3535	GLAB2387_3535	Glaberrima	Liberia	TOG 5882 - B			Doublons	WAB0032815	TOG 5882-B
3533	GLAB1363	GLAB1363_3676	GLAB1363_3676	Glaberrima	Nigeria	TOG 7651 - B		Irrigated lowland	doublons	WAB0032816	TOG 7651-B
3251	GLAB1826	GLAB1826_3370	GLAB1826_3370	Glaberrima	Sierra_Leone	TOG 6790 - A		Irrigated lowland	doublons	WAB0032822	TOG 6790-A
3552	GLAB1064	GLAB1064_3698	GLAB1064_3698	Glaberrima	Liberia	TOG 6659 - A		Irrigated lowland	Doublons	WAB0032827	TOG 6659-A
3447	GLAB939	GLAB939_3584	GLAB939_3584	Glaberrima	Guinea	TOG 14364 - A		Irrigated lowland	Doublons	WAB0032831	TOG 14364-A
240	GLAB1436	GLAB1436_241	GLAB1436_241	Glaberrima	Guinea	TOG 14476-A	Cultivated	Irrigated lowland	Doublons	WAB0032832	TOG 14476-A
3503	GLAB2324	GLAB2324_3643	GLAB2324_3643	Glaberrima	Guinea	TOG 6208 - A		Irrigated lowland	Doublons	WAB0032837	TOG 6208-A
3502	GLAB985	GLAB985_3642	GLAB985_3642	Glaberrima	Liberia	TOG 6382 - A		Irrigated lowland	Doublons	WAB0032838	TOG 6382-A
3302	GLAB832	GLAB832_3428	GLAB832_3428	Glaberrima	Guinea	TOG 12438 - A			Doublons	WAB0032844	TOG 12438-A
2825	GLAB2600	GLAB2600_2912	GLAB2600_2912	Glaberrima	Sierra_Leone	TOG 6210 - B		Irrigated lowland	Doublons	WAB0032846	TOG 6210-B
2862	GLAB2619	GLAB2619_2952	GLAB2619_2952	Glaberrima	Liberia	TOG 6489 - A		Irrigated lowland	Doublons	WAB0032849	TOG 6489-A
2861	GLAB2620	GLAB2620_2951	GLAB2620_2951	Glaberrima	Liberia	TOG 6349 - A		Irrigated lowland	Doublons	WAB0032853	TOG 6349-A
3577	GLAB1146	GLAB1146_3725	GLAB1146_3725	Glaberrima	Nigeria	TOG 6007 - A		Irrigated lowland	Doublons	WAB0032857	TOG 6007-A
2842	GLAB2591	GLAB2591_2930	GLAB2591_2930	Glaberrima	Nigeria	TOG 5950 - A			Doublons	WAB0032858	TOG 5950-A
3574	GLAB918	GLAB918_3722	GLAB918_3722	Glaberrima	Guinea	TOG 14375 - A		Irrigated lowland	Doublons	WAB0032861	TOG 14375-A
3456	GLAB2337	GLAB2337_3593	GLAB2337_3593	Glaberrima	Sierra_Leone	TOG 6213 - B		Irrigated lowland	Doublons	WAB0032862	TOG 6213-B
3332	GLAB2317	GLAB2317_3458	GLAB2317_3458	Glaberrima	Liberia	TOG 6748 - A		Irrigated lowland	Doublons	WAB0032866	TOG 6748-A
3265	GLAB2316	GLAB2316_3388	GLAB2316_3388	Glaberrima	Liberia	TOG 6603 - A		Irrigated lowland	Doublons	WAB0032867	TOG 6603-A
3755	GLAB1705	GLAB1705_3916	GLAB1705_3916	Glaberrima	Nigeria	TOG 7282 - B		Irrigated lowland	doublons	WAB0032870	TOG 7282-B
3692	GLAB1411	GLAB1411_3847	GLAB1411_3847	Glaberrima	Nigeria	TOG 5980 - A			Doublons	WAB0032874	TOG 5980-A
3254	GLAB1089	GLAB1089_3373	GLAB1089_3373	Glaberrima	Mali	TOG 7111 - A		Irrigated lowland	Doublons	WAB0032876	TOG 7111-A
3458	GLAB1044	GLAB1044_3595	GLAB1044_3595	Glaberrima	Liberia	TOG 5885 - B			Doublons	WAB0032877	TOG 5885-B
3641	GLAB1659	GLAB1659_3792	GLAB1659_3792	Glaberrima	Nigeria	TOG 5404 - A			Doublons	WAB0032878	TOG 5404-A
2847	GLAB2504	GLAB2504_2935	GLAB2504_2935	Glaberrima	Nigeria	TOG 7323 - B		Irrigated lowland	doublons	WAB0032880	TOG 7323-B
3526	GLAB999	GLAB999_3669	GLAB999_3669	Glaberrima	Liberia	TOG 6412 - A		Irrigated lowland	Doublons	WAB0032881	TOG 6412-A
3488	GLAB1772	GLAB1772_3626	GLAB1772_3626	Glaberrima	Nigeria	TOG 5334 - A			Doublons	WAB0032883	TOG 5334-A
3760	GLAB1842	GLAB1842_3922	GLAB1842_3922	Glaberrima	Ghana	TOG 7972 - A		Irrigated lowland	doublons	WAB0032885	TOG 7972-A
2803	GLAB2570	GLAB2570_2888	GLAB2570_2888	Glaberrima	Nigeria	TOG 5286 - A			Doublons	WAB0032886	TOG 5286-A
3836	GLAB1141	GLAB1141_4007	GLAB1141_4007	Glaberrima	Nigeria	TOG 7393 - A		Irrigated lowland	doublons	WAB0032888	TOG 7393-A
3542	GLAB931	GLAB931_3687	GLAB931_3687	Glaberrima	Guinea	TOG 14359 - A		Irrigated lowland	Doublons	WAB0032891	TOG 14359-A
3508	GLAB2341	GLAB2341_3648	GLAB2341_3648	Glaberrima	Liberia	TOG 6257 - A		Irrigated lowland	Doublons	WAB0032892	TOG 6257-A
3696	GLAB1408	GLAB1408_3852	GLAB1408_3852	Glaberrima	Nigeria	TOG 6193 - A		Irrigated lowland	Doublons	WAB0032900	TOG 6193-A
3783	GLAB1147	GLAB1147_3946	GLAB1147_3946	Glaberrima	Nigeria	TOG 6080- A		Irrigated lowland	Doublons	WAB0032901	TOG 6080-A
3670	GLAB1624	GLAB1624_3824	GLAB1624_3824	Glaberrima	Nigeria	TOG 5453 - A			Doublons	WAB0032905	TOG 5453-A
3314	GLAB1062	GLAB1062_3440	GLAB1062_3440	Glaberrima	Liberia	TOG 6531 - A		Irrigated lowland	Doublons	WAB0032910	TOG 6531-A
3464	GLAB2328	GLAB2328_3601	GLAB2328_3601	Glaberrima	Liberia	TOG 6298 - A		Irrigated lowland	Doublons	WAB0032911	TOG 6298-A
3575	GLAB893	GLAB893_3723	GLAB893_3723	Glaberrima	Ghana	TOG 5602 - A			Doublons	WAB0032913	TOG 5602-A
3838	GLAB1112	GLAB1112_4009	GLAB1112_4009	Glaberrima	Mali	KADIALA OUADEO - B		Irrigated lowland	Doublons	WAB0032918	KADIALA OUADEO B
3470	GLAB897	GLAB897_3607	GLAB897_3607	Glaberrima	Guinea	TOG 14369 - A		Irrigated lowland	Doublons	WAB0032920	TOG 14369-A
3725	GLAB1413	GLAB1413_3884	GLAB1413_3884	Glaberrima	Nigeria	TOG 6223 - B		Irrigated lowland	Doublons	WAB0032922	TOG 6223-B
2935	GLAB2528	GLAB2528_3029	Out_GLAB2528_3029	Glaberrima	Senegal	TOG 6619 - A		Irrigated lowland	Very high distance / doublons	WAB0032933	TOG 6619-A
2865	GLAB2598	GLAB2598_2955	GLAB2598_2955	Glaberrima	Nigeria	TOG 5407 - A			Doublons	WAB0032935	TOG 5407-A
2057	GLAB1724	GLAB1724_2103	GLAB1724_2103	Glaberrima	Senegal	FETE FEE		Irrigated lowland	Doublons	WAB0032964	FETE-FEE(G)
324	GLAB1258	GLAB1258_325	GLAB1258_325	Glaberrima	Mali	MASSA KAMELE		Irrigated lowland	Doublons	WAB0032965	MASSA KAMELE
2769	GLAB2518	GLAB2518_2852	GLAB2518_2852	Glaberrima	Guinea	TOG 14356 - A		Irrigated lowland	Doublons	WAB0032981	TOG 14356-A
3531	GLAB1066	GLAB1066_3674	GLAB1066_3674	Glaberrima	Guinea	TOG 14358 - B		Irrigated lowland	Doublons	WAB0032982	TOG 14358-B
2841	GLAB2574	GLAB2574_2929	GLAB2574_2929	Glaberrima	Nigeria	TOG 5473 - B			Doublons	WAB0032986	TOG 5473-B
3591	GLAB974	GLAB974_3739	GLAB974_3739	Glaberrima	Mali	TOG 059			Doublons	WAB0033246	TOG 59
2746	GLAB2561	GLAB2561_2828	GLAB2561_2828	Glaberrima	Sierra_Leone	TOG 6943 - A		Irrigated lowland	doublons	WAB0033291	TOG 6943-A
2816	GLAB2566	GLAB2566_2901	GLAB2566_2901	Glaberrima	Nigeria	TOG 6135 - A		Irrigated lowland	Doublons	WAB0034895	TOG 6135-A
2820	GLAB2584	GLAB2584_2905	GLAB2584_2905	Glaberrima	Nigeria	TOG 5473 - A			Doublons	WAB0034905	TOG 5473-A
2846	GLAB2642	GLAB2642_2934	GLAB2642_2934	Glaberrima	Togo	TG 08 - 087		Upland	Doublons	WAB0038511	TG08-087
3553	GLAB3134	GLAB3134_3700	GLAB3134_3700	Glaberrima	Togo	TG 08 - 094		Upland	Doublons	WAB0038518	TG08-094
2880	GLAB2658	GLAB2658_2970	GLAB2658_2970	Glaberrima	Togo	TG 08 - 200		Upland	Doublons	WAB0038624	TG08-200
3522	GLAB3183	GLAB3183_3665	GLAB3183_3665	Glaberrima	Togo	TG 08 - 216		Upland	Doublons	WAB0038640	TG08-216
2824	GLAB2652	GLAB2652_2910	GLAB2652_2910	Glaberrima	Togo	TG 08 - 254		Upland	Doublons	WAB0038678	TG08-254
2907	GLAB2656	GLAB2656_3000	GLAB2656_3000	Glaberrima	Togo	TG 08 - 265		Upland	Doublons	WAB0038689	TG08-265
2666	GLAB3524	GLAB3524_2745	GLAB3524_2745	Glaberrima	Togo	TG 08 - 269		Upland	Doublons	WAB0038693	TG08-269
2519	GLAB3488	GLAB3488_2594	GLAB3488_2594	Glaberrima	Togo	TG 08 - 271		Upland	Doublons	WAB0038695	TG08-271
3071	GLAB2682	GLAB2682_3178	GLAB2682_3178	Glaberrima	Togo	TG 08 - 272		Upland	Doublons	WAB0038696	TG08-272
2883	GLAB2686	GLAB2686_2973	GLAB2686_2973	Glaberrima	Togo	TG 08 - 273		Upland	Doublons	WAB0038697	TG08-273
2920	GLAB2685	GLAB2685_3013	GLAB2685_3013	Glaberrima	Togo	TG 08 - 274		Upland	Doublons	WAB0038698	TG08-274
2917	GLAB2684	GLAB2684_3010	GLAB2684_3010	Glaberrima	Togo	TG 08 - 275		Upland	Doublons	WAB0038699	TG08-275

## Sheet: No accession number
Order	DNA ID (DArT original data)	Final corrected taxa name 22Mar2017	Final corrected taxa name with outliers 1Apr2017	Final species name 18Nov2016	Country of origin 25Nov16	Accession or Variety	Status	Ecology	Comment	Accenumb	Correct accename	Accename_kpeki	OrigCtry_Founded
3010	GLAB2455	GLAB2455_3113	GLAB2455_3113	Glaberrima	Liberia	D2 - 41			Accession number not founded
3411	GLAB2369	GLAB2369_3544	GLAB2369_3544	Glaberrima	Togo	EVINTO 1			Accession number not founded				Togo
3877	WR183	GLAB183_4062	GLAB183_4062	Glaberrima	Gambia	IRD 188 (TOG 8537)			Accession number not founded
1630	GLAB176	GLAB176_1657	GLAB176_1657	Glaberrima	Congo	IRGC 100854			Accession number not founded
1069	WR69	GLAB69_1079	GLAB69_1079	Glaberrima	Gambia	IRGC 100941			Accession number not founded
1213	GLAB1631	GLAB1631_1223	GLAB1631_1223	Glaberrima	Sierra_Leone	IRGC 100980			Accession number not founded
873	GLAB1033	GLAB1033_877	GLAB1033_877	Glaberrima	Nigeria	IRGC 100982			Accession number not founded
1479	GLAB479	GLAB479_1496	GLAB479_1496	Glaberrima	Nigeria	IRGC 100983			Accession number not founded
374	GLAB1019	GLAB1019_375	GLAB1019_375	Glaberrima	Nigeria	IRGC 100984			Accession number not founded
444	GLAB887	GLAB887_445	GLAB887_445	Glaberrima	Guinea	IRGC 101438			Accession number not founded
962	WR88	GLAB88_970	GLAB88_970	Glaberrima	Senegal	IRGC 101954			Accession number not founded
925	GLAB477	GLAB477_932	GLAB477_932	Glaberrima	Liberia	IRGC 102656			Accession number not founded
3688	GLAB1710	GLAB1710_3843	GLAB1710_3843	Glaberrima	China	IRGC 1050			Accession number not founded
3372	GLAB2868	GLAB2868_3502	GLAB2868_3502	Glaberrima	Nigeria	TOG 11998			Accession number not founded				Nigeria
3474	GLAB2905	GLAB2905_3612	GLAB2905_3612	Glaberrima	Cameroon	TOG 12390			Accession number not founded				Cameroon
3504	GLAB2919	GLAB2919_3644	GLAB2919_3644	Glaberrima	Nigeria	TOG 16367			Accession number not founded				Nigeria
1336	GLAB2236	GLAB2236_1347	GLAB2236_1347	Glaberrima	Nigeria	TOG 5329-A			Accession number not founded				Nigeria
1813	GLAB1152	GLAB1152_1851	GLAB1152_1851	Glaberrima	Nigeria	TOG 5393			Accession number not founded				Nigeria
1841	GLAB2206	GLAB2206_1880	GLAB2206_1880	Glaberrima	Nigeria	TOG 5475-A			Accession number not founded				Nigeria
3239	GLAB2924	GLAB2924_3358	GLAB2924_3358	Glaberrima	Nigeria	TOG 6264			Accession number not founded				Nigeria
3726	GLAB1794	GLAB1794_3885	GLAB1794_3885	Glaberrima	Nigeria	TOG 6727 - B			Accession number not founded			TOG 6727-B	Nigeria
3483	GLAB2323	GLAB2323_3621	GLAB2323_3621	Glaberrima	Guinea	TOG 7996 - A			Duplicated and Accenumber not founded				Guinea
2464	GLAB2976	GLAB2976_2537	GLAB2976_2537	Glaberrima	Gambia	TOG 8544			Accenumber not founded				Gambia
3255	GLAB2979	GLAB2979_3375	GLAB2979_3375	Glaberrima	Nigeria	TOG 8563			Accenumber not founded				Nigeria
2568	GLAB2986	GLAB2986_2644	GLAB2986_2644	Glaberrima	Nigeria	TOG 8850			Accenumber not founded				Nigeria
3594	GLAB2988	GLAB2988_3742	GLAB2988_3742	Glaberrima	Nigeria	TOG 9011			Accenumber not founded				Nigeria
2811	GLAB2445	GLAB2445_2896	GLAB2445_2896	Glaberrima	Sierra_Leone	TOS 6937			Accenumber not founded		TOS 6937		Sierra_Leone

## Sheet: Supp 1
Supplementary Table S1 Summary of the Oryza glaberrima accessions characterized in the present study. Passport information in colunms A - F is followed by genetic information determined by this study, including the group and cluster they belong two based on two types of analyses; the heterozygosity determined by the molecular marker analysis, and whether or not the accessions were retained in the…
Entry	DNA ID	Accession number	Country of origin	Ecology of origin	Proportion of missing data before imputation (%)	Group (G) membership based on cluster analysis	Group (G) membership based on STRUCTURE at K=5	Observed heterozygosity (%)	Core collection (N=1,330)	Mini-core collection (N=350 )
1	GLAB217	WAB0009273	Nigeria	Irrigated lowland	15.508	G3	G3	0.209	Kept	Removed
2	GLAB885	WAB0009216	Ivory Coast	Irrigated lowland	9.991	G3	G3	0.861	Kept	Removed
3	GLAB1272	WAB0021005	Guinea Conakry	Upland	15.07	G5	G5	0.13	Removed	Removed
4	GLAB896	WAB0001430	Nigeria	Irrigated lowland	14.821	G2	G2	0.443	Removed	Removed
5	GLAB1276	WAB0021512	Nigeria	Irrigated lowland	13.847	G2	G2	0.339	Kept	Removed
6	GLAB1330	WAB0008911	Nigeria	Irrigated lowland	12.798	G2	G2	0.339	Kept	Removed
7	GLAB1324	WAB0015005	Ivory Coast	Irrigated lowland	12.94	G5	G5	0.209	Kept	Removed
8	GLAB1048	WAB0001701	Liberia	Rainfed lowland	11.333	G1	G1	0.469	Removed	Removed
9	GLAB1215	WAB0009294	Nigeria	Irrigated lowland	16.059	G3	G3	0.443	Kept	Kept
10	GLAB258	WAB0007962	Nigeria	Irrigated lowland	12.767	G2	G2	0.261	Removed	Removed
11	GLAB827	WAB0032568	Mali	Irrigated lowland	17.575	G4	Mixed	0.443	Kept	Kept
12	GLAB1016	WAB0020089	Nigeria	Swamp	14.761	G3	G3	0.522	Kept	Removed
13	GLAB933	WAB0029240	Mali	Irrigated lowland	10.183	G1	G1	0.443	Removed	Removed
14	GLAB1184	WAB0001511	Liberia	Rainfed lowland	12.363	G1	G1	0.313	Removed	Removed
15	GLAB1304	WAB0020477	Nigeria	Lowland	18.369	G3	G3	0.235	Kept	Removed
16	GLAB1214	WAB0032672	Liberia	Rainfed lowland	11.604	G1	G1	0.13	Removed	Removed
17	GLAB193	WAB0029306	Nigeria	Irrigated lowland	12.937	G2	G2	1.539	Kept	Removed
18	GLAB1200	WAB0001409	Guinea Conakry	Irrigated lowland	11.302	G2	G2	0.313	Kept	Removed
19	GLAB1316	WAB0009480	Nigeria	Irrigated lowland	10.838	G2	G5	0.287	Removed	Removed
20	GLAB1337	WAB0001456	Liberia	Rainfed lowland	12.82	G5	G5	0.156	Removed	Removed
21	GLAB1013	WAB0002136	Mali	Irrigated lowland	10.917	G4	G4	2.008	Kept	Kept
22	GLAB1183	WAB0001968	Liberia	Rainfed lowland	13.056	G1	G5	0.496	Removed	Removed
23	GLAB1179	WAB0009199	Mali	Irrigated lowland	15.602	G4	G4	0.261	Kept	Removed
24	GLAB1205	WAB0029258	Mali	Irrigated lowland	14.068	G4	G4	1.252	Kept	Removed
25	GLAB1280	WAB0021605	Nigeria	Lowland	12.222	G3	G3	0.522	Kept	Removed
26	GLAB1335	WAB0020741	Nigeria	Irrigated lowland	12.968	G2	G2	0.313	Kept	Removed
27	GLAB1047	WAB0001851	Liberia	Rainfed lowland	10.615	G1	G1	0.522	Kept	Removed
28	GLAB1181	WAB0015049	Senegal	Irrigated lowland	12.82	G5	G5	0.469	Kept	Removed
29	GLAB1270	WAB0029244	Mali	Irrigated lowland	8.633	G2	G2	0.548	Kept	Removed
30	GLAB904	WAB0026237	Ivory Coast	Irrigated lowland	13.778	G2	G5	0.365	Kept	Removed
31	GLAB1349	WAB0020608	Gambia	Irrigated lowland	12.439	G2	G2	0.443	Kept	Removed
32	GLAB1294	WAB0029230	Mali	Irrigated lowland	13.728	G4	G4	0.313	Kept	Kept
33	GLAB618	WAB0001704	Liberia	Rainfed lowland	10.063	G1	G1	0.313	Removed	Removed
34	GLAB1261	WAB0024066	Mali	Floating	14.036	G4	G4	0.365	Kept	Removed
35	GLAB1320	WAB0021476	Ivory Coast	Irrigated lowland	10.259	G1	G1	0.443	Removed	Removed
36	GLAB1332	WAB0015004	Ivory Coast	Irrigated lowland	11.286	G5	G5	0.261	Removed	Removed
37	GLAB1271	WAB0001517	Liberia	Rainfed lowland	6.894	G1	G1	0.339	Kept	Removed
38	GLAB1224	WAB0008951	Mali	Irrigated lowland	15.839	G4	G4	0.209	Kept	Removed
39	GLAB920	WAB0009292	Nigeria	Irrigated lowland	15.725	G3	G3	0.574	Kept	Removed
40	GLAB1267	WAB0029387	Nigeria	Lowland	10.911	G5	G5	0.183	Removed	Removed
41	GLAB1221	WAB0025306	Nigeria	Upland	16.8	G2	G2	1.174	Kept	Removed
42	GLAB1302	WAB0002013	Senegal	Irrigated lowland	10.753	G5	G5	0.235	Removed	Removed
43	GLAB1213	WAB0029254	Mali	Irrigated lowland	8.816	G4	G4	0.313	Kept	Removed
44	GLAB860	WAB0024045	Mali	Floating	11.831	G1	G1	0.339	Removed	Removed
45	GLAB742	WAB0001715	Liberia	Rainfed lowland	12.433	G2	G4	0.6	Kept	Removed
46	GLAB908	WAB0029339	Nigeria	Irrigated lowland	15.943	G3	G3	0.287	Kept	Removed
47	GLAB1022	WAB0032826	Liberia	Rainfed lowland	17.045	G1	G1	0.313	Removed	Removed
48	GLAB1243	WAB0021601	Guinea Conakry	Upland	14.317	G4	G5	0.261	Removed	Removed
49	GLAB1222	WAB0013360	Guinea Conakry	Irrigated lowland	11.906	G4	G4	0.417	Kept	Removed
50	GLAB1202	WAB0001420	Senegal	Irrigated lowland	13.942	G1	G1	0.365	Removed	Removed
51	GLAB1188	WAB0029248	Mali	Irrigated lowland	9.896	G4	G4	0.652	Kept	Kept
52	GLAB1006	WAB0032348	Nigeria	Lowland	18.202	G3	G3	0.287	Kept	Removed
53	GLAB972	WAB0001834	Liberia	Irrigated lowland	12.385	G2	G5	1.774	Kept	Removed
54	GLAB1034	WAB0021885	Nigeria	Lowland	15.523	G3	G3	0.652	Kept	Removed
55	GLAB1273	WAB0027139	Guinea Conakry	Lowland	12.515	G5	G5	0.339	Removed	Removed
56	GLAB1198	WAB0001708	Liberia	Rainfed lowland	13.075	G1	G1	0.443	Kept	Removed
57	GLAB1357	WAB0029403	Nigeria	Lowland	14.087	G3	G3	0.391	Kept	Removed
58	GLAB1350	WAB0001459	Liberia	Rainfed lowland	8.904	G3	G3	0.782	Kept	Kept
59	GLAB50	WAB0001621	Liberia	Rainfed lowland	11.056	G1	G1	0.522	Removed	Removed
60	GLAB268	WAB0026772	Ghana	Rainfed lowland	23.47	G4	G5	0.339	Kept	Removed
61	GLAB1348	WAB0019885	Egypt	Irrigated lowland	13.649	G2	G2	0.391	Removed	Removed
62	GLAB997	WAB0001770	Liberia	Rainfed lowland	11.676	G1	G1	0.782	Kept	Removed
63	GLAB1008	WAB0015248	Ivory Coast	Irrigated lowland	14.074	G4	G4	0.235	Kept	Removed
64	GLAB1269	WAB0007994	Mali	Irrigated lowland	13.06	G4	G4	1.826	Kept	Kept
65	GLAB980	WAB0020924	Nigeria	Lowland	10.076	G1	G1	1.148	Removed	Removed
66	GLAB2076	WAB0009215	Ivory Coast	Irrigated lowland	7.187	G2	G2	0.496	Removed	Removed
67	GLAB1217	WAB0009464	Nigeria	Irrigated lowland	12.105	G2	G2	0.469	Kept	Removed
68	GLAB1306	WAB0021010	Chad	Irrigated lowland	7.817	G2	G2	0.6	Kept	Removed
69	GLAB1500	WAB0032887	Nigeria	Swamp	13.387	G3	G3	0.365	Kept	Kept
70	GLAB1456	WAB0014998	Ivory Coast	Irrigated lowland	14.169	G3	G3	0.652	Kept	Removed
71	GLAB1484	WAB0021317	Nigeria	Lowland	14.616	G3	G3	0.469	Kept	Removed
72	GLAB1769	WAB0001581	Liberia	Rainfed lowland	11.462	G1	G1	0.339	Removed	Removed
73	GLAB1263	WAB0009223	Chad	Irrigated lowland	12.773	G2	G2	0.261	Removed	Removed
74	GLAB03	WAB0029268	Mali	Irrigated lowland	13.041	G4	G4	0.6	Kept	Removed
75	GLAB1275	WAB0013502	Guinea Conakry	Irrigated lowland	8.973	G5	G5	2.843	Kept	Removed
76	GLAB01	WAB0010665	Nigeria	Irrigated lowland	11.437	G2	G2	0.548	Removed	Removed
77	GLAB2044	WAB0020965	Liberia	Lowland	7.555	G2	G2	0.417	Kept	Removed
78	GLAB2053	WAB0008592	Nigeria	Lowland	12.763	G3	G3	0.235	Kept	Removed
79	GLAB1780	WAB0001612	Liberia	Rainfed lowland	10.942	G1	G1	1.069	Removed	Removed
80	GLAB2046	WAB0024093	Mali	Floating	12.521	G4	G4	3.365	Kept	Removed
81	GLAB1549	WAB0032494	Nigeria	Lowland	7.974	G3	G3	0.365	Removed	Removed
82	GLAB1322	WAB0007944	Liberia	Rainfed lowland	14.424	G3	G3	0.939	Kept	Removed
83	GLAB298	WAB0001314	Liberia	Rainfed lowland	11.736	G4	G5	0.469	Kept	Removed
84	GLAB87	WAB0025226	Nigeria	Irrigated lowland	12.385	G2	G2	0.496	Removed	Removed
85	GLAB1308	WAB0021426	Nigeria	Irrigated lowland	12.061	G2	G2	0.209	Removed	Removed
86	GLAB1227	WAB0021305	Nigeria	Lowland	12.058	G4	G5	0.313	Kept	Kept
87	GLAB1495	WAB0008565	Nigeria	Lowland	10.684	G4	G4	8.998	Kept	Kept
88	GLAB1461	WAB0029352	Senegal	Irrigated lowland	11.343	G5	G5	0.235	Removed	Removed
89	GLAB2047	WAB0008815	Liberia	Rainfed lowland	11.229	G5	G5	0.391	Kept	Removed
90	GLAB2075	WAB0032543	Nigeria	Irrigated lowland	12.493	G2	G2	0.809	Kept	Removed
91	GLAB1555	WAB0029330	Nigeria	Lowland	11.607	G3	G3	3.286	Kept	Removed
92	GLAB2004	WAB0008923	Nigeria	Irrigated lowland	7.703	G2	G2	0.574	Kept	Removed
93	GLAB503	WAB0009731	Nigeria	Irrigated lowland	15.306	G3	G3	0.704	Kept	Removed
94	GLAB06	WAB0002140	Mali	Irrigated lowland	12.864	G4	G4	0.339	Removed	Removed
95	GLAB2022	WAB0032446	Mali	Irrigated lowland	6.531	G1	G1	0.809	Removed	Removed
96	GLAB2045	WAB0001190	Nigeria	Lowland	12.382	G2	Mixed	0.756	Kept	Removed
97	GLAB2020	WAB0025888	Nigeria	Lowland	12.256	G2	Mixed	0.443	Kept	Removed
98	GLAB1999	WAB0001894	Liberia	Rainfed lowland	11.947	G1	G1	0.209	Removed	Removed
99	GLAB1936	WAB0007940	Liberia	Rainfed lowland	12.266	G2	G2	2.66	Kept	Removed
100	GLAB349	WAB0001790	Liberia	Rainfed lowland	11.302	G5	G5	0.209	Removed	Removed
101	GLAB330	WAB0021565	Ghana	Rainfed lowland	12.404	G2	G2	0.313	Kept	Removed
102	GLAB1268	WAB0008985	Nigeria	Irrigated lowland	14.991	G3	G3	0.496	Kept	Kept
103	GLAB1319	WAB0001932	Liberia	Rainfed lowland	10.914	G1	G1	0.339	Kept	Removed
104	GLAB1997	WAB0001522	Liberia	Rainfed lowland	12.615	G1	G1	0.313	Removed	Removed
105	GLAB1480	WAB0001122	Ivory Coast	Lowland	13.709	G3	G3	0.339	Kept	Removed
106	GLAB554	WAB0002175	Cameroon	Irrigated lowland	13.444	G2	G2	0.261	Kept	Removed
107	GLAB2043	WAB0020786	Nigeria	Irrigated lowland	8.321	G2	G2	0.313	Kept	Removed
108	GLAB1264	WAB0019890	Guinea Conakry	Upland	10.552	G5	G5	0.235	Kept	Removed
109	GLAB2048	WAB0007947	Liberia	Rainfed lowland	6.79	G5	G5	0.235	Removed	Removed
110	GLAB2001	WAB0030230	Cameroon	Lowland	11.787	G2	G2	0.365	Removed	Removed
111	GLAB1471	WAB0015070	Guinea Conakry	Irrigated lowland	10.725	G5	G5	0.287	Removed	Removed
112	GLAB1246	WAB0001527	Liberia	Rainfed lowland	10.753	G1	G1	0.156	Removed	Removed
113	GLAB2014	WAB0032261	Nigeria	Lowland	13.756	G3	G3	0.443	Kept	Kept
114	GLAB335	WAB0026779	Liberia	Rainfed lowland	10.621	G5	G5	0.339	Kept	Removed
115	GLAB1858	WAB0001733	Liberia	Rainfed lowland	8.538	G4	G4	0.287	Kept	Removed
116	GLAB2049	WAB0029366	Senegal	Upland	13.016	G4	G4	0.313	Kept	Removed
117	GLAB1251	WAB0001911	Liberia	Rainfed lowland	10.996	G1	G1	0.261	Removed	Removed
118	GLAB1370	WAB0029414	Guinea Conakry	Upland	11.352	G5	G5	0.156	Removed	Removed
119	GLAB271	WAB0009307	Burkina Faso	Irrigated lowland	12.6	G5	G5	1.591	Kept	Removed
120	GLAB267	WAB0014997	Ivory Coast	Irrigated lowland	13.255	G4	G4	0.313	Kept	Removed
121	GLAB1301	WAB0026074	Nigeria	Irrigated lowland	11.056	G2	G2	0.469	Kept	Removed
122	GLAB2019	WAB0001757	Liberia	Rainfed lowland	6.5	G5	G5	0.235	Removed	Removed
123	GLAB2051	WAB0036876	Tanzania	Lowland	12.133	G5	G5	0.287	Kept	Removed
124	GLAB1961	WAB0001875	Liberia	Rainfed lowland	9.881	G2	G5	0.13	Removed	Removed
125	GLAB2009	WAB0002172	Cameroon	Irrigated lowland	13.4	G2	G2	0.548	Kept	Removed
126	GLAB1862	WAB0001742	Liberia	Rainfed lowland	12.234	G1	G1	0.443	Removed	Removed
127	GLAB426	WAB0032309	Liberia	Rainfed lowland	10.983	G1	G1	0.443	Removed	Removed
128	GLAB1465	WAB0015058	Guinea Conakry	Irrigated lowland	7.65	G5	G5	0.261	Kept	Removed
129	GLAB1462	WAB0015048	Senegal	Irrigated lowland	13.17	G5	G5	0.183	Kept	Removed
130	GLAB1827	WAB0001674	Liberia	Rainfed lowland	13.082	G5	G5	0.209	Removed	Removed
131	GLAB1661	WAB0029319	Nigeria	Irrigated lowland	9.128	G2	G2	0.391	Kept	Removed
132	GLAB1670	WAB0020126	Nigeria	Irrigated lowland	13.45	G2	G2	0.287	Kept	Removed
133	GLAB1756	WAB0001555	Liberia	Rainfed lowland	11.298	G5	G5	0.391	Removed	Removed
134	GLAB1568	WAB0007953	Nigeria	Lowland	11.081	G1	G1	0.313	Removed	Removed
135	GLAB1613	WAB0001311	Liberia	Rainfed lowland	12.121	G1	G1	0.261	Removed	Removed
136	GLAB1489	WAB0008557	Nigeria	Lowland	12.108	G5	G5	0.209	Removed	Removed
137	GLAB1949	WAB0007952	Liberia	Rainfed lowland	6.478	G2	G5	0.391	Removed	Removed
138	GLAB1602	WAB0008673	Nigeria	Upland	18.34	G3	Mixed	0.287	Kept	Removed
139	GLAB1451	WAB0025388	Mali	Irrigated lowland	12.458	G1	G1	0.209	Removed	Removed
140	GLAB1874	WAB0001762	Liberia	Rainfed lowland	12.048	G5	G5	0.156	Removed	Removed
141	GLAB1882	WAB0001775	Liberia	Rainfed lowland	13.356	G1	G1	2.087	Kept	Removed
142	GLAB1927	WAB0001836	Liberia	Rainfed lowland	14.254	G2	G2	0.678	Kept	Removed
143	GLAB1360	WAB0011909	Guinea Bissau	Lowland	8.299	G5	G5	0.443	Kept	Removed
144	GLAB1445	WAB0013506	Guinea Conakry	Irrigated lowland	10.035	G2	G5	6.051	Kept	Removed
145	GLAB1784	WAB0001618	Liberia	Rainfed lowland	11.005	G1	G1	3.182	Kept	Removed
146	GLAB1429	WAB0013347	Guinea Conakry	Irrigated lowland	11.676	G4	G5	0.391	Removed	Removed
147	GLAB1644	WAB0020144	Nigeria	Upland	14.575	G2	G5	0.339	Kept	Removed
148	GLAB1552	WAB0008614	Nigeria	Lowland	10.892	G3	G3	0.548	Kept	Removed
149	GLAB1378	WAB0029892	Guinea Conakry	Upland	10.142	G5	G5	0.469	Kept	Removed
150	GLAB1446	WAB0013354	Guinea Conakry	Irrigated lowland	13.299	G4	Mixed	0.365	Kept	Removed
151	GLAB1514	WAB0029905	Nigeria	Lowland	13.183	G3	G3	0.339	Kept	Removed
152	GLAB1504	WAB0020069	Nigeria	Lowland	10.413	G3	G3	2.452	Kept	Removed
153	GLAB1645	WAB0032858	Nigeria	Lowland	11.803	G2	G2	0.469	Kept	Removed
154	GLAB1477	WAB0034607	Mali	Irrigated lowland	11.538	G3	G3	0.469	Kept	Removed
155	GLAB1981	WAB0001903	Liberia	Rainfed lowland	11.484	G1	G1	2.426	Kept	Removed
156	GLAB1873	WAB0006860	Liberia	Rainfed lowland	14.588	G1	G1	0.417	Removed	Removed
157	GLAB1902	WAB0001802	Liberia	Rainfed lowland	7.959	G1	G1	0.417	Removed	Removed
158	GLAB1490	WAB0021855	Nigeria	Lowland	15.58	G3	G3	0.469	Kept	Removed
159	GLAB1865	WAB0001748	Liberia	Rainfed lowland	13.299	G2	G5	2.765	Kept	Kept
160	GLAB1466	WAB0015061	Guinea Conakry	Irrigated lowland	13.283	G4	Mixed	0.313	Kept	Removed
161	GLAB1954	WAB0006865	Liberia	Rainfed lowland	7.351	G5	G5	0.287	Kept	Removed
162	GLAB1524	WAB0008599	Nigeria	Lowland	12.956	G3	G3	0.287	Kept	Kept
163	GLAB1410	WAB0029424	Guinea Conakry	Irrigated lowland	11.96	G1	G5	0.496	Kept	Removed
164	GLAB1580	WAB0021301	Ghana	Rainfed lowland	11.979	G2	G2	0.574	Kept	Removed
165	GLAB1810	WAB0001648	Mali	Irrigated lowland	13.891	G4	G4	0.287	Removed	Removed
166	GLAB1904	WAB0001804	Liberia	Rainfed lowland	11.988	G5	G5	0.391	Removed	Removed
167	GLAB2016	WAB0001961	Liberia	Rainfed lowland	13.39	G2	G2	2.791	Kept	Removed
168	GLAB1767	WAB0008946	Liberia	Rainfed lowland	7.451	G1	G1	0.73	Removed	Removed
169	GLAB1812	WAB0032388	Mali	Irrigated lowland	14.345	G2	G2	0.443	Kept	Removed
170	GLAB1509	WAB0008589	Nigeria	Lowland	12.53	G3	G3	0.339	Removed	Removed
171	GLAB1564	WAB0008006	Nigeria	Lowland	12.562	G2	G2	0.313	Removed	Removed
172	GLAB1460	WAB0032691	Senegal	Irrigated lowland	10.706	G5	G5	0.156	Removed	Removed
173	GLAB1469	WAB0015066	Guinea Conakry	Irrigated lowland	12.404	G5	G5	0.235	Kept	Removed
174	GLAB1430	WAB0013352	Guinea Conakry	Irrigated lowland	13.636	G4	Mixed	0.417	Kept	Removed
175	GLAB1662	WAB0029342	Nigeria	Irrigated lowland	13.151	G2	G2	0.209	Removed	Removed
176	GLAB1947	WAB0001862	Liberia	Rainfed lowland	11.573	G1	G1	0.235	Removed	Removed
177	GLAB1925	WAB0001833	Liberia	Rainfed lowland	6.44	G2	G5	0.365	Removed	Removed
178	GLAB1545	WAB0007915	Nigeria	Lowland	13.661	G3	G3	0.365	Kept	Kept
179	GLAB1457	WAB0014999	Ivory Coast	Irrigated lowland	13.491	G4	G4	0.235	Kept	Removed
180	GLAB1487	WAB0020160	Nigeria	Lowland	16.34	G3	G3	0.078247	Kept	Removed
181	GLAB1561	WAB0020179	Nigeria	Lowland	13.888	G2	G2	4.773	Kept	Removed
182	GLAB1470	WAB0015069	Guinea Conakry	Irrigated lowland	11.059	G5	G5	0.183	Kept	Removed
183	GLAB1449	WAB0025386	Mali	Irrigated lowland	11.941	G1	G1	0.261	Removed	Removed
184	GLAB1759	WAB0001560	Liberia	Rainfed lowland	11.913	G1	G1	0.313	Removed	Removed
185	GLAB1758	WAB0001559	Liberia	Rainfed lowland	11.847	G5	G5	0.156	Removed	Removed
186	GLAB1455	WAB0033273	Ivory Coast	Irrigated lowland	15.514	G3	G3	0.469	Kept	Removed
187	GLAB1978	WAB0001897	Liberia	Rainfed lowland	13.605	G1	G1	0.156	Removed	Removed
188	GLAB1683	WAB0001412	Guinea Conakry	Irrigated lowland	8.223	G5	G5	5.608	Kept	Kept
189	GLAB1444	WAB0013504	Guinea Conakry	Irrigated lowland	10.161	G5	G5	1.304	Kept	Removed
190	GLAB1876	WAB0001765	Liberia	Rainfed lowland	10.038	G2	G3	8.529	Kept	Kept
191	GLAB1467	WAB0015063	Guinea Conakry	Irrigated lowland	10.964	G5	G5	0.339	Kept	Removed
192	GLAB1475	WAB0020145	Sierra Leone	Lowland	12.297	G3	G3	0.443	Kept	Kept
193	GLAB1779	WAB0001611	Liberia	Rainfed lowland	11.941	G1	G1	0.261	Removed	Removed
194	GLAB1628	WAB0029127	Liberia	Rainfed lowland	11.147	G1	G5	0.235	Removed	Removed
195	GLAB1437	WAB0013412	Guinea Conakry	Irrigated lowland	10.092	G5	G5	0.183	Removed	Removed
196	GLAB1208	WAB0029005	Ivory Coast	Irrigated lowland	6.349	G2	G5	1.017	Kept	Removed
197	GLAB1340	WAB0001441	Liberia	Rainfed lowland	10.492	G1	G1	0.365	Removed	Removed
198	GLAB1248	WAB0001717	Liberia	Rainfed lowland	8.857	G5	G5	0.391	Removed	Removed
199	GLAB821	WAB0029138	Liberia	Rainfed lowland	10.99	G5	G5	0.287	Removed	Removed
200	GLAB1299	WAB0024108	Mali	Floating	12.47	G4	G4	0.183	Kept	Removed
201	GLAB875	WAB0002057	Senegal	Irrigated lowland	11.894	G2	G5	0.209	Kept	Removed
202	GLAB1017	WAB0009460	Nigeria	Irrigated lowland	11.749	G2	G2	0.365	Removed	Removed
203	GLAB1315	WAB0021468	Ivory Coast	Irrigated lowland	9.6	G5	G5	0.313	Removed	Removed
204	GLAB915	WAB0009286	Mali	Irrigated lowland	16.443	G4	G4	0.469	Kept	Removed
205	GLAB1339	WAB0013408	Guinea Conakry	Lowland	12.348	G4	G4	0.469	Kept	Removed
206	GLAB1300	WAB0032918	Mali	Irrigated lowland	14.503	G4	G4	0.965	Kept	Removed
207	GLAB1240	WAB0029016	Burkina Faso	Lowland	12.215	G4	G4	0.391	Kept	Removed
208	GLAB1344	WAB0020143	Nigeria	Mangrove	12.685	G3	G3	0.417	Removed	Removed
209	GLAB863	WAB0001254	Nigeria	Lowland	11.888	G3	G3	0.339	Kept	Removed
210	GLAB1241	WAB0021864	Nigeria	Lowland	11.128	G1	G1	0.391	Removed	Removed
211	GLAB1023	WAB0032592	Nigeria	Irrigated lowland	12.574	G2	G2	0.443	Kept	Removed
212	GLAB1321	WAB0025343	Nigeria	Irrigated lowland	11.809	G2	G2	0.417	Removed	Removed
213	GLAB1254	WAB0008919	Nigeria	Irrigated lowland	11.579	G2	G2	1.2	Kept	Removed
214	GLAB76	WAB0025744	Ivory Coast	Irrigated lowland	11.472	G2	G5	0.365	Removed	Removed
215	GLAB1249	WAB0001966	Liberia	Rainfed lowland	9.417	G1	G1	5.816	Kept	Removed
216	GLAB892	WAB0007970	Nigeria	Irrigated lowland	8.186	G2	G2	0.417	Kept	Removed
217	GLAB1290	WAB0021596	Guinea Conakry	Upland	9.975	G5	G5	0.183	Removed	Removed
218	GLAB901	WAB0002180	Burkina Faso	Irrigated lowland	13.164	G4	G4	0.313	Removed	Removed
219	GLAB1741	WAB0001530	Liberia	Rainfed lowland	8.371	G1	G1	0.6	Removed	Removed
220	GLAB1295	WAB0001345	Liberia	Rainfed lowland	10.281	G1	G1	0.391	Kept	Removed
221	GLAB1207	WAB0007957	Liberia	Rainfed lowland	12.045	G1	G1	0.365	Removed	Removed
222	GLAB911	WAB0029246	Mali	Irrigated lowland	12.814	G4	G4	0.391	Kept	Removed
223	GLAB1021	WAB0001887	Liberia	Rainfed lowland	13.69	G1	G1	0.417	Removed	Removed
224	GLAB1232	WAB0009454	Nigeria	Irrigated lowland	11.55	G2	G2	0.6	Removed	Removed
225	GLAB1209	WAB0021889	Nigeria	Lowland	12.061	G3	G3	0.365	Kept	Removed
226	GLAB1595	WAB0029386	Nigeria	Lowland	9.361	G3	G3	1.982	Kept	Removed
227	GLAB1026	WAB0001126	Ivory Coast	Lowland	11.497	G2	G2	0.313	Kept	Removed
228	GLAB1285	WAB0008674	Nigeria	Lowland	13.466	G2	G2	0.156	Removed	Removed
229	GLAB1242	WAB0021734	Nigeria	Lowland	12.669	G3	G3	0.365	Kept	Removed
230	GLAB1014	WAB0009305	Burkina Faso	Irrigated lowland	11.563	G5	G5	0.313	Kept	Removed
231	GLAB156	WAB0001416	Zimbabwe	Irrigated lowland	6.317	G5	G5	0.861	Kept	Removed
232	GLAB899	WAB0001512	Liberia	Rainfed lowland	10.224	G1	G1	0.287	Removed	Removed
233	GLAB1356	WAB0002103	Ivory Coast	Irrigated lowland	11.998	G2	G2	0.365	Kept	Removed
234	GLAB1327	WAB0001448	Liberia	Rainfed lowland	10.445	G1	G1	0.391	Removed	Removed
235	GLAB1342	WAB0002169	Cameroon	Irrigated lowland	12.77	G2	G3	0.6	Kept	Kept
236	GLAB1323	WAB0032872	Others	Irrigated lowland	12.54	G4	G4	0.496	Removed	Removed
237	GLAB1281	WAB0020636	Nigeria	Irrigated lowland	11.645	G2	G2	1.93	Kept	Removed
238	GLAB1012	WAB0001679	Liberia	Rainfed lowland	11.595	G1	G1	0.496	Removed	Removed
239	GLAB1007	WAB0001493	Liberia	Rainfed lowland	10.057	G1	G1	0.365	Removed	Removed
240	GLAB1639	WAB0020155	Liberia	Rainfed lowland	6.944	G1	G1	0.574	Removed	Removed
241	GLAB1018	WAB0001580	Liberia	Rainfed lowland	10.016	G1	G1	0.391	Removed	Removed
242	GLAB1293	WAB0029581	Sierra Leone	Upland	9.846	G1	G5	0.235	Removed	Removed
243	GLAB1286	WAB0021467	Nigeria	Irrigated lowland	13.038	G2	G2	0.339	Kept	Removed
244	GLAB930	WAB0001605	Liberia	Rainfed lowland	10.391	G1	G1	0.365	Removed	Removed
245	GLAB1328	WAB0014992	Ivory Coast	Irrigated lowland	11.881	G4	G4	0.443	Removed	Removed
246	GLAB1318	WAB0001125	Ivory Coast	Lowland	12.338	G4	G4	0.339	Removed	Removed
247	GLAB871	WAB0029266	Mali	Irrigated lowland	10.435	G4	G4	9.494	Kept	Removed
248	GLAB979	WAB0029087	Guinea Conakry	Irrigated lowland	10.545	G5	G5	0.287	Kept	Removed
249	GLAB1730	WAB0001502	Liberia	Rainfed lowland	6.03	G1	G1	0.339	Removed	Removed
250	GLAB1210	WAB0036829	Mali	Upland	12.833	G4	G4	0.469	Kept	Kept
251	GLAB1305	WAB0009462	Nigeria	Irrigated lowland	11.358	G1	G1	0.417	Removed	Removed
252	GLAB1259	WAB0020603	Gambia	Irrigated lowland	14.043	G4	G4	0.469	Kept	Removed
253	GLAB768	WAB0002148	Mali	Irrigated lowland	11.853	G4	G4	0.339	Kept	Removed
254	GLAB1019	WABTMP9	Nigeria	Irrigated lowland	9.036	G3	G3	0.522	Kept	Kept
255	GLAB2041	WAB0009047	Senegal	Irrigated lowland	49.161	G1	G1	0.287	Removed	Removed
256	GLAB2024	WAB0001973	Liberia	Rainfed lowland	42.242	G1	G1	0.443	Kept	Removed
257	GLAB1783	WAB0008947	Liberia	Rainfed lowland	14.644	G1	G1	0.443	Removed	Removed
258	GLAB1338	WAB0001900	Liberia	Rainfed lowland	10.319	G4	G5	6.26	Kept	Removed
259	GLAB2067	WAB0009197	Mali	Irrigated lowland	21.658	G1	G1	0.261	Removed	Removed
260	GLAB1753	WAB0001553	Liberia	Rainfed lowland	29.894	G1	G1	0.183	Removed	Removed
261	GLAB1693	WAB0007981	Burkina Faso	Irrigated lowland	27.121	G4	G4	0.678	Kept	Removed
262	GLAB2010	WAB0007910	Liberia	Rainfed lowland	49.742	G1	G1	0.313	Kept	Removed
263	GLAB889	WAB0008976	Nigeria	Irrigated lowland	10.797	G2	G3	0.496	Kept	Kept
264	GLAB2079	WAB0002064	Senegal	Irrigated lowland	48.038	G5	G5	0.235	Kept	Removed
265	GLAB2026	WAB0001975	Liberia	Irrigated lowland	44.274	G1	G1	0.156	Removed	Removed
266	GLAB1722	WAB0001486	Liberia	Rainfed lowland	10.363	G1	G1	0.469	Kept	Removed
267	GLAB1282	WAB0001466	Liberia	Rainfed lowland	17.546	G1	G1	0.287	Removed	Removed
268	GLAB2023	WAB0029969	Liberia	Rainfed lowland	35.631	G5	G5	0.261	Kept	Removed
269	GLAB1719	WAB0001477	Liberia	Rainfed lowland	34.021	G1	G5	0.469	Kept	Removed
270	GLAB2011	WAB0001953	Liberia	Rainfed lowland	23.306	G1	G1	0.391	Kept	Removed
271	GLAB2065	WAB0002031	Mali	Irrigated lowland	24.163	G4	G4	3.26	Kept	Removed
272	GLAB912	WAB0024049	Mali	Floating	9.191	G4	G4	0.391	Kept	Removed
273	GLAB2012	WAB0001954	Liberia	Rainfed lowland	28.974	G1	G1	5.008	Kept	Kept
274	GLAB1935	WAB0001844	Liberia	Rainfed lowland	11.998	G2	G5	0.261	Removed	Removed
275	GLAB2077	WAB0002062	Senegal	Irrigated lowland	25.458	G1	G1	0.313	Removed	Removed
276	GLAB2029	WAB0008979	Nigeria	Irrigated lowland	28.331	G5	G5	0.156	Removed	Removed
277	GLAB2005	WAB0001948	Liberia	Rainfed lowland	19.919	G1	G1	0.417	Removed	Removed
278	GLAB1856	WAB0001729	Liberia	Irrigated lowland	35.048	G5	G5	0.287	Kept	Removed
279	GLAB2061	WAB0002025	Mali	Irrigated lowland	23.665	G4	G4	0.391	Kept	Removed
280	GLAB2071	WAB0002047	Senegal	Irrigated lowland	22.392	G5	G5	0.522	Kept	Removed
281	GLAB1250	WAB0001730	Liberia	Rainfed lowland	7.133	G5	G5	0.287	Removed	Removed
282	GLAB1664	WAB0020175	Nigeria	Irrigated lowland	14.849	G3	G3	0.391	Kept	Removed
283	GLAB1604	WAB0020164	Nigeria	Floating	11.305	G5	G5	0.235	Removed	Removed
284	GLAB1266	WAB0008895	Nigeria	Irrigated lowland	11.566	G2	G2	0.209	Kept	Removed
285	GLAB1806	WAB0001642	Mali	Irrigated lowland	23.022	G3	G3	0.574	Kept	Removed
286	GLAB1702	WAB0001443	Liberia	Rainfed lowland	27.115	G5	G5	0.391	Kept	Removed
287	GLAB1957	WAB0001873	Liberia	Rainfed lowland	17.272	G1	G1	1.122	Removed	Removed
288	GLAB433	WAB0009729	Nigeria	Irrigated lowland	11.809	G3	G3	0.73	Removed	Removed
289	GLAB2000	WAB0001943	Liberia	Rainfed lowland	34.362	G1	G5	0.339	Kept	Removed
290	GLAB34	WAB0032219	Burkina Faso	Irrigated lowland	8.516	G3	Mixed	8.399	Kept	Kept
291	GLAB1796	WAB0001629	Liberia	Rainfed lowland	10.429	G1	G1	5.999	Kept	Removed
292	GLAB1519	WAB0019888	Nigeria	Lowland	25.54	G2	G2	0.548	Kept	Removed
293	GLAB2002	WAB0001945	Liberia	Rainfed lowland	29.276	G4	G4	0.391	Kept	Removed
294	GLAB2069	WAB0009203	Mali	Irrigated lowland	20.294	G4	G4	0.391	Kept	Removed
295	GLAB342	WAB0024051	Mali	Floating	10.111	G4	G4	0.261	Kept	Removed
296	GLAB1468	WAB0015064	Guinea Conakry	Irrigated lowland	10.98	G5	G5	0.313	Kept	Removed
297	GLAB1886	WAB0001784	Liberia	Rainfed lowland	11.774	G1	G1	0.652	Removed	Removed
298	GLAB1277	WAB0020079	Nigeria	Irrigated lowland	14.096	G2	G2	0.417	Kept	Removed
299	GLAB903	WAB0009284	Ghana	Rainfed lowland	11.825	G2	G2	0.391	Kept	Removed
300	GLAB2054	WAB0034221	Senegal	Irrigated lowland	22.789	G3	G3	3.417	Kept	Removed
301	GLAB1795	WAB0001627	Liberia	Rainfed lowland	49.367	G1	G1	0.313	Kept	Removed
302	GLAB1809	WAB0001647	Mali	Irrigated lowland	31.349	G4	G4	4.434	Kept	Kept
303	GLAB2028	WAB0008977	Nigeria	Irrigated lowland	29.632	G2	G3	0.287	Kept	Kept
304	GLAB1959	WAB0001874	Liberia	Rainfed lowland	45.594	G5	G5	0.991	Kept	Removed
305	GLAB1314	WAB0001808	Liberia	Rainfed lowland	7.505	G1	G1	0.365	Removed	Removed
306	GLAB1998	WAB0001931	Liberia	Rainfed lowland	17.445	G1	G1	0.261	Removed	Removed
307	GLAB1594	WAB0007973	Nigeria	Lowland	14.159	G3	G5	0.235	Kept	Removed
308	GLAB1197	WAB0029582	Nigeria	Lowland	11.582	G2	G2	0.313	Removed	Removed
309	GLAB887	WABTMP10	Guinea Conakry	Irrigated lowland	13.844	G5	G5	0.235	Removed	Removed
310	GLAB2042	WAB0020552	Senegal	Irrigated lowland	26.173	G5	G5	0.183	Removed	Removed
311	GLAB1993	WAB0001921	Liberia	Irrigated lowland	17.354	G2	G5	3.026	Kept	Removed
312	GLAB2015	WAB0001959	Liberia	Rainfed lowland	20.788	G1	G1	6.86	Kept	Kept
313	GLAB1994	WAB0001925	Liberia	Rainfed lowland	35.931	G1	G1	0.209	Removed	Removed
314	GLAB1778	WAB0001606	Liberia	Rainfed lowland	21.097	G1	G1	0.261	Kept	Removed
315	GLAB464	WAB0013341	Guinea Conakry	Irrigated lowland	8.504	G4	G4	1.017	Kept	Removed
316	GLAB2007	WAB0001950	Liberia	Rainfed lowland	39.51	G1	G1	0.339	Kept	Removed
317	GLAB1757	WAB0001556	Liberia	Rainfed lowland	12.209	G5	G5	0.261	Removed	Removed
318	GLAB1236	WAB0013409	Guinea Conakry	Irrigated lowland	22.527	G4	G5	3.339	Kept	Removed
319	GLAB1714	WAB0001465	Liberia	Rainfed lowland	41.665	G4	G4	1.226	Kept	Removed
320	GLAB1990	WAB0001913	Liberia	Rainfed lowland	30.237	G5	G5	0.209	Removed	Removed
321	GLAB2033	WAB0034956	Nigeria	Irrigated lowland	26.671	G2	G2	1.148	Kept	Kept
322	GLAB1684	WAB0001413	Guinea Conakry	Irrigated lowland	27.231	G5	G5	0.209	Removed	Removed
323	GLAB2060	WAB0002024	Mali	Irrigated lowland	24.386	G4	G4	0.704	Kept	Removed
324	GLAB2081	WAB0002068	Senegal	Irrigated lowland	29.371	G5	G5	0.183	Kept	Removed
325	GLAB1989	WAB0007949	Liberia	Rainfed lowland	40.638	G4	G5	0.339	Kept	Removed
326	GLAB1537	WAB0029325	Nigeria	Swamp	12.222	G3	G3	0.391	Removed	Removed
327	GLAB1439	WAB0013413	Guinea Conakry	Irrigated lowland	10.908	G5	G5	0.548	Removed	Removed
328	GLAB1372	WAB0020989	Guinea Conakry	Upland	9.796	G5	G5	2.4	Kept	Removed
329	GLAB1908	WAB0001812	Liberia	Rainfed lowland	10.331	G5	G5	0.417	Kept	Removed
330	GLAB1369	WAB0029413	Guinea Conakry	Upland	11.768	G5	G5	0.261	Kept	Removed
331	GLAB1711	WAB0001454	Liberia	Rainfed lowland	6.415	G1	G1	8.059	Kept	Removed
332	GLAB1364	WAB0011905	Guinea Bissau	Lowland	13.138	G5	G5	0.365	Kept	Removed
333	GLAB1641	WAB0001346	Liberia	Rainfed lowland	11.355	G1	G5	0.522	Kept	Removed
334	GLAB1903	WAB0001803	Liberia	Rainfed lowland	11.443	G5	G5	0.365	Removed	Removed
335	GLAB1616	WAB0001315	Liberia	Rainfed lowland	10.627	G1	G1	0.287	Kept	Removed
336	GLAB1673	WAB0008917	Nigeria	Irrigated lowland	10.608	G2	G2	3.73	Kept	Removed
337	GLAB1399	WAB0021030	Guinea Conakry	Irrigated lowland	10.249	G4	G5	0.417	Removed	Removed
338	GLAB1435	WAB0013362	Guinea Conakry	Irrigated lowland	11.626	G4	G4	0.678	Removed	Removed
339	GLAB455	WAB0009298	Nigeria	Irrigated lowland	12.165	G2	G2	0.522	Kept	Removed
340	GLAB1919	WAB0001828	Liberia	Irrigated lowland	5.873	G5	G5	2.4	Kept	Removed
341	GLAB1681	WAB0001410	Guinea Conakry	Irrigated lowland	13.283	G5	G5	0.417	Removed	Removed
342	GLAB1765	WAB0001577	Liberia	Rainfed lowland	11.585	G1	G1	0.73	Removed	Removed
343	GLAB1578	WAB0026229	Nigeria	Lowland	15.656	G2	G2	0.443	Kept	Removed
344	GLAB1880	WAB0001769	Liberia	Rainfed lowland	10.933	G2	G5	0.156	Removed	Removed
345	GLAB1747	WAB0001543	Liberia	Rainfed lowland	10.917	G1	G1	0.469	Removed	Removed
346	GLAB1930	WAB0030396	Liberia	Rainfed lowland	12.631	G5	G5	0.522	Kept	Removed
347	GLAB1376	WAB0029432	Guinea Conakry	Upland	12.017	G5	G5	0.313	Kept	Removed
348	GLAB1680	WAB0008936	Nigeria	Irrigated lowland	7.833	G2	G2	0.391	Removed	Removed
349	GLAB1945	WAB0001856	Liberia	Rainfed lowland	11.437	G2	G5	1.148	Kept	Removed
350	GLAB1941	WAB0007992	Liberia	Rainfed lowland	14.925	G1	G1	0.313	Kept	Removed
351	GLAB1870	WAB0008957	Liberia	Rainfed lowland	15.81	G1	G1	0.391	Removed	Removed
352	GLAB1898	WAB0001799	Liberia	Rainfed lowland	11.702	G1	G1	0.469	Removed	Removed
353	GLAB1916	WAB0001824	Liberia	Rainfed lowland	12.118	G5	G5	3.26	Kept	Removed
354	GLAB1850	WAB0001723	Liberia	Rainfed lowland	10.923	G5	G5	0.235	Removed	Removed
355	GLAB1895	WAB0007999	Liberia	Rainfed lowland	12.584	G1	G1	0.6	Removed	Removed
356	GLAB1609	WAB0001308	Liberia	Rainfed lowland	11.613	G1	G1	0.443	Removed	Removed
357	GLAB1640	WAB0033246	Chad	Lowland	11.239	G2	G2	6.182	Kept	Removed
358	GLAB10	WAB0001582	Liberia	Rainfed lowland	10.322	G1	G1	0.835	Removed	Removed
359	GLAB1755	WAB0032839	Liberia	Rainfed lowland	12.537	G5	G5	0.391	Removed	Removed
360	GLAB1622	WAB0020512	Liberia	Rainfed lowland	9.912	G1	G1	0.287	Removed	Removed
361	GLAB1848	WAB0001720	Liberia	Irrigated lowland	11.09	G5	G5	0.235	Removed	Removed
362	GLAB1965	WAB0020212	Liberia	Rainfed lowland	10.048	G5	G5	6.025	Kept	Removed
363	GLAB1450	WAB0025387	Mali	Irrigated lowland	10.126	G1	G1	0.391	Removed	Removed
364	GLAB1707	WAB0029950	Liberia	Rainfed lowland	11.746	G1	G1	0.209	Removed	Removed
365	GLAB1691	WAB0008000	Burkina Faso	Irrigated lowland	10.476	G4	G4	0.287	Removed	Removed
366	GLAB1612	WAB0001310	Liberia	Rainfed lowland	11.018	G1	G1	0.496	Removed	Removed
367	GLAB1869	WAB0001754	Liberia	Rainfed lowland	6.859	G5	G5	8.555	Kept	Removed
368	GLAB1820	WAB0001663	Liberia	Rainfed lowland	11.248	G1	G1	5.556	Kept	Removed
369	GLAB1579	WAB0020168	Ghana	Rainfed lowland	10.908	G2	G5	0.417	Kept	Removed
370	GLAB1787	WAB0001620	Liberia	Rainfed lowland	11.73	G1	G1	0.235	Removed	Removed
371	GLAB1750	WAB0001545	Liberia	Rainfed lowland	10.473	G1	G1	0.339	Removed	Removed
372	GLAB1592	WAB0020196	Nigeria	Rainfed lowland	10.218	G2	G5	0.183	Removed	Removed
373	GLAB1764	WAB0001572	Liberia	Rainfed lowland	10.375	G1	G1	0.339	Removed	Removed
374	GLAB1674	WAB0020534	Nigeria	Irrigated lowland	12.354	G2	G2	0.339	Removed	Removed
375	GLAB1407	WAB0029398	Zambia	Irrigated lowland	13.223	G4	G4	0.417	Kept	Removed
376	GLAB1805	WAB0001641	Mali	Irrigated lowland	13.242	G4	G4	0.339	Removed	Removed
377	GLAB1575	WAB0026778	Nigeria	Lowland	11.352	G2	G2	5.816	Kept	Kept
378	GLAB1593	WAB0021893	Nigeria	Irrigated lowland	12.99	G3	G3	0.287	Kept	Removed
379	GLAB1751	WAB0001548	Liberia	Rainfed lowland	14.077	G1	G1	0.469	Removed	Removed
380	GLAB1884	WAB0001778	Liberia	Rainfed lowland	10.123	G5	G5	0.261	Removed	Removed
381	GLAB1701	WAB0032515	Liberia	Irrigated lowland	9.843	G1	G1	4.173	Kept	Removed
382	GLAB1963	WAB0007916	Liberia	Rainfed lowland	11.44	G1	G1	0.339	Removed	Removed
383	GLAB1652	WAB0020523	Nigeria	Upland	12.568	G3	G3	3.521	Kept	Removed
384	GLAB1735	WAB0001516	Liberia	Rainfed lowland	15.196	G1	G1	0.287	Removed	Removed
385	GLAB1911	WAB0001817	Liberia	Rainfed lowland	11.875	G5	G5	0.156	Removed	Removed
386	GLAB1918	WAB0001827	Liberia	Rainfed lowland	10.681	G5	G5	0.287	Removed	Removed
387	GLAB1814	WAB0001654	Liberia	Rainfed lowland	10.268	G5	Mixed	2.191	Kept	Removed
388	GLAB1447	WAB0013867	Nigeria	Irrigated lowland	10.905	G2	G2	0.235	Kept	Removed
389	GLAB1716	WAB0001470	Liberia	Rainfed lowland	9.115	G1	G1	1.252	Removed	Removed
390	GLAB1424	WAB0029927	Guinea Conakry	Irrigated lowland	10.274	G5	G5	0.13	Kept	Removed
391	GLAB319	WAB0029133	Liberia	Upland	9.547	G1	G1	0.73	Removed	Removed
392	GLAB1566	WAB0020106	Nigeria	Swamp	9.669	G3	G3	0.443	Kept	Kept
393	GLAB1871	WAB0001758	Liberia	Rainfed lowland	9.477	G1	G1	0.365	Removed	Removed
394	GLAB1472	WAB0009277	Nigeria	Irrigated lowland	10.054	G2	G2	0.313	Kept	Removed
395	GLAB1637	WAB0020520	Liberia	Upland	10.098	G1	G5	0.756	Removed	Removed
396	GLAB1553	WAB0022404	Nigeria	Lowland	10.936	G3	Mixed	0.235	Removed	Removed
397	GLAB1581	WAB0021857	Ghana	Rainfed lowland	10.274	G1	G1	0.417	Removed	Removed
398	GLAB1727	WAB0001495	Liberia	Rainfed lowland	8.671	G1	G1	3.938	Kept	Removed
399	GLAB1791	WAB0001624	Liberia	Rainfed lowland	8.822	G1	G1	1.226	Removed	Removed
400	GLAB1797	WAB0001632	Liberia	Rainfed lowland	11.976	G1	G1	1.591	Kept	Removed
401	GLAB1533	WAB0008606	Nigeria	Lowland	7.593	G2	G2	0.417	Kept	Removed
402	GLAB1619	WAB0020509	Liberia	Rainfed lowland	9.301	G1	G1	0.287	Kept	Removed
403	GLAB1396	WAB0031150	Guinea Conakry	Irrigated lowland	11.248	G2	G4	0.548	Removed	Removed
404	GLAB1427	WAB0013346	Guinea Conakry	Irrigated lowland	10.517	G4	G4	0.391	Removed	Removed
405	GLAB1433	WAB0013359	Guinea Conakry	Irrigated lowland	9.84	G4	G4	0.496	Kept	Removed
406	GLAB1412	WAB0013170	Liberia	Rainfed lowland	10.567	G1	G5	0.574	Kept	Removed
407	GLAB2013	WAB0001956	Liberia	Rainfed lowland	9.143	G1	G1	1.695	Kept	Removed
408	GLAB1464	WAB0015054	Guinea Conakry	Irrigated lowland	10.013	G1	G1	0.339	Removed	Removed
409	GLAB1463	WAB0015053	Guinea Conakry	Irrigated lowland	8.857	G5	G5	0.417	Removed	Removed
410	GLAB1920	WAB0007967	Liberia	Rainfed lowland	8.469	G5	G5	0.209	Removed	Removed
411	GLAB1721	WAB0001485	Liberia	Rainfed lowland	9.635	G1	G1	0.287	Removed	Removed
412	GLAB1818	WAB0001660	Liberia	Rainfed lowland	6.169	G1	G1	0.73	Kept	Kept
413	GLAB2078	WAB0002063	Gambia	Irrigated lowland	11.147	G5	G5	0.365	Removed	Removed
414	GLAB1761	WAB0029157	Liberia	Rainfed lowland	9.191	G1	G1	0.548	Removed	Removed
415	GLAB1934	WAB0001843	Liberia	Rainfed lowland	8.337	G2	G5	0.469	Removed	Removed
416	GLAB1425	WAB0013343	Guinea Conakry	Irrigated lowland	9.701	G4	G4	0.887	Kept	Removed
417	GLAB1834	WAB0029431	Liberia	Rainfed lowland	10.86	G1	G1	0.287	Removed	Removed
418	GLAB21	WAB0029376	Togo	Irrigated lowland	10.022	G2	G2	0.339	Kept	Removed
419	GLAB1634	WAB0008788	Liberia	Rainfed lowland	7.581	G1	G1	0.496	Kept	Kept
420	GLAB1458	WAB0015000	Ivory Coast	Irrigated lowland	11.922	G4	G4	0.261	Kept	Removed
421	GLAB1534	WAB0008611	Nigeria	Lowland	10.835	G3	G3	0.443	Kept	Removed
422	GLAB1406	WAB0013010	Zambia	Irrigated lowland	12.036	G4	G4	0.469	Kept	Removed
423	GLAB1603	WAB0020169	Nigeria	Lowland	10.829	G2	G2	0.391	Kept	Removed
424	GLAB1481	WAB0007942	Ivory Coast	Upland	10.775	G4	G4	0.365	Kept	Kept
425	GLAB1523	WAB0032203	Nigeria	Lowland	11.762	G3	G3	0.391	Kept	Removed
426	GLAB1511	WAB0020197	Nigeria	Lowland	7.436	G2	G2	7.068	Kept	Removed
427	GLAB1501	WAB0008555	Nigeria	Swamp	11.947	G3	G3	0.391	Removed	Removed
428	GLAB1774	WAB0001596	Liberia	Rainfed lowland	6.475	G1	G1	0.652	Removed	Removed
429	GLAB1718	WAB0001473	Liberia	Rainfed lowland	8.151	G1	G1	0.339	Removed	Removed
430	GLAB09	WAB0021309	Nigeria	Floating	9.934	G3	Mixed	1.069	Removed	Removed
431	GLAB1526	WAB0020111	Nigeria	Swamp	11.371	G3	G3	0.469	Kept	Kept
432	GLAB1384	WAB0021009	Guinea Conakry	Upland	9.225	G5	G5	0.183	Kept	Removed
433	GLAB1486	WAB0020180	Nigeria	Swamp	10.684	G3	Mixed	0.183	Removed	Removed
434	GLAB1840	WAB0001692	Liberia	Rainfed lowland	8.022	G5	G1	7.799	Kept	Removed
435	GLAB1405	WAB0031004	Zambia	Irrigated lowland	11.966	G4	G4	0.496	Kept	Kept
436	GLAB1459	WAB0015001	Ivory Coast	Irrigated lowland	12.489	G5	G5	0.235	Removed	Removed
437	GLAB1706	WAB0032451	Liberia	Rainfed lowland	6.179	G1	G1	6.312	Kept	Removed
438	GLAB1625	WAB0032315	Liberia	Rainfed lowland	8.403	G1	G1	0.339	Kept	Removed
439	GLAB1655	WAB0025846	Nigeria	Upland	9.616	G2	G2	0.574	Kept	Removed
440	GLAB1588	WAB0032503	Nigeria	Swamp	8.91	G2	G2	5.947	Kept	Kept
441	GLAB1550	WAB0029323	Nigeria	Lowland	10.983	G3	G3	0.391	Kept	Kept
442	GLAB1838	WAB0001686	Nigeria	Irrigated lowland	11.216	G2	G2	0.183	Removed	Removed
443	GLAB1802	WAB0001637	Liberia	Rainfed lowland	8.951	G1	G1	0.365	Removed	Removed
444	GLAB1386	WAB0029092	Guinea Conakry	Lowland	11.878	G2	G5	0.365	Kept	Removed
445	GLAB1970	WAB0001886	Liberia	Rainfed lowland	12.061	G5	G5	0.496	Removed	Removed
446	GLAB1656	WAB0020132	Nigeria	Upland	10.901	G3	G3	0.339	Kept	Removed
447	GLAB1653	WAB0029316	Nigeria	Hydromorphic	8.028	G3	G3	12.728	Kept	Kept
448	GLAB1748	WAB0001544	Liberia	Rainfed lowland	9.594	G1	G1	0.496	Removed	Removed
449	GLAB1726	WAB0001494	Liberia	Rainfed lowland	7.439	G1	G1	6.625	Kept	Removed
450	GLAB1667	WAB0022405	Nigeria	Irrigated lowland	10.545	G2	G2	0.339	Kept	Removed
451	GLAB1657	WAB0030312	Chad	Irrigated lowland	15	G5	G5	0.313	Kept	Removed
452	GLAB1939	WAB0001849	Liberia	Rainfed lowland	9.499	G1	G1	0.548	Removed	Removed
453	GLAB1541	WAB0020194	Nigeria	Lowland	10.388	G3	G3	0.313	Removed	Removed
454	GLAB1668	WAB0008908	Nigeria	Irrigated lowland	7.036	G1	G1	0.443	Removed	Removed
455	GLAB1816	WAB0001658	Liberia	Irrigated lowland	9.071	G1	G1	0.73	Removed	Removed
456	GLAB1525	WAB0024654	Nigeria	Swamp	10.221	G3	G3	0.417	Kept	Kept
457	GLAB1499	WAB0007980	Nigeria	Lowland	13.113	G3	G3	0.339	Kept	Removed
458	GLAB1921	WAB0001830	Liberia	Irrigated lowland	15.741	G5	G5	0.261	Removed	Removed
459	GLAB1557	WAB0025773	Nigeria	Lowland	14.036	G3	G3	0.443	Kept	Kept
460	GLAB1605	WAB0033308	Nigeria	Lowland	12.067	G3	G3	10.459	Kept	Kept
461	GLAB2066	WAB0009195	Mali	Irrigated lowland	13.661	G4	G4	0.391	Removed	Removed
462	GLAB2036	WAB0029397	Guinea Conakry	Irrigated lowland	8.693	G4	Mixed	0.522	Kept	Kept
463	GLAB2056	WAB0001739	Liberia	Rainfed lowland	10.441	G1	G1	0.469	Removed	Removed
464	GLAB1728	WAB0001497	Liberia	Rainfed lowland	10.722	G1	G5	7.746	Kept	Removed
465	GLAB2070	WAB0009204	Mali	Irrigated lowland	15.06	G4	G4	0.365	Kept	Removed
466	GLAB1635	WAB0020147	Liberia	Rainfed lowland	10.353	G5	G5	0.261	Removed	Removed
467	GLAB1801	WAB0001636	Liberia	Rainfed lowland	11.267	G1	G1	0.261	Removed	Removed
468	GLAB1864	WAB0001747	Liberia	Rainfed lowland	11.582	G1	G1	0.313	Removed	Removed
469	GLAB1647	WAB0029346	Nigeria	Upland	10.476	G2	G2	4.356	Kept	Removed
470	GLAB1530	WAB0008604	Nigeria	Lowland	13.05	G3	G3	0.313	Removed	Removed
471	GLAB1418	WAB0013183	Guinea Conakry	Irrigated lowland	11.327	G4	G5	0.391	Kept	Kept
472	GLAB1510	WAB0020474	Nigeria	Lowland	4.915	G3	G3	12.024	Kept	Kept
473	GLAB1744	WAB0001533	Liberia	Rainfed lowland	11.169	G1	G1	0.313	Removed	Removed
474	GLAB1746	WAB0001540	Liberia	Rainfed lowland	14.074	G1	G1	0.261	Removed	Removed
475	GLAB1881	WAB0006862	Liberia	Rainfed lowland	11.913	G1	G1	2.817	Kept	Removed
476	GLAB1375	WAB0022465	Guinea Conakry	Upland	11.201	G5	G5	0.339	Removed	Removed
477	GLAB1589	WAB0029324	Nigeria	Lowland	11.352	G3	G3	1.461	Kept	Removed
478	GLAB1505	WAB0020161	Nigeria	Lowland	11.944	G3	G3	1.226	Kept	Removed
479	GLAB1952	WAB0001867	Liberia	Rainfed lowland	10.17	G1	G1	0.261	Kept	Removed
480	GLAB1359	WAB0011907	Guinea Bissau	Lowland	12.231	G5	G5	0.13	Removed	Removed
481	GLAB2027	WAB0020802	Nigeria	Lowland	8.62	G3	G3	0.443	Kept	Kept
482	GLAB1583	WAB0008637	Ghana	Rainfed lowland	9.002	G2	Mixed	10.094	Kept	Kept
483	GLAB1771	WAB0001590	Liberia	Rainfed lowland	12.864	G1	G1	0.365	Removed	Removed
484	GLAB1596	WAB0008679	Nigeria	Mangrove	13.126	G3	G3	1.93	Kept	Removed
485	GLAB1770	WAB0001584	Liberia	Rainfed lowland	11.686	G1	G1	0.391	Removed	Removed
486	GLAB1879	WAB0001767	Liberia	Rainfed lowland	12.606	G1	G1	0.887	Kept	Removed
487	GLAB1740	WAB0001529	Liberia	Rainfed lowland	10.533	G1	G1	0.287	Removed	Removed
488	GLAB1979	WAB0001902	Liberia	Rainfed lowland	11.859	G5	G5	0.548	Removed	Removed
489	GLAB1601	WAB0020508	Nigeria	Lowland	8.942	G5	Mixed	5.582	Kept	Removed
490	GLAB1389	WAB0035242	Others	Irrigated lowland	8.135	G4	G5	0.809	Kept	Removed
491	GLAB1393	WAB0021020	Mali	Irrigated lowland	13.954	G4	G4	0.365	Kept	Removed
492	GLAB1606	WAB0007950	Liberia	Rainfed lowland	11.576	G3	Mixed	5.373	Kept	Removed
493	GLAB260	WAB0001681	Liberia	Rainfed lowland	9.909	G5	G5	1.382	Removed	Removed
494	GLAB1937	WAB0001846	Liberia	Rainfed lowland	11.327	G1	G1	0.365	Removed	Removed
495	GLAB1535	WAB0020128	Nigeria	Lowland	12.225	G3	G3	1.095	Kept	Removed
496	GLAB1723	WAB0021878	Liberia	Rainfed lowland	10.451	G5	G5	0.183	Removed	Removed
497	GLAB2068	WAB0009200	Mali	Irrigated lowland	12.786	G4	G4	0.652	Kept	Removed
498	GLAB2055	WAB0029098	Guinea Conakry	Irrigated lowland	7.329	G4	G4	0.469	Kept	Removed
499	GLAB1414	WAB0029655	Nigeria	Irrigated lowland	12.924	G3	Mixed	1.174	Kept	Removed
500	GLAB1872	WAB0001760	Liberia	Rainfed lowland	11.519	G1	G1	6.155	Kept	Removed
501	GLAB2031	WAB0029126	Nigeria	Irrigated lowland	12.149	G1	G1	0.261	Removed	Removed
502	GLAB1923	WAB0001831	Liberia	Rainfed lowland	12.874	G1	G1	0.313	Removed	Removed
503	GLAB1913	WAB0001819	Liberia	Rainfed lowland	11.166	G2	G2	5.66	Kept	Removed
504	GLAB1493	WAB0021293	Nigeria	Lowland	10.542	G1	G1	0.391	Removed	Removed
505	GLAB1967	WAB0006866	Liberia	Rainfed lowland	12.237	G1	G1	0.209	Removed	Removed
506	GLAB1986	WAB0009382	Ivory Coast	Irrigated lowland	6.96	G2	G5	0.652	Removed	Removed
507	GLAB1473	WAB0025632	Nigeria	Irrigated lowland	12.959	G4	G5	0.235	Kept	Removed
508	GLAB1627	WAB0021881	Liberia	Rainfed lowland	10.555	G2	G5	0.183	Removed	Removed
509	GLAB1763	WAB0001571	Liberia	Rainfed lowland	12.259	G1	G1	0.365	Removed	Removed
510	GLAB1995	WAB0001927	Liberia	Rainfed lowland	13.387	G1	G1	0.365	Removed	Removed
511	GLAB1793	WAB0001626	Liberia	Rainfed lowland	9.159	G1	G1	1.435	Removed	Removed
512	GLAB1532	WAB0021307	Nigeria	Lowland	11.884	G2	G2	0.287	Kept	Removed
513	GLAB2037	WAB0001736	Liberia	Rainfed lowland	11.176	G1	G1	0.287	Removed	Removed
514	GLAB2057	WAB0021431	Nigeria	Irrigated lowland	8.009	G2	G2	0.417	Kept	Removed
515	GLAB1492	WAB0020465	Nigeria	Lowland	12.096	G3	Mixed	0.235	Kept	Removed
516	GLAB1951	WAB0032313	Liberia	Rainfed lowland	11.938	G1	G1	1.435	Removed	Removed
517	GLAB1775	WAB0001601	Liberia	Rainfed lowland	11.094	G1	G1	0.443	Removed	Removed
518	GLAB1713	WAB0001463	Liberia	Rainfed lowland	11.182	G1	G1	0.391	Removed	Removed
519	GLAB1379	WAB0033739	Guinea Conakry	Upland	10.709	G4	G5	0.156	Removed	Removed
520	GLAB1868	WAB0001753	Liberia	Rainfed lowland	12.253	G1	G5	0.104	Removed	Removed
521	GLAB2059	WAB0024974	Nigeria	Irrigated lowland	8.009	G2	G3	0.391	Kept	Kept
522	GLAB1520	WAB0029401	Nigeria	Lowland	12.628	G3	G3	0.313	Kept	Kept
523	GLAB1700	WAB0020178	Mali	Irrigated lowland	13.113	G4	G4	0.235	Kept	Kept
524	GLAB2017	WAB0007936	Liberia	Rainfed lowland	12.155	G5	G5	0.235	Removed	Removed
525	GLAB2035	WAB0025504	Nigeria	Irrigated lowland	14.572	G3	Mixed	0.469	Kept	Removed
526	GLAB1255	WAB0008272	Madagascar	Upland	10.164	G2	G2	0.6	Kept	Removed
527	GLAB235	WAB0024088	Mali	Floating	16.286	G5	G5	0.13	Removed	Removed
528	GLAB23	WAB0010459	Nigeria	Irrigated lowland	17.975	G2	G2	0.365	Kept	Removed
529	GLAB1011	WAB0002034	Mali	Irrigated lowland	15.227	G4	G4	0.209	Kept	Removed
530	GLAB936	WAB0014990	Ivory Coast	Irrigated lowland	15.779	G4	G4	0.209	Kept	Removed
531	GLAB65	WAB0001573	Liberia	Rainfed lowland	13.847	G1	G1	0.391	Removed	Removed
532	GLAB282	WAB0001479	Liberia	Rainfed lowland	7.807	G1	G1	0.626	Removed	Removed
533	GLAB310	WAB0002070	Senegal	Irrigated lowland	13.999	G2	Mixed	8.372	Kept	Kept
534	GLAB323	WAB0014988	Ivory Coast	Irrigated lowland	15.681	G4	G4	0.469	Kept	Removed
535	GLAB299	WAB0001837	Liberia	Rainfed lowland	13.107	G5	G5	0.287	Removed	Removed
536	GLAB1298	WAB0001822	Liberia	Rainfed lowland	12.452	G2	G5	0.313	Removed	Removed
537	GLAB1260	WAB0024087	Mali	Floating	17.597	G5	G5	0.156	Removed	Removed
538	GLAB1351	WAB0007938	Nigeria	Lowland	15.177	G1	G1	0.183	Removed	Removed
539	GLAB1752	WAB0001551	Liberia	Rainfed lowland	14.575	G5	G5	0.209	Removed	Removed
540	GLAB320	WAB0010659	Nigeria	Irrigated lowland	15.993	G2	G2	0.548	Kept	Removed
541	GLAB145	WAB0001591	Liberia	Rainfed lowland	14.547	G1	G1	0.339	Removed	Removed
542	GLAB486	WAB0024105	Mali	Floating	18.05	G4	G4	0.209	Kept	Kept
543	GLAB287	WAB0001452	Liberia	Rainfed lowland	14.5	G1	G5	0.391	Removed	Removed
544	GLAB198	WAB0001312	Liberia	Rainfed lowland	13.917	G1	G1	0.209	Removed	Removed
545	GLAB314	WAB0001962	Liberia	Rainfed lowland	13.535	G1	G1	0.339	Removed	Removed
546	GLAB1317	WAB0011753	Nigeria	Irrigated lowland	16.44	G2	G2	0.365	Kept	Removed
547	GLAB960	WAB0007979	Nigeria	Lowland	17.272	G3	G3	0.183	Removed	Removed
548	GLAB412	WAB0002142	Mali	Irrigated lowland	14.811	G4	G4	0.261	Kept	Removed
549	GLAB308	WAB0002153	Mali	Irrigated lowland	15.653	G5	G5	0.156	Removed	Removed
550	GLAB472	WAB0032405	Senegal	Irrigated lowland	13.277	G4	G4	1.043	Kept	Removed
551	GLAB18	WAB0013759	Togo	Irrigated lowland	16.466	G2	G2	0.809	Kept	Removed
552	GLAB281	WAB0007935	Liberia	Rainfed lowland	15.218	G1	G1	0.287	Kept	Removed
553	GLAB733	WAB0032464	Liberia	Rainfed lowland	14.739	G5	G5	0.209	Removed	Removed
554	GLAB829	WAB0001600	Liberia	Rainfed lowland	14.824	G1	G1	0.469	Removed	Removed
555	GLAB2064	WAB0002030	Mali	Irrigated lowland	15.902	G4	G4	0.365	Kept	Removed
556	GLAB322	WAB0001597	Liberia	Rainfed lowland	12.867	G1	G1	0.261	Removed	Removed
557	GLAB42	WAB0024075	Mali	Floating	16.844	G4	Mixed	0.469	Kept	Removed
558	GLAB315	WAB0026781	Nigeria	Irrigated lowland	14.871	G3	Mixed	0.287	Kept	Removed
559	GLAB1331	WAB0021799	Guinea Conakry	Upland	15.523	G5	G5	1.2	Kept	Removed
560	GLAB981	WAB0021866	Nigeria	Lowland	16.5	G3	G3	0.209	Kept	Kept
561	GLAB1329	WAB0032576	Liberia	Irrigated lowland	14.38	G5	G5	0.13	Removed	Removed
562	GLAB117	WAB0013337	Guinea Conakry	Irrigated lowland	15.265	G3	Mixed	10.616	Kept	Kept
563	GLAB295	WAB0009479	Nigeria	Irrigated lowland	16.551	G2	G2	0.365	Kept	Removed
564	GLAB401	WAB0001779	Liberia	Rainfed lowland	9.707	G5	G5	0.261	Removed	Removed
565	GLAB293	WAB0013358	Guinea Conakry	Irrigated lowland	15.533	G4	Mixed	0.391	Kept	Removed
566	GLAB1341	WAB0029238	Mali	Irrigated lowland	17.367	G4	G4	0.156	Kept	Removed
567	GLAB1199	WAB0029291	Mali	Irrigated lowland	15.379	G4	G4	0.313	Removed	Removed
568	GLAB1212	WAB0021530	Nigeria	Irrigated lowland	15.171	G5	G5	0.209	Kept	Removed
569	GLAB932	WAB0021686	Guinea Conakry	Upland	13.652	G2	G5	0.261	Removed	Removed
570	GLAB411	WAB0001424	Nigeria	Irrigated lowland	15.186	G4	G4	0.313	Removed	Removed
571	GLAB262	WAB0020964	Nigeria	Lowland	16.434	G2	G2	0.339	Removed	Removed
572	GLAB214	WAB0009280	Nigeria	Irrigated lowland	14.005	G2	G2	0.417	Removed	Removed
573	GLAB27	WAB0010662	Nigeria	Irrigated lowland	15.404	G2	G2	0.261	Removed	Removed
574	GLAB900	WAB0008916	Nigeria	Irrigated lowland	16.957	G1	G1	0.183	Removed	Removed
575	GLAB1257	WAB0001791	Liberia	Rainfed lowland	13.734	G2	G5	0.209	Removed	Removed
576	GLAB340	WAB0020501	Nigeria	Lowland	16.38	G3	G3	0.313	Kept	Removed
577	GLAB436	WAB0001934	Liberia	Rainfed lowland	14.235	G1	G1	0.235	Removed	Removed
578	GLAB491	WAB0032439	Liberia	Rainfed lowland	16.355	G1	G1	0.156	Removed	Removed
579	GLAB395	WAB0001697	Liberia	Rainfed lowland	13.772	G1	G1	0.365	Removed	Removed
580	GLAB1307	WAB0019867	Liberia	Rainfed lowland	13.81	G1	G1	0.496	Removed	Removed
581	GLAB138	WAB0001603	Liberia	Rainfed lowland	15.435	G2	G2	0.365	Removed	Removed
582	GLAB416	WAB0002133	Mali	Irrigated lowland	15.262	G4	G5	0.235	Removed	Removed
583	GLAB923	WAB0001698	Liberia	Rainfed lowland	21.037	G1	G1	0.287	Removed	Removed
584	GLAB1037	WAB0024046	Mali	Floating	17.849	G4	G4	1.643	Kept	Removed
585	GLAB1283	WAB0020847	Nigeria	Lowland	14.717	G5	G5	0.339	Removed	Removed
586	GLAB1216	WAB0001719	Liberia	Rainfed lowland	13.989	G5	G5	0.156	Removed	Removed
587	GLAB331	WAB0009304	Burkina Faso	Irrigated lowland	16.664	G2	G2	0.287	Kept	Removed
588	GLAB463	WAB0026773	Nigeria	Irrigated lowland	15.048	G2	G2	0.183	Kept	Removed
589	GLAB1185	WAB0014175	Burkina Faso	Irrigated lowland	9.046	G5	G5	0.235	Kept	Removed
590	GLAB627	WAB0032553	Senegal	Upland	11.67	G5	G5	0.417	Kept	Removed
591	GLAB08	WAB0030086	Nigeria	Lowland	4.559	G2	Mixed	7.147	Kept	Kept
592	GLAB184	WAB0032264	Ghana	Rainfed lowland	11.84	G2	G2	0.939	Kept	Removed
593	GLAB90	WAB0008980	Nigeria	Irrigated lowland	10.64	G2	G2	0.391	Removed	Removed
594	GLAB1194	WAB0007928	Nigeria	Upland	9.972	G1	G1	0.287	Removed	Removed
595	GLAB208	WAB0013334	Guinea Conakry	Irrigated lowland	7.766	G4	G4	1.069	Kept	Removed
596	GLAB1002	WAB0015067	Guinea Conakry	Irrigated lowland	9.361	G5	G5	0.496	Removed	Removed
597	GLAB85	WAB0001408	Guinea Conakry	Irrigated lowland	9.71	G5	G5	0.235	Kept	Removed
598	GLAB256	WAB0013763	Togo	Irrigated lowland	10.69	G2	G2	0.287	Kept	Removed
599	GLAB291	WAB0001898	Liberia	Rainfed lowland	9.673	G2	G5	0.339	Removed	Removed
600	GLAB292	WAB0001563	Liberia	Rainfed lowland	14.043	G3	G3	0.339	Kept	Removed
601	GLAB20	WAB0002100	Ivory Coast	Irrigated lowland	9.981	G5	G5	0.235	Removed	Removed
602	GLAB341	WAB0025276	Nigeria	Irrigated lowland	5.236	G5	G5	0.522	Removed	Removed
603	GLAB22	WAB0029217	Mali	Irrigated lowland	13.233	G4	G4	0.469	Kept	Removed
604	GLAB520	WAB0001713	Liberia	Rainfed lowland	3.8	G1	G1	14.45	Kept	Kept
605	GLAB452	WAB0020517	Liberia	Rainfed lowland	10.596	G1	G1	0.287	Kept	Removed
606	GLAB25	WAB0007993	Liberia	Rainfed lowland	10.917	G2	G2	0.678	Removed	Removed
607	GLAB239	WAB0013410	Guinea Conakry	Irrigated lowland	12.332	G5	G5	0.209	Kept	Removed
608	GLAB444	WAB0007925	Cameroon	Irrigated lowland	11.024	G5	G5	0.235	Removed	Removed
609	GLAB1204	WAB0001446	Liberia	Rainfed lowland	10.076	G1	G1	0.365	Removed	Removed
610	GLAB1025	WAB0020602	Gambia	Irrigated lowland	10.312	G2	G2	0.339	Removed	Removed
611	GLAB1038	WAB0029305	Nigeria	Irrigated lowland	11.084	G3	G3	0.678	Kept	Removed
612	GLAB327	WAB0036866	Liberia	Rainfed lowland	10.063	G5	G5	0.339	Kept	Removed
613	GLAB1033	WABTMP7	Nigeria	Rainfed lowland	11.075	G3	Mixed	0.287	Removed	Removed
614	GLAB517	WAB0001850	Liberia	Rainfed lowland	9.915	G2	G5	0.13	Removed	Removed
615	GLAB443	WAB0020505	Nigeria	Mangrove	12.94	G3	G3	0.574	Kept	Kept
616	GLAB75	WAB0001552	Liberia	Rainfed lowland	5.81	G5	G5	0.522	Removed	Removed
617	GLAB1238	WAB0020817	Nigeria	Lowland	12.811	G2	G3	0.522	Kept	Kept
618	GLAB423	WAB0020779	Nigeria	Irrigated lowland	11.765	G2	G2	0.261	Removed	Removed
619	GLAB400	WAB0029419	Nigeria	Lowland	12.322	G2	G2	0.235	Kept	Removed
620	GLAB02	WAB0002122	Mali	Irrigated lowland	11.264	G5	G5	0.287	Kept	Kept
621	GLAB250	WAB0002184	Burkina Faso	Irrigated lowland	12.319	G4	G4	0.313	Kept	Removed
622	GLAB992	WAB0002093	Mali	Irrigated lowland	14.235	G4	G4	0.548	Kept	Removed
623	GLAB73	WAB0013507	Guinea Conakry	Irrigated lowland	10.164	G5	G5	0.235	Kept	Removed
624	GLAB252	WAB0026785	Gambia	Irrigated lowland	9.802	G5	G1	0.183	Removed	Removed
625	GLAB1325	WAB0002061	Senegal	Irrigated lowland	8.806	G5	G5	0.209	Kept	Removed
626	GLAB553	WAB0002106	Ivory Coast	Irrigated lowland	12.083	G4	G4	0.339	Removed	Removed
627	GLAB691	WAB0013340	Guinea Conakry	Irrigated lowland	10.397	G4	G4	0.496	Removed	Removed
628	GLAB1347	WAB0009714	Ivory Coast	Irrigated lowland	13.277	G3	Mixed	0.391	Removed	Removed
629	GLAB118	WAB0008668	Mali	Irrigated lowland	11.046	G4	G4	0.209	Kept	Removed
630	GLAB67	WAB0020963	Nigeria	Lowland	13.246	G2	G2	0.261	Removed	Removed
631	GLAB910	WAB0029420	Gambia	Irrigated lowland	13.422	G2	G2	0.235	Kept	Removed
632	GLAB451	WAB0001496	Liberia	Rainfed lowland	9.304	G1	G1	0.652	Removed	Removed
633	GLAB1422	WAB0021678	Nigeria	Lowland	10.492	G3	G3	0.287	Kept	Removed
634	GLAB288	WAB0001407	Guinea Conakry	Irrigated lowland	9.805	G1	G5	5.973	Kept	Kept
635	GLAB498	WAB0011917	Cameroon	Lowland	10.999	G2	G2	0.261	Kept	Removed
636	GLAB321	WAB0002201	Nigeria	Irrigated lowland	10.634	G2	G2	0.469	Kept	Removed
637	GLAB975	WAB0013182	Guinea Conakry	Irrigated lowland	9.515	G5	G5	0.391	Kept	Removed
638	GLAB188	WAB0001683	Liberia	Rainfed lowland	8.939	G5	G5	0.469	Kept	Removed
639	GLAB102	WAB0013348	Guinea Conakry	Irrigated lowland	10.536	G4	Mixed	0.339	Removed	Removed
640	GLAB457	WAB0001589	Liberia	Rainfed lowland	11.242	G4	G4	0.365	Kept	Kept
641	GLAB285	WAB0022403	Nigeria	Lowland	12.086	G3	G3	0.704	Kept	Kept
642	GLAB413	WAB0020973	Ivory Coast	Upland	6.112	G2	G5	0.522	Kept	Removed
643	WR15	WAB0038202	Mali	Upland	9.966	G4	G4	0.782	Kept	Removed
644	GLAB474	WAB0002102	Ivory Coast	Irrigated lowland	5.778	G1	G1	4.851	Kept	Removed
645	GLAB477	WABTMP12	Liberia	Irrigated lowland	7.905	G1	G1	0.391	Removed	Removed
646	GLAB499	WAB0008937	Guinea Conakry	Irrigated lowland	9.439	G2	G2	0.391	Removed	Removed
647	GLAB453	WAB0002104	Ivory Coast	Irrigated lowland	6.418	G1	G1	0.261	Kept	Kept
648	WR16	WAB0028959	Mali	Upland	10.586	G3	G3	0.365	Kept	Kept
649	GLAB79	WAB0001916	Liberia	Rainfed lowland	5.545	G1	G1	0.496	Removed	Removed
650	GLAB158	WAB0001684	Liberia	Rainfed lowland	10.486	G5	G5	0.209	Removed	Removed
651	WR82	WAB0009247	Nigeria	Upland	12.335	G3	G3	0.548	Kept	Kept
652	GLAB332	WAB0021495	Nigeria	Irrigated lowland	8.078	G2	G2	0.756	Kept	Removed
653	GLAB30	WAB0032370	Nigeria	Irrigated lowland	7.114	G2	G2	0.574	Kept	Removed
654	GLAB273	WAB0001417	Ivory Coast	Irrigated lowland	11.229	G4	G4	0.417	Kept	Kept
655	GLAB88	WAB0013342	Guinea Conakry	Irrigated lowland	13.778	G4	G4	0.469	Kept	Kept
656	GLAB344	WAB0002079	Senegal	Irrigated lowland	7.228	G5	G5	0.443	Kept	Removed
657	GLAB246	WAB0001316	Liberia	Rainfed lowland	5.788	G1	G1	0.809	Kept	Kept
658	GLAB89	WAB0001955	Liberia	Rainfed lowland	9.373	G1	G1	0.469	Removed	Removed
[truncated: 1,567 more rows]

## Sheet: Sheet1
Order	DNA ID (DArT original data)	Final corrected taxa name 22Mar2017	Final corrected taxa name with outliers 1Apr2017	Final species name 18Nov2016	Country of origin 25Nov16	Bad Accession name	Status	Ecology	Comment	Accenumb	Correct accename
[truncated: 126 more rows]
