# Supplementary material for: Genetic Variation and Population Structure of Oryza glaberrima and Development of a Mini-Core Collection Using DArTseq
Source: Front Plant Sci. 2017 Oct 17;8:1748. doi: 10.3389/fpls.2017.01748 (PMC5651524; doi:10.3389/fpls.2017.01748)
Supplement: Supplementary file 2 [file TableS2.XLSX]

## Sheet: Distance
Supplemental Table S2 Identity-by-state (IBS)-based genetic distance matrix for 2,179 accessions using 3,834 polymorphic SNPs.
Unit	DNA ID	Accession number	1	2	3	4	5	6	7	8	9	10	11	12	13	14	15	16	17	18	19	20	21	22	23	24	25	26	27	28	29	30	31	32	33	34	35	36	37	38	39	40	41	42	43	44	45	46	47
1	GLAB217	WAB0009273
2	GLAB885	WAB0009216	0.181273
3	GLAB1272	WAB0021005	0.121153	0.204877
4	GLAB896	WAB0001430	0.115415	0.185316	0.113198
5	GLAB1276	WAB0021512	0.131586	0.198487	0.139019	0.0832029
6	GLAB1330	WAB0008911	0.135889	0.208399	0.123631	0.0873761	0.0873761
7	GLAB1324	WAB0015005	0.12663	0.202921	0.073422	0.112285	0.138889	0.119457
8	GLAB1048	WAB0001701	0.16471	0.247913	0.125065	0.150887	0.181664	0.169275	0.114632
9	GLAB1215	WAB0009294	0.173057	0.171753	0.195488	0.155712	0.172405	0.178795	0.192227	0.230177
10	GLAB258	WAB0007962	0.124804	0.196922	0.122457	0.0895931	0.0893323	0.0738132	0.121283	0.160929	0.181534
11	GLAB827	WAB0032568	0.141367	0.216614	0.118675	0.129108	0.152843	0.150365	0.122587	0.161059	0.200574	0.140975
12	GLAB1016	WAB0020089	0.137063	0.163928	0.159494	0.153234	0.173839	0.175535	0.164189	0.202269	0.157016	0.161972	0.179447
13	GLAB933	WAB0029240	0.166145	0.250261	0.116328	0.155451	0.181534	0.163146	0.112415	0.0961137	0.236307	0.162102	0.156886	0.207355
14	GLAB1184	WAB0001511	0.166797	0.249609	0.116719	0.153234	0.18036	0.163537	0.110459	0.0758999	0.23409	0.16145	0.159103	0.201487	0.0924622
15	GLAB1304	WAB0020477	0.111111	0.191836	0.129369	0.132238	0.143845	0.138758	0.134716	0.185446	0.176056	0.145409	0.158972	0.159233	0.181142	0.18049
16	GLAB1214	WAB0032672	0.144236	0.228873	0.0975483	0.13276	0.156755	0.139411	0.0886802	0.0721179	0.212572	0.137324	0.138367	0.182577	0.0738132	0.0713354	0.15819
17	GLAB193	WAB0029306	0.132238	0.209181	0.137976	0.0911581	0.0907668	0.0856807	0.134064	0.173187	0.17723	0.0911581	0.152452	0.175013	0.172274	0.176969	0.146062	0.152973
18	GLAB1200	WAB0001409	0.115154	0.194705	0.106547	0.0762911	0.0998957	0.0906364	0.102374	0.140063	0.170709	0.0876369	0.123761	0.149583	0.148148	0.145931	0.135759	0.123631	0.106025
19	GLAB1316	WAB0009480	0.117632	0.201487	0.0693792	0.107981	0.127804	0.118023	0.0670318	0.10746	0.187011	0.110329	0.116197	0.155321	0.115415	0.111894	0.137846	0.088289	0.121935	0.0980699
20	GLAB1337	WAB0001456	0.127413	0.207616	0.0885498	0.11385	0.145409	0.129369	0.0922014	0.135237	0.195488	0.130934	0.115545	0.167058	0.131716	0.128456	0.14554	0.11085	0.135629	0.11385	0.0967658
21	GLAB1013	WAB0002136	0.148931	0.227308	0.124674	0.137324	0.164189	0.15819	0.124022	0.167188	0.209181	0.150887	0.120631	0.179577	0.16771	0.168492	0.164971	0.142801	0.159885	0.131064	0.12037	0.133542
22	GLAB1183	WAB0001968	0.176969	0.258607	0.121544	0.165884	0.194575	0.178534	0.124674	0.146062	0.239697	0.178013	0.154799	0.208007	0.120501	0.122196	0.185316	0.118153	0.191054	0.155582	0.127152	0.141367	0.167319
23	GLAB1179	WAB0009199	0.16458	0.22457	0.14867	0.14554	0.169014	0.166275	0.146844	0.188054	0.222092	0.156364	0.150365	0.196922	0.191315	0.190923	0.185837	0.169145	0.170449	0.147626	0.143584	0.146062	0.148931	0.192619
24	GLAB1205	WAB0029258	0.16771	0.228482	0.157277	0.149713	0.172274	0.170318	0.153625	0.196661	0.216614	0.161059	0.160016	0.194966	0.202008	0.195097	0.183099	0.178273	0.169405	0.147105	0.15193	0.158059	0.154278	0.197314	0.077856
25	GLAB1280	WAB0021605	0.127543	0.162233	0.153495	0.148018	0.166536	0.169405	0.154147	0.191967	0.154538	0.160146	0.1741	0.108372	0.198096	0.195357	0.162624	0.176187	0.168884	0.145279	0.147757	0.157538	0.17723	0.202008	0.196009	0.19627
26	GLAB1335	WAB0020741	0.135237	0.207094	0.136281	0.0855503	0.0855503	0.0732916	0.133151	0.175143	0.176317	0.0762911	0.155973	0.173578	0.175274	0.176708	0.146974	0.152321	0.075639	0.0918101	0.12337	0.141236	0.160798	0.191967	0.168492	0.171101	0.167971
27	GLAB1047	WAB0001851	0.159494	0.241523	0.11072	0.148409	0.172926	0.152191	0.0995044	0.0721179	0.229395	0.149974	0.151017	0.197835	0.0847679	0.0740741	0.171361	0.0555556	0.162754	0.140454	0.0996348	0.121153	0.157799	0.134324	0.184403	0.192749	0.192488	0.169536
28	GLAB1181	WAB0015049	0.121153	0.210224	0.100287	0.117762	0.143845	0.139019	0.102895	0.140975	0.198096	0.128586	0.103417	0.16145	0.140454	0.137846	0.148148	0.116067	0.136281	0.108112	0.09494	0.0961137	0.118414	0.150626	0.143453	0.153625	0.161189	0.141497	0.133151
29	GLAB1270	WAB0029244	0.140063	0.210224	0.138758	0.0925926	0.0873761	0.0856807	0.135107	0.178404	0.185837	0.0892019	0.160276	0.176839	0.181142	0.177882	0.148279	0.155321	0.0997653	0.105895	0.125065	0.143975	0.166797	0.191836	0.176578	0.176708	0.172796	0.0928534	0.168362	0.145279
30	GLAB904	WAB0026237	0.128978	0.209703	0.092723	0.112546	0.137063	0.128326	0.0942879	0.127413	0.189489	0.123109	0.127673	0.162754	0.125978	0.134455	0.149322	0.112154	0.133542	0.0997653	0.0842462	0.104199	0.134455	0.134455	0.155451	0.158712	0.155712	0.133151	0.123239	0.10446	0.137194
31	GLAB1349	WAB0020608	0.131977	0.19314	0.144757	0.124022	0.128586	0.131586	0.144757	0.184664	0.172796	0.1235	0.152452	0.153234	0.182186	0.187011	0.158059	0.162885	0.12976	0.121283	0.135498	0.151539	0.15193	0.189489	0.175143	0.176448	0.142801	0.130151	0.178404	0.149713	0.137976	0.145018
32	GLAB1294	WAB0029230	0.159624	0.218179	0.14867	0.15493	0.178534	0.171753	0.144497	0.190923	0.226395	0.162885	0.149974	0.190923	0.196531	0.193792	0.179969	0.175665	0.173318	0.147496	0.141497	0.149191	0.148931	0.191967	0.123891	0.13289	0.182447	0.175535	0.188185	0.137454	0.18036	0.157799	0.170449
33	GLAB618	WAB0001704	0.163146	0.248044	0.124283	0.149583	0.179838	0.167449	0.114371	0.0105634	0.229134	0.160407	0.160016	0.200965	0.0963745	0.0748565	0.184924	0.0718571	0.171622	0.140845	0.106155	0.134455	0.166145	0.145801	0.188576	0.19614	0.190141	0.173839	0.0715962	0.140715	0.176448	0.127673	0.182838	0.190402
34	GLAB1261	WAB0024066	0.180099	0.231612	0.151408	0.170449	0.19314	0.175796	0.154278	0.209572	0.22783	0.173187	0.173709	0.206703	0.205269	0.200704	0.184403	0.182577	0.186489	0.163928	0.16145	0.161059	0.168101	0.201878	0.141628	0.134455	0.204877	0.186359	0.197314	0.153495	0.194836	0.171231	0.188054	0.13915	0.209311
35	GLAB1320	WAB0021476	0.165102	0.248957	0.119718	0.15519	0.183359	0.163928	0.10746	0.0736828	0.232786	0.163928	0.157929	0.203182	0.077856	0.0875065	0.180099	0.0774648	0.181664	0.144497	0.114632	0.133281	0.163276	0.130934	0.191054	0.198878	0.193401	0.179447	0.0774648	0.141497	0.182968	0.13276	0.184794	0.196009	0.0739437	0.205399
36	GLAB1332	WAB0015004	0.117501	0.195227	0.0770736	0.101852	0.132368	0.124935	0.0580334	0.114893	0.180621	0.116197	0.113198	0.156364	0.11398	0.110981	0.135368	0.0946792	0.128847	0.100678	0.0665102	0.0895931	0.116197	0.122848	0.140845	0.149191	0.145801	0.128195	0.106808	0.0893323	0.130021	0.0888106	0.138237	0.138498	0.114111	0.157147	0.108894
37	GLAB1271	WAB0001517	0.160146	0.242045	0.113198	0.148409	0.174752	0.15819	0.104591	0.0877673	0.225091	0.154278	0.153625	0.194575	0.0868545	0.0293427	0.175143	0.0685968	0.170709	0.140063	0.106547	0.122587	0.160016	0.114502	0.184272	0.18975	0.187402	0.170318	0.0847679	0.130934	0.172274	0.1265	0.182186	0.188967	0.0856807	0.195097	0.096505	0.106677
38	GLAB1224	WAB0008951	0.151408	0.217267	0.137585	0.139671	0.167058	0.160668	0.13915	0.179838	0.21505	0.151017	0.146322	0.186359	0.18362	0.184533	0.174231	0.164841	0.16458	0.140975	0.135368	0.135237	0.147105	0.181794	0.121283	0.125456	0.179186	0.163146	0.178013	0.139671	0.168492	0.144627	0.164058	0.124283	0.179838	0.144888	0.185968	0.128195	0.177882
39	GLAB920	WAB0009292	0.175274	0.170579	0.209442	0.177491	0.192227	0.198878	0.207616	0.245436	0.135759	0.183751	0.206312	0.168101	0.252608	0.251435	0.183359	0.227569	0.18975	0.186359	0.197314	0.206573	0.221701	0.256651	0.229264	0.229134	0.163667	0.192749	0.246218	0.209963	0.192097	0.202791	0.184403	0.228873	0.244131	0.236568	0.250261	0.201095	0.242958	0.226917
40	GLAB1267	WAB0029387	0.13302	0.21531	0.0834637	0.119718	0.143453	0.12663	0.0735524	0.100678	0.198748	0.125587	0.125065	0.171622	0.074987	0.0850287	0.148018	0.068988	0.137715	0.111372	0.0770736	0.0952008	0.130021	0.122196	0.156886	0.166275	0.163667	0.13928	0.0755086	0.105373	0.140193	0.0959833	0.150626	0.158712	0.100417	0.170057	0.0922014	0.0766823	0.077856	0.150496	0.214789
41	GLAB1221	WAB0025306	0.129108	0.204747	0.126891	0.0886802	0.0835942	0.0813771	0.125978	0.173187	0.176448	0.0989828	0.151408	0.17397	0.165493	0.166667	0.134324	0.145149	0.0976787	0.105764	0.124022	0.131195	0.157147	0.181534	0.170579	0.172405	0.165363	0.0890715	0.160276	0.135889	0.0933751	0.136672	0.1265	0.171492	0.171883	0.178143	0.172014	0.127282	0.161059	0.165363	0.187402	0.131325
42	GLAB1302	WAB0002013	0.12337	0.206182	0.0725091	0.111633	0.135629	0.125326	0.0644236	0.108372	0.187011	0.120631	0.112154	0.160929	0.106808	0.1012	0.139671	0.0781169	0.134194	0.0989828	0.0629891	0.0873761	0.1235	0.1265	0.147235	0.151669	0.154017	0.133803	0.0931142	0.0938967	0.134455	0.0863328	0.141497	0.149974	0.10759	0.160929	0.107851	0.0633803	0.0968962	0.141106	0.20566	0.0718571	0.12963
43	GLAB1213	WAB0029254	0.175274	0.235133	0.16145	0.157929	0.191315	0.181794	0.15832	0.201095	0.233959	0.174883	0.168492	0.207616	0.204356	0.201617	0.189228	0.184794	0.184272	0.159885	0.156103	0.161189	0.156886	0.202269	0.0890715	0.0902452	0.200443	0.18362	0.197444	0.153886	0.191836	0.164841	0.185576	0.120892	0.200574	0.130934	0.205399	0.150235	0.19614	0.128586	0.240349	0.171231	0.185837	0.160276
44	GLAB860	WAB0024045	0.191967	0.275822	0.143975	0.179969	0.20579	0.190532	0.137715	0.101069	0.261346	0.185968	0.181794	0.225874	0.0841158	0.0924622	0.206182	0.0923318	0.203834	0.172144	0.137324	0.155451	0.191445	0.145801	0.213224	0.223135	0.223657	0.202921	0.0899844	0.162885	0.203573	0.155451	0.209833	0.216614	0.102374	0.228743	0.0892019	0.135759	0.107199	0.205529	0.277387	0.105243	0.193923	0.131325	0.227047
45	GLAB742	WAB0001715	0.175535	0.245305	0.160537	0.146974	0.154538	0.159755	0.163146	0.201095	0.218049	0.160929	0.174361	0.207486	0.199661	0.198748	0.172274	0.181925	0.157277	0.156234	0.152191	0.166406	0.171492	0.211137	0.172926	0.16784	0.203443	0.161972	0.197835	0.16458	0.166145	0.162624	0.163667	0.177621	0.200052	0.187011	0.205008	0.154669	0.193662	0.168884	0.230047	0.169927	0.155582	0.159755	0.168623	0.227178
46	GLAB908	WAB0029339	0.135498	0.170579	0.157929	0.143845	0.161581	0.170057	0.157668	0.193923	0.170318	0.153365	0.177621	0.137976	0.195879	0.195488	0.163537	0.175535	0.155712	0.14567	0.152061	0.15506	0.184924	0.207616	0.199922	0.199661	0.138498	0.168623	0.186098	0.15819	0.165102	0.157147	0.168492	0.195618	0.192619	0.206442	0.198748	0.146714	0.189098	0.187663	0.176969	0.158842	0.168101	0.157277	0.205269	0.219614	0.204356
47	GLAB1022	WAB0032826	0.188967	0.272561	0.139671	0.17723	0.202008	0.18675	0.134064	0.0967658	0.257564	0.182577	0.178925	0.222613	0.0829421	0.0892019	0.2024	0.0888106	0.200574	0.169275	0.13302	0.152713	0.188315	0.145149	0.210224	0.219614	0.220657	0.199661	0.0877673	0.159624	0.19927	0.152973	0.206051	0.212311	0.0991132	0.223657	0.0871153	0.132107	0.106286	0.201487	0.273474	0.102504	0.19001	0.128326	0.222092	0.0116067	0.222353	0.217136
48	GLAB1243	WAB0021601	0.148539	0.223526	0.101591	0.127413	0.150887	0.140323	0.107981	0.146714	0.207225	0.141888	0.135107	0.173057	0.143192	0.141497	0.156234	0.12337	0.154669	0.125065	0.11085	0.113328	0.140193	0.156755	0.162493	0.17084	0.176839	0.152713	0.136541	0.115936	0.156495	0.125065	0.159624	0.171361	0.148018	0.175274	0.141106	0.109155	0.137454	0.148539	0.22483	0.107981	0.144236	0.108503	0.178404	0.168753	0.184403	0.171753	0.165884
49	GLAB1222	WAB0013360	0.153365	0.233438	0.131325	0.142801	0.165754	0.160929	0.133281	0.169405	0.21531	0.153625	0.111111	0.183099	0.167449	0.168362	0.172405	0.149713	0.167449	0.136541	0.127543	0.135759	0.125326	0.173448	0.159624	0.169797	0.18023	0.166275	0.166536	0.124152	0.170057	0.13289	0.163276	0.168492	0.16758	0.176839	0.167188	0.125848	0.161711	0.154278	0.221961	0.136672	0.168753	0.125978	0.178404	0.191315	0.184403	0.187663	0.189098
50	GLAB1202	WAB0001420	0.175143	0.258477	0.130021	0.16445	0.18975	0.17397	0.118545	0.0798122	0.246348	0.17084	0.169797	0.214789	0.0649452	0.0852895	0.189358	0.0788993	0.183359	0.157147	0.119979	0.139411	0.178795	0.142019	0.201095	0.210355	0.206182	0.187402	0.0718571	0.149452	0.188054	0.138106	0.194314	0.20566	0.0795514	0.214267	0.0717267	0.119327	0.100548	0.195227	0.261346	0.0894627	0.177621	0.11398	0.213876	0.04747	0.213615	0.203573	0.045253
51	GLAB1188	WAB0029248	0.19627	0.255999	0.195227	0.181142	0.191575	0.201226	0.191836	0.234351	0.237741	0.192619	0.187272	0.233046	0.236568	0.23748	0.203182	0.219092	0.196661	0.179969	0.188185	0.19288	0.191575	0.233438	0.161189	0.162493	0.221179	0.199139	0.234351	0.188185	0.207094	0.195749	0.201095	0.153365	0.233307	0.176317	0.236959	0.187402	0.230569	0.160929	0.24048	0.203443	0.197835	0.195618	0.159233	0.257173	0.162363	0.234872	0.251826
52	GLAB1006	WAB0032348	0.128717	0.160798	0.149061	0.133412	0.154538	0.158842	0.147235	0.185837	0.169275	0.145279	0.160929	0.125326	0.189358	0.185055	0.148409	0.165884	0.152061	0.130282	0.141628	0.153756	0.175274	0.199009	0.191054	0.185316	0.13602	0.160798	0.180099	0.147496	0.158842	0.148018	0.153625	0.183229	0.184533	0.19314	0.187793	0.138367	0.178404	0.17736	0.179577	0.152843	0.157799	0.148148	0.197183	0.21205	0.195357	0.090506	0.209051
53	GLAB972	WAB0001834	0.115023	0.193401	0.0748565	0.104851	0.127021	0.116458	0.0723787	0.112024	0.180882	0.109546	0.115676	0.152973	0.117632	0.11724	0.136281	0.0933751	0.120501	0.0983307	0.029734	0.0974178	0.118414	0.131064	0.143192	0.150235	0.144888	0.121544	0.108372	0.0968962	0.124022	0.0885498	0.128978	0.141367	0.111242	0.160798	0.119457	0.0674231	0.11072	0.133933	0.191836	0.0803338	0.122718	0.0709442	0.154538	0.142149	0.151278	0.148539	0.138106
54	GLAB1034	WAB0021885	0.149061	0.157929	0.161189	0.157799	0.172144	0.176317	0.164319	0.204225	0.168623	0.163928	0.178273	0.157799	0.211007	0.209442	0.155712	0.186098	0.178013	0.159494	0.161841	0.16771	0.181925	0.216875	0.187924	0.192358	0.150626	0.176708	0.203052	0.170449	0.171101	0.169275	0.159885	0.188706	0.203965	0.197705	0.206573	0.160929	0.203182	0.187272	0.169405	0.1741	0.168492	0.166797	0.200704	0.230438	0.207094	0.163276	0.228221
55	GLAB1273	WAB0027139	0.134585	0.225743	0.0751174	0.121414	0.151408	0.135889	0.0876369	0.12989	0.203443	0.135237	0.132629	0.165102	0.119588	0.123109	0.144366	0.104982	0.144236	0.114763	0.0906364	0.0980699	0.134585	0.111763	0.163406	0.166275	0.160798	0.148539	0.116197	0.113198	0.150365	0.0954617	0.155842	0.165493	0.130151	0.166536	0.120631	0.0967658	0.119066	0.149713	0.217919	0.0847679	0.138758	0.0907668	0.174622	0.145931	0.175926	0.166406	0.144236
56	GLAB1198	WAB0001708	0.169927	0.255999	0.122327	0.159364	0.185707	0.16784	0.115545	0.0384716	0.236568	0.167188	0.166406	0.206834	0.0858112	0.0708138	0.184011	0.0678143	0.178273	0.150756	0.110981	0.135629	0.1741	0.144366	0.197314	0.204356	0.199922	0.18023	0.0641628	0.146062	0.182186	0.131586	0.188706	0.19614	0.0382107	0.211007	0.0761607	0.121544	0.0871153	0.187533	0.251956	0.0979395	0.170057	0.108894	0.208399	0.0878978	0.205138	0.199791	0.0834637
57	GLAB1357	WAB0029403	0.128586	0.167058	0.156625	0.144236	0.163537	0.168232	0.157799	0.196661	0.178013	0.156495	0.173057	0.111502	0.1994	0.19301	0.16445	0.174883	0.171883	0.139541	0.147235	0.157016	0.180099	0.197314	0.191836	0.191184	0.116328	0.172274	0.189098	0.159624	0.16771	0.153104	0.14867	0.184794	0.195097	0.19614	0.196531	0.146322	0.187402	0.181142	0.181403	0.165754	0.166275	0.155582	0.196009	0.21844	0.202921	0.140845	0.215702
58	GLAB1350	WAB0001459	0.141497	0.172274	0.163406	0.156103	0.174491	0.178665	0.17097	0.207225	0.156234	0.165363	0.185446	0.0396453	0.210485	0.204617	0.16132	0.185968	0.178273	0.153495	0.160407	0.172014	0.187402	0.210224	0.202921	0.1994	0.105243	0.176708	0.201226	0.166667	0.178013	0.165623	0.153365	0.195749	0.205399	0.208529	0.206312	0.159494	0.198748	0.191054	0.16458	0.174752	0.176578	0.165623	0.210876	0.233438	0.211398	0.145409	0.231221
59	GLAB50	WAB0001621	0.182968	0.263172	0.128456	0.171492	0.194184	0.178665	0.12663	0.114632	0.245696	0.176317	0.169405	0.217658	0.11698	0.103808	0.193271	0.10759	0.18675	0.158581	0.12963	0.145409	0.179708	0.124674	0.201878	0.206834	0.208399	0.188967	0.10133	0.154278	0.18988	0.14254	0.19614	0.20879	0.114111	0.213485	0.0929838	0.130282	0.115415	0.196531	0.261607	0.114502	0.18049	0.1235	0.215962	0.111111	0.216875	0.212963	0.110329
60	GLAB268	WAB0026772	0.143062	0.22157	0.106938	0.124413	0.154669	0.140454	0.106416	0.145801	0.203182	0.141367	0.130282	0.173448	0.141758	0.142149	0.156364	0.122196	0.149452	0.116328	0.108633	0.104591	0.121544	0.153625	0.153886	0.164319	0.169927	0.152582	0.13915	0.117371	0.156103	0.112676	0.153495	0.158059	0.145279	0.167058	0.144627	0.108764	0.135498	0.153625	0.216614	0.110329	0.143323	0.109416	0.168232	0.169405	0.169666	0.17397	0.166927
61	GLAB1348	WAB0019885	0.134324	0.203312	0.137454	0.0914189	0.0886802	0.0881586	0.137976	0.171883	0.171753	0.0918101	0.1488	0.174752	0.17723	0.181794	0.146322	0.157407	0.0799426	0.100417	0.127413	0.135889	0.163406	0.192619	0.171231	0.173578	0.168753	0.0854199	0.169405	0.140063	0.0898539	0.131455	0.125978	0.174883	0.170318	0.190923	0.18036	0.12989	0.175665	0.165884	0.184924	0.139541	0.0941575	0.135759	0.190793	0.206703	0.165884	0.155582	0.202921
62	GLAB997	WAB0001770	0.180882	0.261346	0.131586	0.170449	0.197314	0.180751	0.124022	0.0517736	0.246088	0.1771	0.172535	0.218179	0.0974178	0.0743349	0.193792	0.0833333	0.190271	0.159885	0.126239	0.140454	0.181403	0.14867	0.203834	0.206312	0.208399	0.194184	0.0766823	0.153234	0.193662	0.13915	0.200574	0.206051	0.051252	0.216614	0.0775952	0.129499	0.0872457	0.195227	0.25952	0.0910277	0.183359	0.121674	0.213354	0.0862024	0.215441	0.20566	0.0837246
63	GLAB1008	WAB0015248	0.138628	0.22783	0.122587	0.130673	0.150756	0.149191	0.122979	0.16132	0.207746	0.13915	0.123109	0.178925	0.16145	0.162624	0.160929	0.139541	0.148409	0.1235	0.11085	0.124804	0.119588	0.169405	0.155973	0.161581	0.172535	0.152191	0.156364	0.123631	0.155973	0.132107	0.152843	0.154799	0.160016	0.170318	0.158842	0.12011	0.159364	0.152191	0.226656	0.127543	0.152582	0.121283	0.165754	0.184403	0.169405	0.179577	0.181142
64	GLAB1269	WAB0007994	0.168884	0.24061	0.150887	0.139671	0.155842	0.151017	0.156103	0.198096	0.223787	0.152843	0.156234	0.197966	0.195097	0.194184	0.180621	0.173187	0.163928	0.144366	0.1488	0.156886	0.141236	0.205269	0.182838	0.193271	0.191445	0.158972	0.18975	0.159103	0.159885	0.1518	0.161972	0.185576	0.197053	0.200443	0.195879	0.145931	0.187793	0.182447	0.236568	0.161189	0.153104	0.153365	0.195097	0.220136	0.183229	0.194184	0.217136
65	GLAB980	WAB0020924	0.163928	0.244653	0.112806	0.149843	0.176708	0.159885	0.10759	0.081638	0.230177	0.157668	0.155712	0.197574	0.0880282	0.0183881	0.177621	0.068988	0.173187	0.14254	0.108112	0.125456	0.162754	0.115936	0.187272	0.191445	0.191184	0.172796	0.079421	0.13602	0.174883	0.12976	0.183359	0.189619	0.0807251	0.19627	0.0922014	0.107329	0.019301	0.18036	0.247783	0.0824204	0.163276	0.0972874	0.19927	0.0968962	0.195618	0.192619	0.0954617
66	GLAB2076	WAB0009215	0.132499	0.209703	0.112676	0.10433	0.124022	0.111111	0.109416	0.149191	0.190141	0.109677	0.134064	0.163276	0.153365	0.152321	0.152061	0.126891	0.124674	0.0691184	0.104199	0.123891	0.137454	0.161189	0.154669	0.160407	0.160146	0.117501	0.144757	0.121805	0.121283	0.100548	0.143453	0.155842	0.148279	0.173318	0.150887	0.109807	0.146192	0.152061	0.200313	0.118545	0.123239	0.106677	0.16771	0.180621	0.173578	0.165623	0.176839
67	GLAB1217	WAB0009464	0.134064	0.205138	0.139932	0.0908972	0.0808555	0.0817684	0.140063	0.181273	0.164971	0.0992436	0.156364	0.1771	0.181403	0.184142	0.149974	0.160016	0.0901148	0.10759	0.130412	0.146844	0.164319	0.195749	0.170449	0.171231	0.169797	0.0865936	0.175404	0.140323	0.098722	0.137194	0.118936	0.177752	0.179186	0.190402	0.183751	0.131977	0.178534	0.166667	0.186098	0.14567	0.0858112	0.138106	0.183751	0.20879	0.1518	0.167449	0.204486
68	GLAB1306	WAB0021010	0.141628	0.201095	0.142149	0.100287	0.0910277	0.110198	0.140454	0.182186	0.174883	0.11085	0.158842	0.1741	0.184403	0.183751	0.150756	0.159624	0.102895	0.118675	0.126891	0.149061	0.167058	0.194314	0.175665	0.175796	0.16771	0.10133	0.174231	0.144627	0.0812467	0.144627	0.127934	0.172666	0.180882	0.194966	0.184924	0.135498	0.17736	0.172014	0.190662	0.148409	0.0911581	0.139541	0.188054	0.211007	0.156103	0.166015	0.206964
69	GLAB1500	WAB0032887	0.170449	0.181012	0.188054	0.172666	0.183229	0.194966	0.185316	0.230177	0.1771	0.181403	0.200313	0.166145	0.233959	0.23409	0.178273	0.211528	0.187663	0.174491	0.182838	0.193401	0.198226	0.232786	0.207225	0.208529	0.15193	0.182577	0.228352	0.184664	0.188706	0.191836	0.182186	0.210224	0.229134	0.219614	0.228221	0.181925	0.226395	0.198878	0.168623	0.199531	0.183359	0.190402	0.217006	0.257433	0.224309	0.163276	0.255216
70	GLAB1456	WAB0014998	0.192488	0.177882	0.210094	0.179447	0.190402	0.189228	0.213093	0.259259	0.131455	0.195357	0.2247	0.167319	0.25626	0.254043	0.175926	0.234351	0.197966	0.19314	0.211398	0.218571	0.231612	0.261998	0.248565	0.244131	0.174491	0.196531	0.249218	0.222483	0.194705	0.21518	0.196531	0.250522	0.258998	0.242436	0.251435	0.211007	0.245827	0.236046	0.139541	0.217397	0.181403	0.216093	0.254825	0.274257	0.238263	0.18675	0.271779
71	GLAB1484	WAB0021317	0.11385	0.196661	0.133412	0.134977	0.149583	0.143845	0.140715	0.18662	0.181664	0.151017	0.164058	0.160929	0.181012	0.182707	0.0302556	0.160407	0.15193	0.141367	0.142149	0.149061	0.17084	0.185707	0.187793	0.18662	0.162754	0.156234	0.173057	0.153495	0.154669	0.152061	0.162885	0.182055	0.185576	0.188445	0.182055	0.135237	0.175796	0.175665	0.186881	0.149191	0.139932	0.142932	0.192488	0.206573	0.176578	0.165363	0.203052
72	GLAB1769	WAB0001581	0.191445	0.274517	0.142932	0.178665	0.203182	0.188967	0.137454	0.101069	0.258998	0.184272	0.181925	0.225091	0.0841158	0.0924622	0.205138	0.0918101	0.202269	0.171101	0.137846	0.15493	0.191445	0.14554	0.212441	0.222874	0.222483	0.201356	0.0910277	0.16132	0.202008	0.153886	0.208268	0.215832	0.101852	0.226656	0.0893323	0.135107	0.10772	0.203704	0.275822	0.105243	0.191836	0.130282	0.226265	0.010433	0.225613	0.218049	0.0139541
73	GLAB1263	WAB0009223	0.143192	0.210224	0.130282	0.103026	0.108242	0.116588	0.133542	0.175535	0.181403	0.123109	0.146974	0.17736	0.173318	0.172926	0.154408	0.153756	0.110198	0.115545	0.122196	0.131195	0.149843	0.185055	0.16758	0.173057	0.164971	0.115154	0.16784	0.133542	0.106938	0.134324	0.124152	0.171492	0.174231	0.187533	0.175665	0.126761	0.165232	0.165623	0.20253	0.141497	0.105243	0.126109	0.184794	0.202008	0.141367	0.17084	0.198748
74	GLAB03	WAB0029268	0.163537	0.231351	0.143192	0.14567	0.170709	0.163537	0.140584	0.178143	0.217267	0.151408	0.121022	0.188445	0.178795	0.178404	0.17723	0.158972	0.17097	0.142019	0.134194	0.140584	0.115545	0.179577	0.154538	0.165884	0.190532	0.166536	0.171622	0.131455	0.174622	0.144627	0.16445	0.162233	0.177882	0.1741	0.176708	0.130282	0.173578	0.160407	0.231873	0.144627	0.170579	0.138106	0.170579	0.201748	0.191054	0.192227	0.198487
75	GLAB1275	WAB0013502	0.127021	0.207225	0.0808555	0.110198	0.133281	0.122457	0.0773344	0.12989	0.190271	0.119066	0.122979	0.161972	0.127152	0.127413	0.142671	0.104982	0.128456	0.10133	0.0862024	0.102504	0.130803	0.135498	0.153365	0.160668	0.158712	0.129369	0.11698	0.104069	0.133803	0.0928534	0.144105	0.151278	0.128586	0.167971	0.12976	0.0766823	0.124544	0.142671	0.209311	0.0931142	0.130021	0.0781169	0.162885	0.155842	0.163798	0.161972	0.152191
76	GLAB01	WAB0010665	0.148539	0.212963	0.133803	0.108894	0.111763	0.119327	0.137585	0.179317	0.184142	0.124544	0.152191	0.177752	0.179186	0.17723	0.157668	0.157799	0.114502	0.119718	0.128326	0.134455	0.152843	0.188837	0.17084	0.177621	0.168753	0.117893	0.172926	0.136802	0.112806	0.138106	0.127413	0.174752	0.178534	0.192097	0.178925	0.132368	0.168232	0.170449	0.206182	0.145801	0.110068	0.129369	0.187402	0.207486	0.144105	0.176578	0.204225
77	GLAB2044	WAB0020965	0.124935	0.201356	0.121935	0.0919405	0.0978091	0.10446	0.122066	0.162363	0.175535	0.109807	0.144497	0.164058	0.165493	0.164841	0.14254	0.139671	0.101069	0.105895	0.112285	0.124413	0.147757	0.176187	0.164971	0.166797	0.159103	0.10746	0.153756	0.121544	0.104721	0.131195	0.130543	0.162233	0.160668	0.178404	0.167319	0.112937	0.158842	0.150756	0.190793	0.128456	0.103938	0.12037	0.172796	0.189098	0.143062	0.154147	0.185446
78	GLAB2053	WAB0008592	0.142801	0.179969	0.166797	0.154017	0.173318	0.176317	0.165754	0.201748	0.168884	0.162493	0.182838	0.137585	0.203182	0.203834	0.173187	0.183881	0.163015	0.153495	0.160929	0.163667	0.190662	0.217267	0.206442	0.204617	0.142019	0.178013	0.191836	0.164189	0.175535	0.165493	0.177882	0.204225	0.199922	0.210876	0.207094	0.15506	0.196922	0.195749	0.178143	0.167449	0.1771	0.166667	0.213354	0.229134	0.210876	0.0470788	0.227308
79	GLAB1780	WAB0001612	0.156755	0.242827	0.109807	0.145931	0.170579	0.153234	0.101461	0.0932446	0.225613	0.152191	0.150365	0.198226	0.0487741	0.0893323	0.171753	0.0639019	0.167319	0.138498	0.103417	0.122327	0.160016	0.116588	0.182186	0.190793	0.189228	0.165754	0.0792906	0.135107	0.171492	0.119979	0.176448	0.184011	0.0935055	0.194053	0.0745957	0.106677	0.0826813	0.172666	0.241393	0.068988	0.156886	0.0974178	0.193662	0.0786385	0.192749	0.190402	0.0769431
80	GLAB2046	WAB0024093	0.13928	0.191054	0.128326	0.13602	0.161581	0.154799	0.127934	0.173057	0.203052	0.144366	0.141888	0.179447	0.173578	0.173448	0.159624	0.154017	0.155582	0.132368	0.126891	0.134846	0.149713	0.176839	0.135759	0.150235	0.164971	0.153625	0.168232	0.13276	0.160537	0.13928	0.155451	0.131455	0.172014	0.151669	0.172535	0.122327	0.169014	0.129369	0.21218	0.138889	0.157147	0.132107	0.148539	0.201095	0.173057	0.171101	0.197053
81	GLAB1549	WAB0032494	0.11698	0.19927	0.143845	0.146192	0.15506	0.151669	0.15193	0.199661	0.185316	0.159103	0.172405	0.170318	0.19301	0.194966	0.0232134	0.172666	0.161581	0.152321	0.153365	0.160537	0.181142	0.197183	0.198487	0.19627	0.172144	0.163276	0.185707	0.161581	0.158059	0.164058	0.169927	0.191706	0.199139	0.197574	0.192227	0.148018	0.189619	0.18662	0.193662	0.161972	0.146192	0.15519	0.1994	0.219875	0.183229	0.171753	0.216875
82	GLAB1322	WAB0007944	0.161059	0.185316	0.174491	0.163015	0.177752	0.184011	0.176448	0.215832	0.174231	0.172274	0.191706	0.166015	0.220136	0.219744	0.168362	0.197183	0.181273	0.167971	0.171622	0.183751	0.189358	0.223396	0.197574	0.196922	0.14254	0.174752	0.212963	0.173187	0.179056	0.18349	0.169145	0.194314	0.214137	0.209703	0.215441	0.170188	0.211398	0.187663	0.166536	0.187011	0.175274	0.176317	0.204486	0.242827	0.21205	0.160146	0.240349
83	GLAB298	WAB0001314	0.138367	0.219875	0.120631	0.125065	0.150887	0.146844	0.117762	0.159755	0.201226	0.136411	0.123761	0.18036	0.156495	0.15819	0.161711	0.138498	0.1518	0.125848	0.115023	0.117501	0.116328	0.160407	0.161189	0.1771	0.171622	0.146192	0.152713	0.108633	0.153886	0.124544	0.147626	0.163015	0.158972	0.180882	0.156234	0.105503	0.152061	0.158712	0.210224	0.122066	0.14867	0.114241	0.173709	0.181794	0.168753	0.181142	0.176708
84	GLAB87	WAB0025226	0.135889	0.201748	0.140063	0.0899844	0.0875065	0.0890715	0.140715	0.174622	0.173578	0.0928534	0.153234	0.175013	0.179577	0.183099	0.14867	0.159494	0.0787689	0.100809	0.130021	0.13928	0.166797	0.193923	0.174622	0.175404	0.169797	0.0868545	0.171361	0.142932	0.0936359	0.13302	0.126239	0.175665	0.173709	0.193271	0.182447	0.132238	0.176969	0.167449	0.185707	0.143453	0.0966354	0.138367	0.191315	0.208529	0.168362	0.15519	0.205138
85	GLAB1308	WAB0021426	0.133281	0.203704	0.133803	0.083855	0.0830725	0.07277	0.131195	0.175274	0.173839	0.0791601	0.155582	0.166145	0.175665	0.176317	0.147887	0.15193	0.077204	0.0953312	0.119849	0.14241	0.158712	0.185055	0.170318	0.169797	0.167319	0.0702921	0.16784	0.141888	0.0875065	0.125978	0.124022	0.173839	0.173187	0.184272	0.176839	0.123891	0.170188	0.163276	0.185055	0.138106	0.0910277	0.130021	0.18049	0.198096	0.152061	0.16132	0.194314
86	GLAB1227	WAB0021305	0.149843	0.221049	0.112546	0.128456	0.159755	0.139541	0.108633	0.159624	0.204486	0.141367	0.135889	0.172405	0.154408	0.150365	0.157799	0.131195	0.154408	0.122066	0.115284	0.118023	0.125848	0.160016	0.162102	0.163667	0.170709	0.153234	0.149061	0.119327	0.154017	0.127152	0.15493	0.158581	0.15832	0.16771	0.1518	0.113328	0.14254	0.153495	0.218179	0.118414	0.143453	0.113589	0.169536	0.179708	0.171883	0.178534	0.176187
87	GLAB1495	WAB0008565	0.157277	0.230438	0.138237	0.146453	0.171101	0.166667	0.137846	0.178273	0.219092	0.155582	0.140454	0.19001	0.178013	0.178143	0.174752	0.159233	0.172014	0.143584	0.136672	0.141497	0.140845	0.18036	0.159885	0.169145	0.184664	0.168492	0.175535	0.137715	0.174883	0.144236	0.164058	0.154669	0.177882	0.178013	0.178273	0.133803	0.171361	0.145409	0.230438	0.147496	0.168362	0.139411	0.172144	0.203834	0.183881	0.193792	0.200443
88	GLAB1461	WAB0029352	0.117371	0.195488	0.0782473	0.100417	0.130673	0.125065	0.0594679	0.116328	0.179186	0.114893	0.113589	0.156234	0.116719	0.112154	0.133672	0.0961137	0.128195	0.0988524	0.0679447	0.0902452	0.116458	0.125065	0.139671	0.148539	0.145931	0.1265	0.109546	0.090506	0.128717	0.0886802	0.138889	0.139411	0.116067	0.156234	0.111111	0.0122587	0.108372	0.127543	0.200965	0.0786385	0.12663	0.0636411	0.148539	0.13928	0.152191	0.146844	0.135107
89	GLAB2047	WAB0008815	0.130803	0.213224	0.0777256	0.119979	0.147366	0.130151	0.0710746	0.116719	0.202008	0.128847	0.120631	0.172014	0.115284	0.108894	0.141367	0.0899844	0.14241	0.112024	0.0738132	0.0922014	0.132629	0.127673	0.155712	0.159624	0.162102	0.14254	0.106808	0.0984611	0.145279	0.0967658	0.15519	0.157277	0.11698	0.166275	0.11085	0.0736828	0.105764	0.144888	0.212702	0.0792906	0.135237	0.0639019	0.165363	0.135889	0.166536	0.164189	0.132629
90	GLAB2075	WAB0032543	0.130673	0.199661	0.123109	0.0899844	0.0915493	0.0976787	0.126761	0.162233	0.170318	0.107329	0.144888	0.172926	0.163406	0.165102	0.140584	0.139411	0.101461	0.105895	0.115676	0.128847	0.152843	0.18036	0.171753	0.172014	0.160798	0.0980699	0.15506	0.124413	0.102113	0.12989	0.135498	0.166275	0.160929	0.182577	0.16445	0.116328	0.160276	0.163537	0.189358	0.130543	0.0863328	0.12037	0.180621	0.189619	0.143453	0.15832	0.185968
91	GLAB1555	WAB0029330	0.122848	0.205138	0.139411	0.144366	0.157799	0.154538	0.146322	0.179708	0.19288	0.155842	0.171101	0.174752	0.184011	0.18362	0.0406886	0.166015	0.157277	0.149452	0.146062	0.152973	0.178665	0.190532	0.194444	0.194836	0.176578	0.161711	0.174361	0.158712	0.159624	0.158059	0.171492	0.191445	0.179708	0.19627	0.183099	0.14254	0.18049	0.184272	0.196792	0.152843	0.148539	0.149452	0.199531	0.208007	0.181403	0.173318	0.204225
92	GLAB2004	WAB0008923	0.139932	0.201487	0.13276	0.0815076	0.0922014	0.0637715	0.129238	0.16771	0.173709	0.0808555	0.152582	0.174883	0.170579	0.175404	0.146192	0.152061	0.0813771	0.0886802	0.12337	0.133672	0.158842	0.186228	0.163928	0.164841	0.173187	0.0751174	0.162233	0.140715	0.0835942	0.124022	0.136411	0.16758	0.165623	0.181534	0.172926	0.126369	0.169275	0.156625	0.197705	0.136802	0.102504	0.131195	0.179969	0.201356	0.166145	0.155321	0.198096
93	GLAB503	WAB0009731	0.190793	0.180621	0.22157	0.184533	0.195488	0.207616	0.225222	0.258738	0.140454	0.206312	0.22483	0.174491	0.261867	0.266432	0.195357	0.244914	0.195227	0.197705	0.216745	0.220266	0.232394	0.269171	0.246609	0.241132	0.17397	0.203573	0.255738	0.227308	0.200835	0.21531	0.192358	0.251435	0.258086	0.255477	0.265649	0.216354	0.259781	0.235916	0.153104	0.228352	0.196009	0.222744	0.256521	0.288211	0.240219	0.175013	0.28469
94	GLAB06	WAB0002140	0.14241	0.215832	0.125717	0.128065	0.152582	0.144366	0.124935	0.158972	0.196922	0.137063	0.110981	0.177882	0.164058	0.165884	0.166275	0.139932	0.150626	0.123239	0.117501	0.128586	0.106025	0.171883	0.153365	0.164058	0.172014	0.144236	0.155973	0.124804	0.157147	0.128717	0.156886	0.149843	0.157668	0.170709	0.158712	0.118936	0.160016	0.150756	0.212311	0.130282	0.151408	0.119197	0.158059	0.187793	0.176969	0.178404	0.185055
95	GLAB2022	WAB0032446	0.193662	0.27856	0.147105	0.183359	0.208659	0.193401	0.14254	0.107068	0.263172	0.189098	0.185576	0.229264	0.0877673	0.098722	0.207616	0.0978091	0.206442	0.174752	0.14254	0.159103	0.195097	0.149713	0.217136	0.226004	0.227308	0.204486	0.0954617	0.164971	0.204877	0.158059	0.210876	0.220005	0.107199	0.230308	0.0942879	0.139541	0.113719	0.20892	0.279212	0.110198	0.196009	0.135759	0.230177	0.0125196	0.228352	0.223266	0.0149974
96	GLAB2045	WAB0001190	0.122587	0.194966	0.139541	0.112676	0.121544	0.114111	0.136672	0.178404	0.174491	0.11724	0.151408	0.15493	0.182707	0.182838	0.0869849	0.161059	0.122587	0.114632	0.131847	0.147366	0.153756	0.187402	0.167058	0.166927	0.153495	0.114241	0.174622	0.13928	0.130673	0.139019	0.14228	0.165754	0.17736	0.18362	0.180099	0.127934	0.175143	0.158842	0.196009	0.147757	0.125456	0.135498	0.175404	0.209572	0.155582	0.160146	0.205269
97	GLAB2020	WAB0025888	0.12037	0.205138	0.114241	0.101591	0.118936	0.116067	0.116197	0.155712	0.176969	0.113589	0.132368	0.154278	0.157799	0.155842	0.14254	0.131455	0.12037	0.1012	0.108503	0.114111	0.143192	0.164189	0.154147	0.162493	0.152191	0.121153	0.149191	0.111242	0.123109	0.123761	0.128065	0.158972	0.153365	0.16784	0.155712	0.109155	0.148931	0.146974	0.197183	0.122327	0.118936	0.105373	0.165493	0.178925	0.158972	0.146062	0.175665
98	GLAB1999	WAB0001894	0.144888	0.22796	0.0963745	0.133412	0.158972	0.140845	0.0898539	0.0738132	0.211659	0.139019	0.138758	0.182186	0.0748565	0.0745957	0.15832	0.0108242	0.15519	0.124804	0.0886802	0.110981	0.14241	0.118545	0.169797	0.17736	0.176839	0.152713	0.0588159	0.117762	0.156234	0.113067	0.163015	0.174752	0.0730308	0.181403	0.0783777	0.0940271	0.0702921	0.16471	0.228482	0.0701617	0.145801	0.0782473	0.18362	0.0922014	0.182316	0.176187	0.0884194
99	GLAB1936	WAB0007940	0.129238	0.203573	0.119849	0.090506	0.0966354	0.0628586	0.113067	0.16471	0.172405	0.088289	0.143453	0.166015	0.159885	0.160407	0.134716	0.136933	0.0886802	0.0957225	0.115545	0.125848	0.153625	0.172666	0.159233	0.164841	0.161841	0.08229	0.149974	0.133151	0.0985916	0.126109	0.13289	0.167449	0.162624	0.171753	0.158842	0.110981	0.154408	0.154538	0.191445	0.122587	0.0859416	0.119457	0.178404	0.18662	0.160146	0.164841	0.18349
100	GLAB349	WAB0001790	0.124804	0.203704	0.0723787	0.111502	0.135237	0.118153	0.0652061	0.109155	0.190532	0.118936	0.115023	0.165754	0.104069	0.102634	0.137454	0.0779864	0.130673	0.103417	0.0675535	0.0932446	0.124804	0.123891	0.148931	0.15493	0.154147	0.127934	0.0940271	0.0995044	0.137194	0.0872457	0.14554	0.148931	0.107329	0.16132	0.100678	0.0705529	0.0955921	0.139932	0.206312	0.0719875	0.125196	0.0620762	0.160146	0.127543	0.163537	0.156625	0.125196
101	GLAB330	WAB0021565	0.12976	0.196401	0.121414	0.0769431	0.103938	0.090506	0.117501	0.164189	0.171753	0.103286	0.147887	0.166406	0.158842	0.155842	0.133412	0.13615	0.102504	0.0932446	0.117893	0.130021	0.151669	0.172926	0.167449	0.169014	0.165493	0.100548	0.150496	0.131847	0.107068	0.129499	0.130412	0.170579	0.163928	0.1741	0.159103	0.119066	0.152321	0.16132	0.189228	0.12337	0.0910277	0.121022	0.180099	0.183099	0.148931	0.150626	0.179577
102	GLAB1268	WAB0008985	0.192358	0.181794	0.223396	0.184403	0.197183	0.20566	0.226004	0.262259	0.144366	0.207094	0.227439	0.181534	0.264215	0.268518	0.198226	0.247522	0.194575	0.197705	0.218832	0.222874	0.235785	0.270736	0.248696	0.245044	0.176839	0.203443	0.257694	0.228873	0.198096	0.217658	0.195227	0.254304	0.260694	0.255738	0.268258	0.218179	0.261867	0.237611	0.157147	0.229656	0.196922	0.22457	0.257564	0.290297	0.244523	0.179447	0.287298
103	GLAB1319	WAB0001932	0.182186	0.26278	0.130934	0.168232	0.194575	0.176708	0.122327	0.0893323	0.248826	0.174361	0.170579	0.216484	0.0863328	0.0356025	0.19314	0.0832029	0.191315	0.158972	0.125065	0.141888	0.178273	0.134194	0.204877	0.210355	0.209833	0.189619	0.0798122	0.151017	0.191054	0.148148	0.200704	0.20566	0.0893323	0.213876	0.0839854	0.122848	0.0528169	0.196922	0.264867	0.0880282	0.179708	0.115415	0.21531	0.0676839	0.214528	0.208007	0.0682055
104	GLAB1997	WAB0001522	0.164189	0.245175	0.11385	0.150104	0.176708	0.159885	0.108633	0.07277	0.23096	0.157538	0.156755	0.199139	0.0895931	0.011085	0.177621	0.0697705	0.173187	0.142019	0.110068	0.125065	0.163276	0.120631	0.187533	0.191706	0.191445	0.173839	0.0715962	0.136541	0.174752	0.131064	0.184403	0.191445	0.0717267	0.197835	0.0833333	0.108372	0.0311685	0.181403	0.248044	0.0824204	0.163537	0.0988524	0.200574	0.0903756	0.197183	0.19288	0.0871153
105	GLAB1480	WAB0001122	0.113459	0.196531	0.139541	0.139019	0.151408	0.147105	0.145279	0.194053	0.18036	0.151148	0.168362	0.166536	0.188185	0.188837	0.0272561	0.16784	0.153104	0.145149	0.147235	0.152582	0.176708	0.191315	0.19314	0.189619	0.170709	0.154799	0.180751	0.157016	0.154017	0.158712	0.163798	0.188315	0.193532	0.194314	0.187663	0.143192	0.183229	0.182055	0.188837	0.15506	0.141106	0.149583	0.197574	0.213224	0.176317	0.166406	0.210485
106	GLAB554	WAB0002175	0.128978	0.204095	0.134716	0.0929838	0.077856	0.0962441	0.135498	0.174361	0.171753	0.101461	0.147626	0.169145	0.176839	0.175143	0.13615	0.153625	0.0957225	0.110329	0.124413	0.138106	0.161059	0.189358	0.169797	0.172405	0.168623	0.0901148	0.169275	0.133672	0.0804643	0.133933	0.124283	0.171883	0.173318	0.188706	0.18049	0.127673	0.169536	0.162885	0.180621	0.139802	0.0755086	0.130412	0.184011	0.2024	0.151017	0.161059	0.199139
107	GLAB2043	WAB0020786	0.140193	0.206182	0.147757	0.102634	0.0899844	0.0955921	0.144888	0.188967	0.185316	0.0916797	0.162493	0.176969	0.188315	0.188967	0.160537	0.16458	0.0718571	0.108894	0.135368	0.1488	0.173057	0.198878	0.179708	0.179186	0.178143	0.0709442	0.18023	0.152973	0.0985916	0.148539	0.130934	0.18023	0.186881	0.190532	0.192749	0.137715	0.182316	0.172274	0.198487	0.152321	0.0935055	0.144236	0.190923	0.21505	0.165884	0.172535	0.211398
108	GLAB1264	WAB0019890	0.139932	0.218962	0.0537298	0.126761	0.150496	0.131716	0.079421	0.124544	0.1994	0.130021	0.130803	0.169927	0.115806	0.115676	0.147887	0.0918101	0.146844	0.121674	0.0755086	0.100026	0.136802	0.124283	0.162754	0.168492	0.167319	0.144627	0.106808	0.112546	0.146844	0.0991132	0.149974	0.161972	0.123239	0.165232	0.11711	0.0854199	0.112415	0.150365	0.216875	0.0834637	0.137194	0.0719875	0.172926	0.139671	0.172666	0.169145	0.135889
109	GLAB2048	WAB0007947	0.134846	0.216614	0.0868545	0.121805	0.147105	0.130282	0.077204	0.0988524	0.2024	0.129238	0.127021	0.174231	0.0739437	0.0863328	0.151148	0.0687272	0.140323	0.114502	0.0799426	0.0967658	0.130803	0.124022	0.160016	0.169145	0.167058	0.143062	0.0739437	0.108372	0.143323	0.0970266	0.153234	0.16132	0.0980699	0.172926	0.0919405	0.0782473	0.0775952	0.1518	0.218962	0.00912885	0.134194	0.0744653	0.173578	0.104721	0.173318	0.161972	0.103026
110	GLAB2001	WAB0030230	0.138498	0.205008	0.126369	0.0980699	0.111372	0.113459	0.130673	0.169536	0.175535	0.113198	0.150887	0.16445	0.171231	0.171101	0.143975	0.146974	0.114893	0.111372	0.121414	0.136672	0.140454	0.182968	0.168362	0.174231	0.158451	0.111372	0.163146	0.130673	0.112154	0.132368	0.123631	0.169666	0.167971	0.18049	0.173839	0.121153	0.16445	0.159364	0.193923	0.134716	0.101982	0.125065	0.178404	0.197574	0.0988524	0.171101	0.193792
111	GLAB1471	WAB0015070	0.125065	0.207486	0.0195618	0.116067	0.141888	0.125978	0.074987	0.127152	0.195227	0.125587	0.12024	0.162102	0.116849	0.11698	0.133803	0.0975483	0.140584	0.109677	0.0714658	0.0903756	0.128326	0.122327	0.151539	0.158972	0.156103	0.139411	0.11072	0.100287	0.143714	0.0876369	0.147105	0.151408	0.126369	0.154799	0.120631	0.0781169	0.112676	0.140193	0.212311	0.0842462	0.130673	0.071205	0.161972	0.142149	0.163146	0.159494	0.138367
112	GLAB1246	WAB0001527	0.151148	0.232394	0.106286	0.138106	0.166275	0.146844	0.0937663	0.0787689	0.220527	0.147626	0.147887	0.19001	0.0453834	0.0829421	0.165623	0.058555	0.157277	0.131586	0.0991132	0.115154	0.153495	0.124804	0.178665	0.185707	0.181794	0.160537	0.0700313	0.125717	0.165102	0.114632	0.170318	0.182316	0.0790297	0.19001	0.0628586	0.0974178	0.0747261	0.171231	0.236046	0.0610329	0.153104	0.0907668	0.190662	0.0962441	0.189358	0.180882	0.0924622
113	GLAB2014	WAB0032261	0.154408	0.169666	0.171883	0.154799	0.180621	0.182447	0.169275	0.20892	0.173709	0.170188	0.179838	0.150365	0.210355	0.209181	0.163406	0.191054	0.168884	0.162754	0.168362	0.169536	0.190271	0.213745	0.201487	0.198096	0.137846	0.184403	0.20266	0.171361	0.176578	0.165884	0.170318	0.193532	0.207877	0.208659	0.21218	0.159885	0.203312	0.190662	0.167058	0.173057	0.1771	0.172796	0.201878	0.235655	0.21218	0.110068	0.233698
114	GLAB335	WAB0026779	0.124022	0.21218	0.0863328	0.113719	0.140323	0.131847	0.0782473	0.114241	0.190923	0.121414	0.109416	0.164189	0.108894	0.111894	0.146192	0.0835942	0.137063	0.106938	0.0747261	0.0980699	0.123109	0.127413	0.143845	0.151148	0.15819	0.136411	0.105895	0.0903756	0.136802	0.0902452	0.141497	0.151148	0.11398	0.162233	0.11724	0.0717267	0.107199	0.138237	0.208007	0.0783777	0.135759	0.0679447	0.151669	0.137324	0.165493	0.158581	0.131977
115	GLAB1858	WAB0001733	0.151017	0.21505	0.14867	0.155321	0.179186	0.170449	0.150235	0.188837	0.219614	0.159103	0.15506	0.191706	0.191836	0.192749	0.172666	0.173839	0.168362	0.149974	0.140715	0.147366	0.163406	0.196531	0.147496	0.155582	0.174883	0.170318	0.183881	0.148931	0.178925	0.152843	0.170449	0.119066	0.187793	0.160146	0.191054	0.138367	0.185316	0.128456	0.230829	0.157929	0.174622	0.15193	0.149713	0.215962	0.185446	0.188315	0.213093
116	GLAB2049	WAB0029366	0.144888	0.212833	0.141236	0.145149	0.171753	0.164319	0.145931	0.183751	0.21218	0.150756	0.147887	0.183229	0.186228	0.18662	0.168101	0.166667	0.16145	0.142019	0.133803	0.141758	0.155973	0.187272	0.144497	0.152321	0.169014	0.161581	0.178534	0.143323	0.17084	0.14567	0.161972	0.116067	0.182186	0.152973	0.183881	0.131847	0.180751	0.121544	0.223266	0.153625	0.167188	0.144757	0.151539	0.210224	0.177752	0.183751	0.206964
117	GLAB1251	WAB0001911	0.169666	0.250913	0.12037	0.156625	0.183099	0.166145	0.113589	0.0745957	0.235655	0.163276	0.160929	0.204095	0.0924622	0.0101721	0.183359	0.0731612	0.179577	0.148018	0.114502	0.130543	0.169014	0.124022	0.192488	0.197053	0.197444	0.179577	0.0729004	0.140454	0.180751	0.136802	0.190141	0.196661	0.0735524	0.202269	0.0864632	0.112806	0.0280386	0.186359	0.252739	0.0878978	0.169014	0.102504	0.203965	0.0922014	0.202139	0.197835	0.0894627
118	GLAB1370	WAB0029414	0.137585	0.213876	0.0834637	0.119588	0.147496	0.130021	0.0757694	0.128195	0.199009	0.130543	0.122196	0.175665	0.123109	0.119066	0.147887	0.0970266	0.139802	0.112546	0.0743349	0.0976787	0.135368	0.12976	0.154278	0.160537	0.162885	0.137194	0.114111	0.108633	0.142932	0.0970266	0.14867	0.157016	0.128456	0.163928	0.125456	0.0799426	0.112154	0.146453	0.209442	0.0850287	0.134194	0.077204	0.163798	0.143975	0.163798	0.166667	0.14228
119	GLAB271	WAB0009307	0.138237	0.222483	0.0967658	0.1235	0.146062	0.135498	0.098722	0.139541	0.203312	0.137063	0.114893	0.177752	0.134977	0.133281	0.1518	0.111242	0.144366	0.118545	0.104591	0.0910277	0.140845	0.140584	0.160146	0.164841	0.16758	0.143714	0.128847	0.104199	0.153365	0.104069	0.155582	0.162754	0.13928	0.166145	0.139932	0.0970266	0.127413	0.149191	0.212833	0.100287	0.135759	0.0941575	0.173839	0.164971	0.173578	0.169797	0.161711
120	GLAB267	WAB0014997	0.143062	0.207094	0.135237	0.141628	0.166667	0.158842	0.136541	0.17723	0.209051	0.145279	0.146322	0.174883	0.177882	0.178795	0.162102	0.157277	0.159624	0.137063	0.127021	0.138106	0.150496	0.18023	0.14554	0.153625	0.166406	0.159233	0.170709	0.139932	0.167188	0.13915	0.159103	0.114632	0.175926	0.154799	0.17736	0.124022	0.175274	0.125717	0.220527	0.145801	0.160929	0.136933	0.151669	0.203704	0.178534	0.175926	0.199139
121	GLAB1301	WAB0026074	0.128195	0.188185	0.137585	0.112806	0.122457	0.116328	0.134194	0.176187	0.177882	0.115545	0.147757	0.14567	0.178143	0.179056	0.145018	0.158059	0.132629	0.114502	0.12989	0.140454	0.152582	0.179447	0.161581	0.167188	0.140975	0.12037	0.172014	0.140715	0.132368	0.133933	0.111633	0.157799	0.174622	0.180621	0.175274	0.125065	0.171361	0.152973	0.187272	0.144497	0.124152	0.13276	0.169145	0.199661	0.175013	0.15506	0.196009
122	GLAB2019	WAB0001757	0.135629	0.217397	0.0876369	0.122587	0.147366	0.12976	0.0777256	0.101461	0.202921	0.128978	0.127413	0.174752	0.0765519	0.0892019	0.150626	0.0708138	0.140323	0.114763	0.0807251	0.0972874	0.132629	0.125587	0.160276	0.169405	0.167319	0.142932	0.0757694	0.109025	0.143584	0.0988524	0.153756	0.162102	0.100678	0.173448	0.0940271	0.0792906	0.0804643	0.153104	0.218962	0.00704225	0.134977	0.0744653	0.172796	0.106808	0.172796	0.16145	0.105112
123	GLAB2051	WAB0036876	0.137194	0.221701	0.104851	0.127543	0.149843	0.140063	0.104591	0.143584	0.208399	0.141236	0.124022	0.175143	0.139932	0.140715	0.149843	0.119849	0.1488	0.120762	0.10759	0.0884194	0.13289	0.151539	0.157929	0.168362	0.168362	0.150496	0.133672	0.0935055	0.157538	0.11711	0.15819	0.158451	0.142801	0.168232	0.139541	0.105895	0.138106	0.149191	0.214006	0.108894	0.142149	0.105243	0.17097	0.168232	0.18023	0.169014	0.166015
124	GLAB1961	WAB0001875	0.116067	0.200704	0.0680751	0.104851	0.125978	0.114632	0.0654669	0.10746	0.185446	0.107068	0.114371	0.15493	0.110198	0.110589	0.136541	0.086724	0.119849	0.0954617	0.0134324	0.0959833	0.117632	0.124283	0.142019	0.1488	0.147235	0.119979	0.0972874	0.0952008	0.122718	0.0818988	0.131586	0.140454	0.106155	0.160668	0.112546	0.0636411	0.104982	0.134324	0.197574	0.073422	0.121153	0.0611633	0.156103	0.136802	0.15193	0.152582	0.133542
125	GLAB2009	WAB0002172	0.12963	0.20579	0.120501	0.0899844	0.0924622	0.0812467	0.118023	0.16784	0.170057	0.102504	0.144757	0.164971	0.160146	0.157929	0.130803	0.137454	0.0950704	0.10446	0.118936	0.124022	0.153756	0.178665	0.162885	0.16458	0.160016	0.0928534	0.151539	0.130282	0.0942879	0.133151	0.128065	0.164841	0.166275	0.169666	0.162233	0.121153	0.153365	0.15506	0.190923	0.123109	0.0893323	0.116588	0.179317	0.184403	0.146192	0.157929	0.181012
126	GLAB1862	WAB0001742	0.185968	0.267475	0.134846	0.179186	0.202139	0.185316	0.131716	0.0679447	0.25326	0.182968	0.17723	0.223526	0.0897235	0.0781169	0.198618	0.0834637	0.195097	0.168753	0.127152	0.147887	0.186228	0.149843	0.207225	0.216354	0.217919	0.199531	0.0768127	0.158059	0.197835	0.144627	0.205921	0.213615	0.0702921	0.225352	0.0798122	0.135368	0.0884194	0.198748	0.267345	0.0980699	0.187924	0.127152	0.222874	0.0813771	0.221831	0.213615	0.0791601
127	GLAB426	WAB0032309	0.163015	0.246088	0.115023	0.151017	0.174883	0.158451	0.109285	0.0637715	0.231612	0.156103	0.154017	0.20266	0.0821596	0.0619457	0.176708	0.0412102	0.169145	0.143192	0.10446	0.121544	0.163015	0.135368	0.18362	0.194314	0.196792	0.173448	0.0409494	0.133803	0.173187	0.127021	0.184794	0.192488	0.0640323	0.200835	0.0714658	0.109285	0.0790297	0.179708	0.247653	0.0815076	0.162754	0.0968962	0.201487	0.0795514	0.200183	0.18988	0.0757694
128	GLAB1465	WAB0015058	0.131716	0.216745	0.0666406	0.12011	0.145931	0.127673	0.0743349	0.115806	0.203965	0.127543	0.127673	0.170318	0.106547	0.106155	0.150104	0.0833333	0.140584	0.112415	0.0695097	0.0962441	0.134194	0.120631	0.160537	0.166015	0.166406	0.140584	0.099374	0.10746	0.143323	0.0962441	0.146974	0.157147	0.114502	0.163798	0.104199	0.077204	0.103938	0.149974	0.217919	0.0770736	0.135237	0.0631195	0.172796	0.128586	0.168884	0.165884	0.125326
129	GLAB1462	WAB0015048	0.121674	0.208659	0.0944184	0.114371	0.141628	0.134716	0.100156	0.135368	0.199009	0.125326	0.10133	0.162885	0.135498	0.134846	0.147757	0.113589	0.138628	0.108503	0.0895931	0.088941	0.120762	0.145149	0.138628	0.149843	0.161841	0.138628	0.128847	0.0328638	0.140193	0.100678	0.151408	0.137063	0.135107	0.1518	0.137846	0.0837246	0.128978	0.134846	0.209311	0.100809	0.135237	0.0872457	0.153756	0.153756	0.165232	0.158059	0.151539
130	GLAB1827	WAB0001674	0.133412	0.214658	0.0835942	0.118545	0.144366	0.127543	0.074987	0.0995044	0.198878	0.127021	0.124674	0.17097	0.0740741	0.0864632	0.148148	0.0680751	0.138628	0.111242	0.0785081	0.0940271	0.128847	0.121544	0.157538	0.165623	0.163015	0.140193	0.0751174	0.106025	0.140584	0.0940271	0.150235	0.159103	0.098722	0.169014	0.0902452	0.0755086	0.0792906	0.149583	0.21518	0.0116067	0.131195	0.0717267	0.171622	0.104591	0.17084	0.159755	0.103417
131	GLAB1661	WAB0029319	0.14254	0.210224	0.141888	0.0938967	0.0808555	0.0718571	0.141888	0.18349	0.175665	0.0902452	0.156625	0.181794	0.183751	0.185185	0.158972	0.160537	0.0884194	0.104721	0.128717	0.146844	0.169145	0.200183	0.174883	0.178273	0.176969	0.0792906	0.175926	0.147626	0.0935055	0.139541	0.126369	0.178534	0.182316	0.195618	0.187924	0.135107	0.180621	0.173187	0.196009	0.150365	0.0935055	0.140975	0.190662	0.21218	0.159494	0.17397	0.208399
132	GLAB1670	WAB0020126	0.137454	0.206182	0.14241	0.0811163	0.0821596	0.0757694	0.143975	0.181534	0.172405	0.0775952	0.158712	0.174361	0.18036	0.184142	0.149061	0.159233	0.0871153	0.0961137	0.132368	0.149191	0.166145	0.198878	0.171361	0.172274	0.172926	0.0790297	0.175143	0.148931	0.0752478	0.140584	0.133412	0.180621	0.179708	0.191706	0.182447	0.135889	0.177752	0.166145	0.188576	0.148018	0.0890715	0.140715	0.183359	0.207746	0.162102	0.166667	0.204486
133	GLAB1756	WAB0001555	0.139019	0.224961	0.0745957	0.129108	0.155451	0.140454	0.0869849	0.133672	0.21205	0.139411	0.126761	0.175143	0.122457	0.125978	0.146453	0.106808	0.146714	0.122196	0.0906364	0.0944184	0.133542	0.113067	0.159885	0.16132	0.16784	0.153365	0.118284	0.10746	0.152582	0.0918101	0.154538	0.159624	0.13289	0.166406	0.125587	0.0910277	0.118805	0.146844	0.220527	0.0892019	0.145931	0.090506	0.167058	0.146974	0.176708	0.169536	0.144105
134	GLAB1568	WAB0007953	0.162363	0.246479	0.112024	0.149843	0.174361	0.158842	0.107329	0.0962441	0.229656	0.156234	0.154408	0.193923	0.0599896	0.0858112	0.175796	0.058555	0.17397	0.139932	0.107199	0.130543	0.160276	0.119066	0.187793	0.194314	0.192749	0.169927	0.0783777	0.13928	0.173187	0.130282	0.181794	0.191706	0.0954617	0.200704	0.0839854	0.113328	0.077856	0.179577	0.245175	0.0738132	0.160146	0.101982	0.199531	0.0735524	0.200052	0.191054	0.074987
135	GLAB1613	WAB0001311	0.186359	0.267345	0.137324	0.176708	0.206182	0.188315	0.133672	0.130543	0.253391	0.189358	0.161972	0.220396	0.120631	0.122327	0.196661	0.108633	0.201878	0.164319	0.138237	0.151408	0.178795	0.077856	0.2024	0.205529	0.211789	0.201226	0.128978	0.160407	0.203443	0.143453	0.200574	0.20566	0.130021	0.216614	0.123761	0.138367	0.114371	0.19288	0.264606	0.131977	0.193532	0.132107	0.214137	0.135498	0.222222	0.222353	0.133803
136	GLAB1489	WAB0008557	0.120631	0.2024	0.0898539	0.107851	0.132107	0.1265	0.0773344	0.125587	0.187402	0.116588	0.104591	0.156886	0.130412	0.125587	0.139541	0.103808	0.132499	0.102895	0.0798122	0.0890715	0.119718	0.135629	0.142671	0.155451	0.150496	0.132107	0.12011	0.0859416	0.133281	0.101069	0.136933	0.13928	0.124804	0.156364	0.124544	0.0590767	0.119718	0.134455	0.201617	0.0931142	0.128065	0.0795514	0.153365	0.153234	0.159364	0.15193	0.151148
137	GLAB1949	WAB0007952	0.119457	0.20253	0.0709442	0.109546	0.129369	0.118805	0.0683359	0.108503	0.189619	0.111242	0.119588	0.15832	0.110981	0.111111	0.141236	0.0862024	0.124152	0.101721	0.0142149	0.0998957	0.123239	0.125326	0.146192	0.153756	0.150626	0.124935	0.0972874	0.0983307	0.126369	0.0855503	0.134716	0.144627	0.107199	0.165884	0.114111	0.0662493	0.106025	0.138498	0.200443	0.0739437	0.1265	0.0632499	0.158451	0.136411	0.154278	0.15493	0.13276
138	GLAB1602	WAB0008673	0.121283	0.191445	0.120501	0.103808	0.123109	0.123239	0.121022	0.164319	0.172405	0.122718	0.132368	0.150365	0.163406	0.163015	0.132107	0.144627	0.121674	0.106155	0.116719	0.120762	0.144888	0.164971	0.160537	0.159755	0.14554	0.128586	0.159494	0.126239	0.118936	0.126761	0.134194	0.15519	0.163015	0.164058	0.163406	0.115023	0.156625	0.148931	0.187011	0.130021	0.124804	0.12011	0.172014	0.185576	0.163667	0.145279	0.183359
139	GLAB1451	WAB0025388	0.191054	0.274126	0.14228	0.177752	0.203052	0.188837	0.136541	0.100939	0.258607	0.18362	0.179708	0.225222	0.084507	0.0923318	0.205008	0.0922014	0.20266	0.17097	0.137194	0.153756	0.18975	0.144627	0.211528	0.22144	0.220657	0.201226	0.0893323	0.160668	0.201878	0.153756	0.207616	0.215962	0.101721	0.225483	0.0886802	0.134194	0.107068	0.203312	0.275691	0.104069	0.191184	0.129369	0.225352	0.0100417	0.224961	0.218179	0.0135629
140	GLAB1874	WAB0001762	0.133672	0.214919	0.0833333	0.12037	0.144497	0.127804	0.0747261	0.100287	0.200443	0.126761	0.125456	0.172274	0.0738132	0.0848983	0.149191	0.0678143	0.138889	0.112546	0.0777256	0.0955921	0.12963	0.121805	0.158581	0.168232	0.164841	0.140454	0.0745957	0.106547	0.141367	0.0955921	0.150756	0.160146	0.0995044	0.172274	0.0899844	0.0757694	0.0795514	0.151148	0.217006	0.00691184	0.13302	0.0714658	0.172666	0.10433	0.171101	0.159494	0.102634
141	GLAB1882	WAB0001775	0.18975	0.267345	0.136802	0.181142	0.204617	0.187272	0.132629	0.0718571	0.254956	0.185185	0.181273	0.225743	0.0968962	0.074987	0.202921	0.088289	0.197966	0.171231	0.130412	0.151408	0.188315	0.150496	0.209833	0.216354	0.220136	0.2024	0.0786385	0.160798	0.200704	0.145801	0.208138	0.214397	0.0719875	0.226917	0.0862024	0.137585	0.086072	0.199791	0.268779	0.103938	0.191706	0.131195	0.221961	0.088289	0.223005	0.21531	0.086072
142	GLAB1927	WAB0001836	0.132107	0.205921	0.132107	0.0923318	0.0852895	0.0851591	0.13276	0.166797	0.176056	0.099374	0.149974	0.171361	0.168753	0.171231	0.14867	0.149452	0.0998957	0.109546	0.122848	0.12976	0.157929	0.188576	0.169275	0.175535	0.164841	0.0982003	0.160016	0.133933	0.0928534	0.129238	0.120631	0.168492	0.164971	0.182707	0.175796	0.128456	0.166406	0.158972	0.194966	0.132107	0.0910277	0.12989	0.185185	0.199531	0.152582	0.163928	0.195097
143	GLAB1360	WAB0011909	0.138237	0.213224	0.109285	0.125717	0.149583	0.143584	0.10746	0.145279	0.207094	0.135237	0.113067	0.16758	0.143584	0.141106	0.152973	0.121935	0.145931	0.117762	0.0955921	0.096505	0.127021	0.144757	0.146974	0.15832	0.166015	0.146322	0.137454	0.0859416	0.149843	0.112676	0.144105	0.146453	0.144497	0.161841	0.142801	0.0978091	0.134716	0.139019	0.218179	0.109416	0.144105	0.103417	0.161841	0.16758	0.169666	0.168492	0.165363
144	GLAB1445	WAB0013506	0.115415	0.194966	0.0757694	0.129238	0.153756	0.140975	0.109416	0.159103	0.191836	0.139802	0.141106	0.157016	0.1518	0.150887	0.10133	0.132238	0.149452	0.126109	0.110068	0.118023	0.147626	0.154147	0.165363	0.166667	0.147496	0.151408	0.14567	0.126761	0.155582	0.124022	0.154538	0.161059	0.158842	0.165623	0.153756	0.109155	0.145018	0.153756	0.204877	0.118936	0.142671	0.109937	0.174231	0.176187	0.170057	0.157016	0.172535
145	GLAB1784	WAB0001618	0.163928	0.23748	0.120631	0.15193	0.179056	0.16445	0.115415	0.0859416	0.228873	0.160146	0.161189	0.195488	0.100809	0.0293427	0.178404	0.0820292	0.176839	0.144888	0.114893	0.130543	0.168753	0.132107	0.190923	0.195357	0.188054	0.176448	0.0828117	0.141236	0.17723	0.13602	0.185707	0.195879	0.0847679	0.198878	0.0978091	0.114632	0.0418623	0.184272	0.243349	0.0914189	0.166406	0.107199	0.203443	0.105503	0.201878	0.178665	0.10433
146	GLAB1429	WAB0013347	0.150496	0.229395	0.117632	0.13302	0.157277	0.151408	0.122457	0.145931	0.209963	0.143062	0.109546	0.184403	0.143323	0.154669	0.166667	0.131586	0.155973	0.123239	0.11385	0.112154	0.136541	0.162102	0.161059	0.168753	0.177491	0.157016	0.148018	0.110981	0.163928	0.113067	0.162102	0.163276	0.144888	0.180882	0.148018	0.114763	0.148018	0.15493	0.220788	0.115284	0.154799	0.115284	0.172535	0.178013	0.182055	0.179708	0.175665
147	GLAB1644	WAB0020144	0.124152	0.206573	0.084507	0.0997653	0.120892	0.09494	0.084507	0.128586	0.181925	0.107068	0.121935	0.160407	0.123891	0.127021	0.136802	0.100026	0.115545	0.0961137	0.06012	0.1012	0.128978	0.139671	0.146714	0.154799	0.155321	0.112546	0.118675	0.106808	0.114632	0.1012	0.132368	0.154017	0.128065	0.161189	0.127543	0.0873761	0.121414	0.141106	0.198618	0.0888106	0.10746	0.083855	0.166797	0.149713	0.155842	0.15832	0.146453
148	GLAB1552	WAB0008614	0.11711	0.199139	0.140584	0.143975	0.154408	0.152321	0.149974	0.197444	0.187533	0.157668	0.170709	0.169405	0.190793	0.19301	0.0269953	0.17097	0.159103	0.151408	0.150626	0.157277	0.178404	0.194966	0.197053	0.193532	0.17097	0.160537	0.183881	0.160146	0.158972	0.163667	0.169536	0.190532	0.197444	0.194314	0.190532	0.145801	0.186098	0.184403	0.193792	0.160798	0.147366	0.154278	0.197444	0.216875	0.181012	0.169145	0.213354
149	GLAB1378	WAB0029892	0.124152	0.210876	0.0533385	0.11724	0.141106	0.122718	0.0701617	0.119979	0.197705	0.122848	0.12011	0.167971	0.110981	0.110068	0.140193	0.0903756	0.135237	0.108764	0.0700313	0.0920709	0.127413	0.127413	0.152191	0.15819	0.157147	0.137194	0.099374	0.0998957	0.138889	0.096505	0.146192	0.152191	0.118153	0.154278	0.113067	0.0777256	0.106416	0.142149	0.214528	0.0799426	0.129499	0.0637715	0.161841	0.137194	0.161581	0.16145	0.133412
150	GLAB1446	WAB0013354	0.16471	0.243871	0.131847	0.152973	0.174883	0.17084	0.148018	0.178925	0.226917	0.160016	0.149061	0.194053	0.160016	0.176969	0.182577	0.157538	0.182055	0.144757	0.139019	0.147496	0.143323	0.172144	0.185446	0.192749	0.190402	0.170188	0.180882	0.134846	0.179186	0.146974	0.182316	0.184272	0.179447	0.19314	0.175796	0.13915	0.168753	0.173578	0.237872	0.14554	0.17736	0.141758	0.18675	0.19301	0.19627	0.20253	0.192358
151	GLAB1514	WAB0029905	0.141758	0.175665	0.166015	0.153756	0.171231	0.179186	0.16471	0.20253	0.1771	0.161189	0.184403	0.143714	0.204747	0.203052	0.172405	0.184403	0.162233	0.154278	0.16145	0.162624	0.190793	0.217267	0.20579	0.203965	0.144236	0.177752	0.193401	0.166275	0.169014	0.163667	0.177621	0.202008	0.201226	0.209442	0.207355	0.155842	0.197183	0.195749	0.18036	0.168492	0.176578	0.165102	0.212702	0.228352	0.21218	0.0299948	0.225743
152	GLAB1504	WAB0020069	0.117371	0.195488	0.137585	0.139019	0.150365	0.144366	0.144627	0.193401	0.18349	0.154017	0.168753	0.164841	0.185446	0.187924	0.0375587	0.165363	0.153104	0.144236	0.145279	0.151408	0.174752	0.190141	0.18988	0.187793	0.166145	0.157799	0.177882	0.156364	0.153886	0.154669	0.160537	0.187663	0.192097	0.192749	0.183881	0.141236	0.181403	0.182055	0.189228	0.154408	0.140975	0.146583	0.195618	0.211007	0.179186	0.166275	0.208529
153	GLAB1645	WAB0032858	0.120631	0.19288	0.124283	0.0858112	0.0850287	0.0710746	0.122718	0.165232	0.172926	0.0743349	0.138758	0.160276	0.165363	0.164971	0.138106	0.144497	0.0886802	0.0872457	0.115806	0.127934	0.149583	0.179447	0.154538	0.160276	0.157277	0.0740741	0.157668	0.126369	0.0894627	0.122457	0.119197	0.158712	0.163146	0.174491	0.166667	0.115415	0.159364	0.152191	0.182055	0.129108	0.0804643	0.121805	0.17084	0.191706	0.157016	0.156886	0.187924
154	GLAB1477	WAB0034607	0.115676	0.194575	0.135498	0.137715	0.150756	0.144888	0.144497	0.193662	0.184272	0.1518	0.165102	0.165884	0.18675	0.187663	0.0289515	0.165363	0.155321	0.145279	0.145801	0.150887	0.172535	0.190662	0.190402	0.189228	0.166927	0.156234	0.179056	0.154278	0.152061	0.156495	0.164058	0.186359	0.192619	0.191575	0.185968	0.140193	0.181794	0.179838	0.18975	0.154147	0.141236	0.146844	0.192227	0.213093	0.179056	0.167319	0.210094
155	GLAB1981	WAB0001903	0.170449	0.253912	0.129369	0.157668	0.187141	0.173448	0.119979	0.0422535	0.23735	0.166145	0.16458	0.206834	0.0954617	0.0470788	0.18975	0.0795514	0.179056	0.149061	0.115676	0.13615	0.169275	0.138889	0.19288	0.201487	0.198357	0.181664	0.075639	0.143453	0.183099	0.136933	0.192358	0.196531	0.0438185	0.21205	0.0862024	0.121283	0.0618153	0.187533	0.251826	0.102113	0.177491	0.111242	0.20566	0.100678	0.203443	0.19927	0.0979395
156	GLAB1873	WAB0006860	0.162102	0.247001	0.121414	0.148018	0.179056	0.166406	0.112024	0.0147366	0.22783	0.159364	0.156886	0.198357	0.0953312	0.0748565	0.181794	0.0708138	0.170318	0.140063	0.106416	0.132107	0.166145	0.143975	0.186489	0.194053	0.189098	0.173839	0.0700313	0.139411	0.175404	0.124804	0.182577	0.187272	0.013302	0.205399	0.074987	0.113328	0.0872457	0.176708	0.243088	0.0970266	0.170057	0.105764	0.198226	0.101852	0.197705	0.190271	0.0970266
157	GLAB1902	WAB0001802	0.171231	0.251174	0.120892	0.157407	0.184272	0.166406	0.114893	0.077204	0.238002	0.165102	0.163276	0.203834	0.0958529	0.0118675	0.18362	0.0760303	0.180621	0.148539	0.114502	0.132368	0.170579	0.125065	0.194836	0.199531	0.196922	0.179838	0.074987	0.141758	0.181012	0.138889	0.190923	0.198487	0.075639	0.204356	0.0888106	0.114893	0.0290819	0.187663	0.254564	0.0894627	0.169797	0.105373	0.207355	0.0929838	0.203443	0.197835	0.0912885
158	GLAB1490	WAB0021855	0.196792	0.182055	0.215962	0.18662	0.206442	0.206182	0.215571	0.260955	0.144236	0.207746	0.232003	0.186359	0.255869	0.25626	0.190923	0.232655	0.207746	0.204747	0.213615	0.212441	0.238524	0.263302	0.239828	0.238785	0.183099	0.209963	0.252869	0.223918	0.207486	0.220918	0.204095	0.24674	0.260303	0.234872	0.25313	0.209051	0.247783	0.241393	0.12976	0.22144	0.193532	0.21518	0.257433	0.278039	0.251695	0.19301	0.274778
159	GLAB1865	WAB0001748	0.119066	0.195879	0.0957225	0.117371	0.137715	0.128195	0.0945488	0.127934	0.183751	0.128847	0.132368	0.164971	0.114763	0.122979	0.101591	0.102765	0.132238	0.115806	0.0995044	0.107851	0.139671	0.144497	0.16771	0.173057	0.16145	0.13602	0.112415	0.118414	0.12989	0.112285	0.150756	0.164189	0.126891	0.177491	0.122587	0.09494	0.117632	0.156364	0.194184	0.062337	0.124935	0.09494	0.179186	0.14554	0.175274	0.150235	0.141758
160	GLAB1466	WAB0015061	0.169145	0.247522	0.14567	0.157929	0.182447	0.18023	0.150365	0.158581	0.231351	0.172405	0.162233	0.192619	0.144627	0.175796	0.188054	0.146974	0.178143	0.152452	0.141106	0.147235	0.160929	0.174622	0.185446	0.196661	0.192749	0.184272	0.161059	0.150887	0.186489	0.145931	0.186489	0.182968	0.158581	0.205269	0.157407	0.139671	0.168362	0.178273	0.238393	0.140193	0.18049	0.141628	0.193271	0.167058	0.205269	0.197574	0.165623
161	GLAB1954	WAB0006865	0.123109	0.203443	0.0818988	0.110198	0.13615	0.127152	0.0714658	0.096505	0.188185	0.119588	0.115154	0.16145	0.0911581	0.0933751	0.143584	0.0674231	0.133151	0.101721	0.0622066	0.099374	0.118936	0.12663	0.143062	0.149583	0.152191	0.133542	0.0855503	0.0954617	0.136281	0.0881586	0.139541	0.146974	0.0957225	0.164319	0.100809	0.060772	0.0885498	0.139802	0.207486	0.0582942	0.130021	0.0619457	0.157668	0.121414	0.161581	0.154408	0.118153
162	GLAB1524	WAB0008599	0.147235	0.16145	0.170449	0.155321	0.170318	0.172144	0.168623	0.206703	0.16445	0.166145	0.181534	0.152191	0.211007	0.207225	0.166927	0.187011	0.176578	0.154278	0.161189	0.170188	0.185055	0.212963	0.199139	0.194184	0.135889	0.176448	0.204356	0.172926	0.169275	0.168362	0.162754	0.197835	0.206703	0.206964	0.207616	0.161581	0.201356	0.192097	0.166797	0.175796	0.169405	0.168232	0.211789	0.234481	0.204095	0.148018	0.230177
163	GLAB1410	WAB0029424	0.11724	0.201226	0.0357329	0.109937	0.137715	0.13276	0.074987	0.115415	0.192358	0.120892	0.11711	0.156103	0.116588	0.11724	0.136933	0.0972874	0.137715	0.101069	0.0633803	0.0948096	0.121022	0.120762	0.146322	0.154017	0.148018	0.137063	0.107851	0.0958529	0.138498	0.0862024	0.140193	0.143584	0.115154	0.158972	0.116067	0.0742045	0.111633	0.135237	0.207094	0.0837246	0.13276	0.0717267	0.15832	0.139802	0.160798	0.152973	0.137324
164	GLAB1580	WAB0021301	0.136541	0.201748	0.126109	0.0821596	0.0989828	0.0929838	0.12663	0.173318	0.174622	0.110981	0.152973	0.176317	0.165363	0.166015	0.140193	0.144757	0.105373	0.0955921	0.120501	0.133933	0.158581	0.180751	0.168753	0.173448	0.169014	0.103286	0.158059	0.137585	0.0991132	0.134977	0.13602	0.171101	0.172535	0.18036	0.168232	0.124022	0.160407	0.159233	0.195618	0.130151	0.0885498	0.12963	0.181925	0.191967	0.154408	0.162102	0.189489
165	GLAB1810	WAB0001648	0.173057	0.230177	0.161841	0.160537	0.182447	0.179186	0.157929	0.203052	0.234742	0.168101	0.165884	0.199922	0.203443	0.203312	0.188837	0.182316	0.179186	0.158451	0.157016	0.163667	0.173057	0.203443	0.119849	0.127152	0.201878	0.180621	0.197574	0.154408	0.18362	0.168101	0.18049	0.14228	0.200965	0.159494	0.206834	0.152452	0.196401	0.118936	0.230177	0.167449	0.182577	0.161189	0.129108	0.226917	0.178404	0.196922	0.221831
166	GLAB1904	WAB0001804	0.133281	0.214006	0.0842462	0.12024	0.144757	0.127413	0.0761607	0.098722	0.199791	0.127152	0.125326	0.171622	0.0739437	0.0850287	0.148279	0.0674231	0.137454	0.111894	0.0781169	0.0952008	0.130412	0.123239	0.157147	0.166145	0.164189	0.140323	0.0747261	0.105112	0.140715	0.0962441	0.150365	0.158451	0.0980699	0.170057	0.0908972	0.0766823	0.0783777	0.150756	0.216093	0.00808555	0.131325	0.0713354	0.170188	0.10446	0.170449	0.159624	0.1012
167	GLAB2016	WAB0001961	0.129499	0.199922	0.124413	0.0834637	0.0907668	0.0719875	0.123761	0.161189	0.17097	0.0713354	0.14567	0.165493	0.16132	0.162754	0.145149	0.140715	0.0918101	0.0868545	0.111763	0.129369	0.152582	0.177491	0.154538	0.15819	0.163798	0.0768127	0.155582	0.127021	0.0908972	0.120892	0.126891	0.163667	0.160146	0.176056	0.166275	0.117371	0.155712	0.150756	0.192227	0.127152	0.0974178	0.121674	0.174491	0.189228	0.159755	0.160407	0.185707
168	GLAB1767	WAB0008946	0.184664	0.270214	0.137324	0.173448	0.202008	0.186359	0.136411	0.121283	0.251565	0.188706	0.173187	0.219092	0.116197	0.118153	0.19927	0.112024	0.195227	0.166406	0.134846	0.148539	0.176969	0.127543	0.196401	0.201487	0.208659	0.200313	0.13302	0.16145	0.200835	0.137324	0.201095	0.202139	0.12024	0.212441	0.117371	0.137194	0.107329	0.192097	0.262911	0.113459	0.192619	0.137194	0.201748	0.135237	0.219353	0.213485	0.134977
169	GLAB1812	WAB0032388	0.117632	0.207225	0.134585	0.101982	0.108633	0.111111	0.128847	0.169797	0.182577	0.112024	0.146974	0.159885	0.175665	0.17397	0.142149	0.154017	0.115545	0.109155	0.122979	0.135629	0.147496	0.184533	0.166275	0.169666	0.154278	0.111763	0.168232	0.13302	0.121153	0.134064	0.121153	0.164841	0.169536	0.185185	0.173839	0.119197	0.169405	0.165493	0.192097	0.140454	0.102504	0.12976	0.180099	0.197966	0.148539	0.158581	0.194705
170	GLAB1509	WAB0008589	0.115023	0.192488	0.140845	0.13928	0.1518	0.147105	0.145279	0.196922	0.182968	0.152973	0.167058	0.164058	0.189489	0.192488	0.0311685	0.168623	0.150756	0.14567	0.146714	0.151278	0.175404	0.19314	0.19627	0.191706	0.166406	0.154278	0.181794	0.158059	0.152582	0.159233	0.166927	0.185576	0.195879	0.193532	0.19001	0.143714	0.18662	0.183099	0.189228	0.155842	0.140323	0.151539	0.196792	0.21505	0.181012	0.163667	0.211268
171	GLAB1564	WAB0008006	0.136281	0.207355	0.140193	0.0935055	0.0865936	0.0916797	0.138628	0.182186	0.181142	0.0918101	0.15519	0.174622	0.182316	0.182707	0.15193	0.160407	0.0775952	0.101721	0.130282	0.144888	0.166927	0.194053	0.171101	0.170579	0.17397	0.0662493	0.175535	0.14567	0.0991132	0.143584	0.121414	0.172926	0.180621	0.187924	0.185707	0.131064	0.176056	0.165232	0.194053	0.146062	0.0916797	0.137715	0.18362	0.208138	0.160146	0.169666	0.204877
172	GLAB1460	WAB0032691	0.122196	0.206312	0.0736828	0.103678	0.134455	0.118675	0.0606416	0.12037	0.185837	0.119718	0.119979	0.162363	0.115806	0.115154	0.13928	0.0918101	0.130151	0.0997653	0.0730308	0.0932446	0.127282	0.129369	0.148931	0.157016	0.154408	0.130021	0.105503	0.0976787	0.132238	0.0955921	0.13928	0.150756	0.119849	0.152973	0.113198	0.0606416	0.111372	0.138628	0.205269	0.0826813	0.120762	0.0691184	0.162493	0.140323	0.162233	0.156625	0.137063
173	GLAB1469	WAB0015066	0.134324	0.21218	0.0808555	0.118936	0.146583	0.128456	0.0745957	0.1265	0.194836	0.133151	0.130282	0.16771	0.122718	0.118414	0.143845	0.0950704	0.140715	0.109546	0.0796818	0.0988524	0.129238	0.130282	0.15819	0.163928	0.158712	0.141888	0.109285	0.108764	0.145149	0.0928534	0.154538	0.149322	0.125978	0.157277	0.119197	0.0788993	0.11385	0.146062	0.21218	0.0885498	0.133542	0.0736828	0.16784	0.144497	0.169405	0.165884	0.140584
174	GLAB1430	WAB0013352	0.169405	0.248435	0.139932	0.155712	0.184924	0.18036	0.149974	0.172274	0.233829	0.169014	0.159103	0.20253	0.148018	0.160276	0.192488	0.148931	0.184533	0.152452	0.141367	0.148018	0.1518	0.158059	0.190141	0.195879	0.190402	0.182577	0.173318	0.138367	0.185968	0.149843	0.18675	0.189098	0.173578	0.196792	0.168753	0.137585	0.152061	0.178013	0.245957	0.150235	0.18349	0.14241	0.191445	0.178143	0.200574	0.200183	0.1771
175	GLAB1662	WAB0029342	0.135498	0.207355	0.137324	0.0946792	0.0847679	0.0914189	0.135237	0.178534	0.182055	0.0897235	0.154669	0.175926	0.178404	0.179056	0.150626	0.15519	0.0721179	0.103026	0.125978	0.143584	0.166406	0.188576	0.171101	0.172666	0.174752	0.0628586	0.171883	0.144627	0.0988524	0.140715	0.118936	0.175535	0.176969	0.186098	0.184403	0.128195	0.172926	0.164971	0.193532	0.14241	0.088289	0.134846	0.184403	0.204747	0.158581	0.168884	0.200965
176	GLAB1947	WAB0001862	0.160668	0.242436	0.113719	0.146322	0.172405	0.15506	0.1012	0.0622066	0.229525	0.152452	0.150365	0.19927	0.0852895	0.0609024	0.1741	0.0404277	0.168623	0.138758	0.100026	0.122327	0.159494	0.132499	0.181664	0.190532	0.191575	0.167971	0.0479917	0.12989	0.169145	0.126761	0.179577	0.185576	0.0624674	0.196922	0.0688576	0.104591	0.0751174	0.17397	0.243219	0.0783777	0.159755	0.0932446	0.194184	0.0766823	0.191836	0.187272	0.0739437
177	GLAB1925	WAB0001833	0.118936	0.201095	0.0721179	0.108894	0.127673	0.117371	0.0671622	0.112285	0.187402	0.111242	0.118414	0.157668	0.115806	0.115676	0.140063	0.0907668	0.12337	0.0995044	0.0156495	0.099374	0.122587	0.127282	0.147105	0.153365	0.147887	0.122196	0.102895	0.0955921	0.124413	0.0856807	0.134324	0.143453	0.110981	0.163928	0.114763	0.0666406	0.110589	0.136541	0.199531	0.0779864	0.123891	0.0641628	0.159624	0.140845	0.154669	0.153234	0.137063
178	GLAB1545	WAB0007915	0.183751	0.184664	0.216484	0.174883	0.192097	0.202008	0.215832	0.252087	0.149452	0.199139	0.220396	0.192749	0.256129	0.252869	0.18023	0.233959	0.202791	0.194705	0.209181	0.216093	0.233568	0.265519	0.239306	0.238785	0.175926	0.203704	0.25	0.214789	0.200443	0.213745	0.200183	0.233438	0.252869	0.24687	0.254695	0.206182	0.247783	0.234611	0.138889	0.221179	0.18988	0.215441	0.251695	0.282212	0.235916	0.179969	0.279734
179	GLAB1457	WAB0014999	0.146322	0.206703	0.139802	0.141106	0.167971	0.160798	0.142149	0.179447	0.211268	0.149322	0.150365	0.178665	0.182447	0.182577	0.167449	0.163928	0.160276	0.141367	0.133151	0.144236	0.156364	0.18975	0.143584	0.156364	0.170188	0.162493	0.176578	0.144757	0.16784	0.141628	0.160016	0.119066	0.177882	0.158581	0.184272	0.130934	0.176969	0.125326	0.223396	0.149061	0.165493	0.141758	0.149843	0.206964	0.18049	0.179186	0.203443
180	GLAB1487	WAB0020160	0.128195	0.165493	0.152973	0.137324	0.157929	0.166406	0.157668	0.195749	0.164319	0.153886	0.168232	0.136411	0.199791	0.194184	0.143453	0.175274	0.156234	0.141497	0.149713	0.158972	0.174491	0.197183	0.194184	0.187402	0.128065	0.162885	0.190271	0.159755	0.162493	0.153495	0.154147	0.184142	0.194705	0.194705	0.19614	0.14567	0.187793	0.180621	0.171231	0.161972	0.161972	0.153886	0.196922	0.219614	0.195227	0.0635107	0.217397
181	GLAB1561	WAB0020179	0.128326	0.203312	0.125587	0.0885498	0.0884194	0.0970266	0.127413	0.169014	0.171492	0.110198	0.149191	0.170709	0.169405	0.16771	0.131977	0.146714	0.0972874	0.106025	0.118936	0.13276	0.153756	0.18349	0.170057	0.171101	0.161189	0.0979395	0.162102	0.135889	0.0950704	0.130673	0.133281	0.171492	0.168232	0.185185	0.170449	0.121544	0.163146	0.161972	0.190141	0.134194	0.0832029	0.126239	0.18036	0.193401	0.152713	0.160668	0.188967
182	GLAB1470	WAB0015069	0.131847	0.220396	0.0537298	0.12337	0.146844	0.132238	0.0820292	0.125587	0.202269	0.131847	0.1265	0.171361	0.112676	0.122979	0.142671	0.099374	0.13928	0.116719	0.0826813	0.0924622	0.136281	0.120892	0.164319	0.168492	0.169405	0.144627	0.107851	0.10772	0.148409	0.0929838	0.155451	0.165623	0.123761	0.162363	0.121022	0.0848983	0.118414	0.151148	0.222483	0.0918101	0.135629	0.0751174	0.173709	0.144497	0.168362	0.166275	0.141236
183	GLAB1449	WAB0025386	0.189489	0.274648	0.141236	0.178273	0.204095	0.189619	0.137324	0.1012	0.259651	0.184142	0.180751	0.2247	0.084507	0.0925926	0.205269	0.0937663	0.2024	0.170449	0.137454	0.154017	0.191575	0.145409	0.21205	0.223005	0.222483	0.201487	0.0924622	0.161189	0.202139	0.155321	0.207616	0.215962	0.102504	0.226004	0.0902452	0.135237	0.108503	0.202269	0.27543	0.105373	0.192488	0.131716	0.226395	0.00978091	0.225483	0.217919	0.0122587
184	GLAB1759	WAB0001560	0.190532	0.273605	0.141236	0.177752	0.20253	0.187793	0.136541	0.0998957	0.257825	0.183099	0.179969	0.223135	0.0839854	0.0912885	0.204486	0.0906364	0.202139	0.170449	0.135629	0.153234	0.188967	0.145149	0.211528	0.221961	0.220657	0.200704	0.0893323	0.160668	0.200835	0.153234	0.207094	0.215441	0.1012	0.226004	0.0876369	0.133412	0.105503	0.203312	0.275691	0.103547	0.190402	0.128847	0.225352	0.0118675	0.224961	0.216875	0.0138237
185	GLAB1758	WAB0001559	0.120631	0.200835	0.0687272	0.10446	0.133672	0.110589	0.055686	0.110589	0.185576	0.116849	0.115936	0.159233	0.111372	0.11072	0.135629	0.0878978	0.129369	0.0936359	0.0665102	0.0914189	0.124674	0.121674	0.146583	0.151278	0.1518	0.127673	0.101069	0.0968962	0.130151	0.0922014	0.140845	0.14567	0.109807	0.155582	0.108503	0.0674231	0.104851	0.13602	0.199009	0.0751174	0.121283	0.0582942	0.160668	0.138889	0.159364	0.15506	0.135237
186	GLAB1455	WAB0033273	0.183229	0.183359	0.212572	0.1741	0.193271	0.199661	0.213485	0.249218	0.147757	0.1994	0.217006	0.191967	0.252999	0.251826	0.177882	0.231873	0.200443	0.192619	0.205269	0.215832	0.232525	0.263172	0.240089	0.238002	0.175535	0.203965	0.247653	0.213485	0.200183	0.21192	0.198357	0.234611	0.249478	0.244653	0.252347	0.202008	0.245305	0.232525	0.137454	0.218571	0.185968	0.212311	0.250652	0.279864	0.235133	0.178143	0.276604
187	GLAB1978	WAB0001897	0.144366	0.229004	0.0961137	0.133412	0.157929	0.141106	0.0895931	0.07277	0.212702	0.138498	0.139541	0.182707	0.0715962	0.0732916	0.159885	0.00873761	0.154669	0.124283	0.088941	0.11072	0.142932	0.119066	0.170318	0.179317	0.176839	0.152973	0.0569901	0.118545	0.155973	0.112546	0.164058	0.176839	0.0725091	0.182707	0.0773344	0.0940271	0.0684663	0.164971	0.228743	0.0701617	0.146322	0.0785081	0.185446	0.0893323	0.182055	0.175665	0.086072
188	GLAB1683	WAB0001412	0.128586	0.21518	0.0824204	0.115545	0.140975	0.125196	0.0719875	0.114111	0.195618	0.1235	0.118414	0.165102	0.110329	0.113328	0.146453	0.0862024	0.137976	0.103678	0.0709442	0.100417	0.12976	0.124413	0.150887	0.15506	0.161189	0.134585	0.104851	0.0997653	0.138758	0.0979395	0.145931	0.150887	0.113589	0.163798	0.113719	0.0714658	0.108764	0.144497	0.20892	0.0757694	0.133803	0.0662493	0.164058	0.136281	0.168232	0.162493	0.13302
189	GLAB1444	WAB0013504	0.130673	0.212833	0.068988	0.11698	0.142149	0.125978	0.0765519	0.121022	0.199531	0.124935	0.1265	0.16771	0.110981	0.111111	0.147366	0.0901148	0.136411	0.110981	0.073422	0.0998957	0.133151	0.126891	0.157668	0.165623	0.162493	0.137585	0.103026	0.105112	0.139671	0.0972874	0.146192	0.155842	0.12024	0.162754	0.110981	0.080073	0.108112	0.149191	0.212441	0.0807251	0.12963	0.0652061	0.173318	0.134585	0.166015	0.162363	0.131716
190	GLAB1876	WAB0001765	0.121022	0.204356	0.123239	0.133151	0.149452	0.141367	0.127021	0.154017	0.189098	0.144236	0.152713	0.169275	0.151669	0.153625	0.071205	0.129499	0.152452	0.135759	0.12976	0.13615	0.162624	0.169014	0.181664	0.185576	0.169797	0.153756	0.144757	0.141628	0.153625	0.143192	0.163798	0.178273	0.153365	0.186359	0.153886	0.123891	0.146714	0.172144	0.199922	0.129499	0.140584	0.127804	0.188185	0.175143	0.177621	0.166015	0.172405
191	GLAB1467	WAB0015063	0.142149	0.2247	0.0871153	0.128586	0.158059	0.142801	0.0808555	0.108242	0.208659	0.142019	0.139019	0.180621	0.127413	0.107199	0.153495	0.0992436	0.153234	0.119979	0.0862024	0.10746	0.140715	0.136933	0.163928	0.168362	0.171231	0.155712	0.0952008	0.116588	0.15819	0.0984611	0.163928	0.166536	0.10746	0.174231	0.0997653	0.086072	0.119588	0.151539	0.22457	0.0935055	0.14567	0.0807251	0.177752	0.12976	0.181142	0.176056	0.1265
192	GLAB1475	WAB0020145	0.151148	0.161189	0.174361	0.16132	0.18049	0.184533	0.177752	0.214006	0.161841	0.166406	0.188054	0.133281	0.218571	0.214789	0.169145	0.193532	0.188185	0.16145	0.170579	0.179317	0.192358	0.214137	0.201226	0.200965	0.12963	0.180751	0.209833	0.178273	0.187793	0.175926	0.150756	0.194575	0.212963	0.208007	0.216745	0.16784	0.208138	0.188185	0.176187	0.184924	0.179838	0.174231	0.201878	0.237872	0.219744	0.159103	0.235133
193	GLAB1779	WAB0001611	0.160798	0.245696	0.111763	0.149061	0.1741	0.155973	0.10446	0.0936359	0.229395	0.155973	0.150235	0.201748	0.0442097	0.0899844	0.174231	0.0640323	0.171361	0.14228	0.10746	0.124544	0.161972	0.118805	0.185707	0.193792	0.192749	0.168884	0.0796818	0.138367	0.176317	0.122979	0.179708	0.188054	0.0938967	0.195749	0.073422	0.109416	0.083855	0.176969	0.24674	0.0717267	0.159885	0.100417	0.195879	0.0764215	0.195488	0.194444	0.0773344
194	GLAB1628	WAB0029127	0.151148	0.234351	0.101721	0.139802	0.166927	0.15193	0.0959833	0.0996348	0.219092	0.149061	0.137976	0.187402	0.0811163	0.0862024	0.160798	0.0732916	0.160016	0.129499	0.102895	0.116067	0.146583	0.110459	0.172274	0.178273	0.181664	0.165102	0.0832029	0.124283	0.166275	0.110329	0.166797	0.17397	0.0980699	0.183359	0.0902452	0.102243	0.0813771	0.164841	0.232264	0.0851591	0.153495	0.0881586	0.186359	0.111111	0.191836	0.177882	0.108372
195	GLAB1437	WAB0013412	0.124544	0.208138	0.0135629	0.11711	0.142149	0.128586	0.074987	0.128195	0.197835	0.125848	0.119979	0.163667	0.118936	0.119327	0.133803	0.0985916	0.141106	0.11072	0.0725091	0.0916797	0.128456	0.123631	0.1518	0.159364	0.156364	0.139932	0.112806	0.101721	0.144236	0.0922014	0.147626	0.150235	0.127934	0.156886	0.122587	0.0807251	0.114763	0.141758	0.213615	0.086724	0.131195	0.0740741	0.163798	0.14554	0.163928	0.161059	0.14228
196	GLAB1208	WAB0029005	0.138367	0.217658	0.0957225	0.112285	0.143845	0.121283	0.0992436	0.14254	0.200052	0.125978	0.13615	0.171231	0.137324	0.137715	0.14867	0.115676	0.141236	0.098722	0.0963745	0.111111	0.143584	0.131716	0.163667	0.163276	0.168623	0.13602	0.128847	0.117371	0.139671	0.0802034	0.148018	0.17084	0.141236	0.171622	0.134977	0.101982	0.132629	0.147757	0.214006	0.111502	0.132238	0.0980699	0.177752	0.16132	0.17084	0.169536	0.157668
197	GLAB1340	WAB0001441	0.192358	0.276474	0.14254	0.179577	0.205399	0.190141	0.139411	0.103286	0.261476	0.185446	0.181012	0.226004	0.0852895	0.0954617	0.207355	0.0955921	0.205008	0.172796	0.138498	0.155582	0.191054	0.14567	0.212963	0.225091	0.223005	0.203052	0.0906364	0.164058	0.203573	0.155582	0.209442	0.217267	0.104069	0.227569	0.0915493	0.137063	0.109677	0.204617	0.276995	0.106938	0.19301	0.13302	0.226917	0.0123891	0.226526	0.220527	0.014867
198	GLAB1248	WAB0001717	0.135889	0.216093	0.0878978	0.122848	0.147105	0.130021	0.077204	0.100417	0.2024	0.130282	0.127673	0.174491	0.074987	0.0876369	0.150626	0.0697705	0.140063	0.113459	0.0802034	0.0978091	0.131847	0.125065	0.16132	0.170449	0.166797	0.14241	0.0739437	0.10772	0.14254	0.0978091	0.152973	0.162624	0.0996348	0.173187	0.0929838	0.080073	0.079421	0.153104	0.218962	0.00991132	0.133672	0.0744653	0.1741	0.106025	0.172014	0.161972	0.10433
199	GLAB821	WAB0029138	0.133803	0.214006	0.084507	0.119979	0.144236	0.127934	0.0758999	0.100678	0.200052	0.126891	0.125587	0.172405	0.0747261	0.0873761	0.1488	0.0684663	0.137715	0.112154	0.0804643	0.096505	0.12976	0.123239	0.159233	0.168362	0.16445	0.140584	0.0747261	0.106416	0.140193	0.096505	0.150626	0.160798	0.0998957	0.172405	0.0922014	0.0774648	0.0786385	0.151278	0.216093	0.00912885	0.131847	0.0736828	0.172274	0.106808	0.17097	0.159624	0.105112
200	GLAB1299	WAB0024108	0.131586	0.208007	0.122196	0.132107	0.15506	0.147887	0.114371	0.161059	0.199009	0.136672	0.137454	0.175665	0.166406	0.162363	0.154669	0.144497	0.1518	0.126109	0.115545	0.12663	0.134194	0.171361	0.131455	0.146062	0.166667	0.151148	0.159755	0.124283	0.157277	0.12976	0.1518	0.12337	0.160016	0.14554	0.162754	0.114371	0.156234	0.128586	0.208268	0.133803	0.149191	0.122848	0.14254	0.191836	0.169927	0.169275	0.188315
201	GLAB875	WAB0002057	0.127934	0.211007	0.0958529	0.107329	0.131847	0.121283	0.0979395	0.131977	0.192097	0.117893	0.120501	0.161059	0.136933	0.130151	0.148409	0.111372	0.130151	0.0995044	0.0863328	0.0966354	0.128456	0.140584	0.147366	0.15519	0.157277	0.12976	0.124152	0.0982003	0.130673	0.0953312	0.13928	0.14867	0.131977	0.169405	0.131064	0.0841158	0.129108	0.139411	0.20266	0.1012	0.128065	0.0902452	0.16458	0.156625	0.160929	0.158972	0.152321
202	GLAB1017	WAB0009460	0.139019	0.208659	0.142801	0.0958529	0.0826813	0.0940271	0.139932	0.182447	0.183229	0.0919405	0.158059	0.176969	0.183359	0.182447	0.154799	0.161189	0.0770736	0.102243	0.130412	0.147757	0.170057	0.193532	0.173187	0.172666	0.1771	0.0636411	0.176317	0.148279	0.0978091	0.142801	0.123109	0.178665	0.180882	0.189489	0.187272	0.132629	0.176839	0.16758	0.194705	0.146844	0.0940271	0.138498	0.187011	0.209181	0.161711	0.170449	0.205399
203	GLAB1315	WAB0021468	0.137194	0.223787	0.0846375	0.124804	0.149583	0.128456	0.0761607	0.0968962	0.206051	0.128978	0.130282	0.176056	0.0933751	0.0885498	0.148279	0.0589463	0.146453	0.117632	0.0747261	0.0996348	0.136541	0.116588	0.158712	0.165754	0.167449	0.14241	0.0847679	0.108503	0.147366	0.109025	0.156103	0.161059	0.097157	0.170449	0.101721	0.0862024	0.0818988	0.150235	0.221831	0.0726395	0.135759	0.0762911	0.172796	0.114502	0.170318	0.173448	0.111242
204	GLAB915	WAB0009286	0.156755	0.232916	0.137846	0.142149	0.167319	0.163537	0.12989	0.170449	0.212963	0.156625	0.119979	0.189358	0.172926	0.172796	0.165102	0.154147	0.167971	0.138628	0.130412	0.138367	0.114502	0.175013	0.152061	0.162363	0.181794	0.16445	0.166015	0.124674	0.171622	0.137585	0.163276	0.149061	0.172014	0.166927	0.17084	0.121153	0.169014	0.153234	0.226917	0.137715	0.162363	0.13276	0.158451	0.19614	0.178404	0.190793	0.19314
205	GLAB1339	WAB0013408	0.158451	0.235003	0.135237	0.143062	0.169145	0.165102	0.141497	0.176056	0.21505	0.155973	0.115415	0.187141	0.172666	0.174622	0.174622	0.153886	0.166927	0.139802	0.132499	0.143845	0.126891	0.165884	0.168101	0.176187	0.179969	0.172014	0.168101	0.130673	0.173448	0.139802	0.166927	0.169145	0.175013	0.183751	0.169536	0.133672	0.168492	0.159233	0.227178	0.140584	0.166667	0.133412	0.18049	0.197705	0.188185	0.190793	0.194966
206	GLAB1300	WAB0032918	0.17084	0.230829	0.160798	0.16471	0.185316	0.18023	0.15819	0.201487	0.233698	0.167058	0.162102	0.203052	0.20579	0.204617	0.18675	0.183359	0.182447	0.158712	0.157799	0.158972	0.166406	0.204486	0.125065	0.131847	0.191706	0.182968	0.199661	0.152713	0.185707	0.16471	0.181534	0.115415	0.200183	0.153756	0.204225	0.150365	0.197183	0.127282	0.226787	0.169797	0.18023	0.162233	0.133542	0.225613	0.188837	0.194836	0.222353
207	GLAB1240	WAB0029016	0.148148	0.229656	0.126239	0.136411	0.160668	0.156103	0.128847	0.163276	0.209963	0.1488	0.103286	0.179969	0.165754	0.162233	0.161841	0.141758	0.159755	0.132238	0.123761	0.122066	0.113067	0.163928	0.152452	0.160798	0.179056	0.16145	0.153625	0.116849	0.16445	0.131847	0.159494	0.156103	0.162493	0.174231	0.162624	0.121283	0.154147	0.150756	0.222483	0.130282	0.156886	0.121674	0.168362	0.185968	0.171753	0.181012	0.183881
208	GLAB1344	WAB0020143	0.183229	0.0609024	0.203704	0.185576	0.199791	0.210876	0.205399	0.25	0.176578	0.197314	0.217006	0.162754	0.253782	0.253391	0.191315	0.233177	0.213615	0.19288	0.203443	0.209311	0.230699	0.264215	0.225483	0.229786	0.1771	0.208659	0.248174	0.21218	0.213615	0.213093	0.19614	0.226004	0.251565	0.240089	0.252739	0.199139	0.246218	0.216614	0.176578	0.219614	0.207877	0.209442	0.238132	0.275561	0.247392	0.196661	0.272953
209	GLAB863	WAB0001254	0.117501	0.194053	0.137454	0.138498	0.148148	0.146322	0.146062	0.193792	0.182577	0.151278	0.16758	0.16758	0.187663	0.189358	0.0277778	0.167058	0.154147	0.145149	0.146453	0.153625	0.176708	0.192097	0.191054	0.190662	0.168362	0.155842	0.18023	0.157799	0.152713	0.156886	0.165363	0.18662	0.193792	0.192227	0.185576	0.141888	0.182968	0.182838	0.190141	0.155582	0.141367	0.148539	0.196401	0.213224	0.176839	0.168492	0.210746
210	GLAB1241	WAB0021864	0.146062	0.230699	0.0985916	0.134585	0.159885	0.14228	0.0907668	0.0731612	0.214397	0.140323	0.139671	0.18362	0.0745957	0.0744653	0.160016	0.00912885	0.156103	0.125978	0.0908972	0.110329	0.143453	0.121283	0.170318	0.179577	0.178013	0.153886	0.057903	0.11711	0.158059	0.115545	0.165493	0.175926	0.0723787	0.184924	0.0785081	0.09494	0.0714658	0.166406	0.229917	0.0710746	0.146974	0.0798122	0.185055	0.0908972	0.185055	0.176056	0.088289
211	GLAB1023	WAB0032592	0.130151	0.199791	0.128847	0.0815076	0.0878978	0.0588159	0.124674	0.165102	0.172014	0.0692488	0.147235	0.167971	0.166275	0.16771	0.142932	0.144105	0.0798122	0.0893323	0.115545	0.13302	0.154147	0.182447	0.15819	0.161059	0.163276	0.0662493	0.157016	0.135889	0.0871153	0.123109	0.127543	0.163928	0.162754	0.178273	0.167319	0.121022	0.161059	0.152061	0.192358	0.132368	0.0924622	0.124544	0.176187	0.194184	0.157016	0.15832	0.190402
212	GLAB1321	WAB0025343	0.119979	0.208399	0.139671	0.103156	0.112154	0.108894	0.134716	0.176187	0.182968	0.114371	0.151017	0.162102	0.182838	0.178534	0.144105	0.160146	0.118023	0.113198	0.128586	0.139671	0.151408	0.188315	0.170188	0.172926	0.160407	0.112937	0.174491	0.137846	0.121153	0.140193	0.128065	0.168101	0.175926	0.188967	0.178665	0.124022	0.174231	0.168492	0.193792	0.146322	0.107068	0.136672	0.185185	0.204356	0.153625	0.163928	0.200574
213	GLAB1254	WAB0008919	0.13602	0.205008	0.124804	0.0915493	0.0972874	0.0525561	0.122979	0.173578	0.179186	0.075639	0.1518	0.177491	0.164841	0.166536	0.144627	0.142932	0.0890715	0.0942879	0.119979	0.133672	0.156625	0.18023	0.158581	0.163537	0.169797	0.0779864	0.157277	0.13602	0.0920709	0.127934	0.132238	0.164841	0.171753	0.171231	0.168492	0.123761	0.159885	0.155321	0.196922	0.130151	0.0855503	0.127021	0.176708	0.190402	0.159624	0.172014	0.18662
214	GLAB76	WAB0025744	0.128456	0.211659	0.0916797	0.112415	0.137585	0.128847	0.0952008	0.125848	0.189228	0.122848	0.128717	0.161841	0.124152	0.133151	0.149061	0.111372	0.131716	0.0984611	0.0828117	0.103417	0.132499	0.13289	0.155973	0.157147	0.156495	0.134194	0.121674	0.103938	0.137846	0.0204747	0.144757	0.157538	0.126109	0.171753	0.130151	0.088289	0.1265	0.145931	0.206182	0.0938967	0.13615	0.0858112	0.165363	0.154538	0.162885	0.156103	0.1518
215	GLAB1249	WAB0001966	0.173187	0.255738	0.123631	0.159624	0.187272	0.171231	0.117371	0.0650756	0.239697	0.168362	0.166145	0.206703	0.0959833	0.0479917	0.186098	0.0782473	0.181925	0.152713	0.120501	0.134846	0.174231	0.135629	0.197835	0.202921	0.200704	0.183881	0.075639	0.14554	0.18362	0.13602	0.193271	0.197574	0.0652061	0.206834	0.0863328	0.12024	0.0616849	0.186359	0.25626	0.0950704	0.173448	0.110329	0.209311	0.0839854	0.207355	0.199009	0.0820292
216	GLAB892	WAB0007970	0.136802	0.20566	0.127152	0.0854199	0.0884194	0.0509911	0.123761	0.173839	0.174491	0.0832029	0.151017	0.172535	0.167188	0.168101	0.143845	0.14554	0.0865936	0.0946792	0.121283	0.132629	0.160016	0.181012	0.166927	0.170057	0.168753	0.0719875	0.157016	0.140193	0.088941	0.12976	0.136411	0.17397	0.171753	0.176448	0.167971	0.126369	0.161972	0.162102	0.195097	0.131977	0.0807251	0.128065	0.185446	0.194836	0.162233	0.171231	0.191054
217	GLAB1290	WAB0021596	0.124022	0.206964	0.0190402	0.116328	0.141367	0.126761	0.0731612	0.127934	0.195879	0.126369	0.123109	0.161059	0.118153	0.119588	0.131716	0.099374	0.140845	0.110981	0.0738132	0.0940271	0.127282	0.123761	0.151017	0.156755	0.154799	0.140193	0.110981	0.101069	0.142932	0.0877673	0.147366	0.150235	0.12663	0.154278	0.121022	0.0809859	0.115023	0.140193	0.212572	0.0852895	0.130151	0.075639	0.161711	0.144757	0.161581	0.158712	0.140975
218	GLAB901	WAB0002180	0.144888	0.2277	0.127804	0.125848	0.153234	0.146844	0.125717	0.161581	0.200052	0.140584	0.10433	0.182447	0.158581	0.162102	0.169797	0.141367	0.151539	0.12024	0.120501	0.115676	0.118805	0.172014	0.16145	0.170057	0.171883	0.152452	0.15506	0.110329	0.159103	0.128326	0.157277	0.160016	0.160929	0.175143	0.155973	0.118284	0.156234	0.151148	0.218701	0.128847	0.148539	0.114893	0.173187	0.186228	0.175274	0.179317	0.182707
219	GLAB1741	WAB0001530	0.191967	0.276343	0.143975	0.18023	0.205269	0.191315	0.140584	0.103808	0.261346	0.185837	0.18049	0.225874	0.0864632	0.0958529	0.207746	0.0952008	0.204877	0.172926	0.139411	0.156234	0.19314	0.147105	0.212963	0.223918	0.224178	0.203052	0.0941575	0.163146	0.204356	0.156886	0.20879	0.217397	0.105243	0.227439	0.0911581	0.137715	0.109025	0.204486	0.277647	0.107851	0.194184	0.133672	0.227439	0.0103026	0.226395	0.220136	0.0149974
220	GLAB1295	WAB0001345	0.171101	0.257564	0.125196	0.161189	0.18675	0.172274	0.122066	0.111763	0.241784	0.16758	0.163667	0.20579	0.074987	0.0982003	0.185837	0.0808555	0.185837	0.154147	0.122457	0.137976	0.173709	0.127021	0.194184	0.203834	0.201617	0.184924	0.0991132	0.143062	0.185576	0.137194	0.191315	0.196531	0.111502	0.210355	0.100548	0.12024	0.0980699	0.185707	0.25939	0.0932446	0.175926	0.116719	0.205138	0.0318206	0.206573	0.201095	0.0337767
221	GLAB1207	WAB0007957	0.188706	0.272561	0.141758	0.176708	0.20253	0.187011	0.135889	0.100678	0.256521	0.182577	0.179186	0.222353	0.0847679	0.0928534	0.20253	0.0916797	0.201095	0.169145	0.137194	0.152191	0.188185	0.143845	0.21205	0.221961	0.219875	0.198618	0.0888106	0.160407	0.199922	0.152191	0.205269	0.21518	0.10133	0.225222	0.0878978	0.133672	0.107329	0.203052	0.274909	0.104851	0.190662	0.130673	0.224048	0.0147366	0.225352	0.216354	0.0151278
222	GLAB911	WAB0029246	0.181012	0.244914	0.175274	0.167971	0.182838	0.187141	0.171622	0.213615	0.228221	0.179577	0.178013	0.219092	0.218179	0.219614	0.185576	0.198878	0.183751	0.166145	0.167058	0.173448	0.175404	0.217397	0.147757	0.153495	0.212963	0.191445	0.209963	0.17397	0.196009	0.179969	0.182186	0.150887	0.213093	0.163146	0.219353	0.167188	0.213485	0.156495	0.226656	0.185316	0.181925	0.175143	0.14867	0.240089	0.140454	0.212441	0.236046
223	GLAB1021	WAB0001887	0.157277	0.237872	0.107068	0.144627	0.169145	0.152321	0.097157	0.0704225	0.226265	0.150365	0.146322	0.195879	0.0841158	0.0584246	0.172405	0.0400365	0.167971	0.13602	0.0946792	0.118023	0.156755	0.128978	0.17736	0.187793	0.188837	0.165754	0.0502087	0.127413	0.164319	0.123239	0.178404	0.183099	0.0706834	0.19301	0.0723787	0.098722	0.0739437	0.173057	0.239828	0.0745957	0.157538	0.0852895	0.192488	0.0820292	0.190923	0.186359	0.0792906
224	GLAB1232	WAB0009454	0.134324	0.200313	0.130934	0.0846375	0.0855503	0.0653365	0.128065	0.172926	0.172274	0.0788993	0.143845	0.171361	0.170449	0.172144	0.148931	0.150626	0.0856807	0.0955921	0.120631	0.134585	0.15519	0.186359	0.161059	0.166275	0.166275	0.0719875	0.163928	0.133542	0.0922014	0.127282	0.1235	0.16445	0.17084	0.180751	0.173578	0.121153	0.16784	0.15832	0.193662	0.136802	0.0803338	0.129238	0.175796	0.199139	0.15506	0.167188	0.195357
225	GLAB1209	WAB0021889	0.12963	0.171492	0.155712	0.139541	0.160668	0.16445	0.155973	0.196401	0.171231	0.154017	0.176317	0.134194	0.198618	0.193532	0.164189	0.174361	0.156103	0.143192	0.150887	0.15519	0.181925	0.207746	0.195357	0.189098	0.13915	0.16458	0.187793	0.152843	0.156886	0.161711	0.171361	0.190271	0.194836	0.195749	0.197183	0.143975	0.185968	0.179447	0.183359	0.160016	0.166797	0.154017	0.201617	0.220266	0.207094	0.0545123	0.217527
226	GLAB1595	WAB0029386	0.184533	0.0628586	0.209181	0.18975	0.203834	0.21531	0.21192	0.255738	0.181403	0.203573	0.220005	0.162493	0.256912	0.258086	0.195749	0.23735	0.216745	0.198226	0.211007	0.214528	0.234611	0.266562	0.232525	0.236698	0.17723	0.212572	0.252869	0.217919	0.217788	0.219092	0.197705	0.230438	0.256651	0.247913	0.256651	0.205399	0.250391	0.222092	0.179447	0.226395	0.212441	0.215441	0.244131	0.279212	0.25	0.190793	0.276343
227	GLAB1026	WAB0001126	0.119327	0.197574	0.111242	0.0828117	0.100678	0.0914189	0.108633	0.141758	0.173839	0.0886802	0.129369	0.152452	0.146453	0.153234	0.143323	0.125456	0.10772	0.0513824	0.104069	0.114893	0.136802	0.164058	0.149191	0.152321	0.150756	0.0983307	0.139802	0.115806	0.105112	0.101069	0.128847	0.154669	0.139932	0.166797	0.144366	0.10759	0.148148	0.138628	0.189098	0.114111	0.108894	0.107981	0.16458	0.176187	0.158059	0.150104	0.172405
228	GLAB1285	WAB0008674	0.115154	0.19927	0.0997653	0.0916797	0.0997653	0.0931142	0.106025	0.151408	0.169405	0.101461	0.13302	0.157929	0.14554	0.145931	0.124413	0.121544	0.10433	0.0929838	0.101982	0.104199	0.137194	0.156495	0.157277	0.160146	0.152061	0.101852	0.136802	0.112285	0.111633	0.114111	0.117632	0.157538	0.149583	0.160798	0.144236	0.103938	0.139019	0.143062	0.184142	0.110329	0.0863328	0.104591	0.169275	0.171101	0.14254	0.150104	0.166797
229	GLAB1242	WAB0021734	0.125456	0.149322	0.160798	0.145018	0.162102	0.169145	0.161189	0.199009	0.169797	0.157016	0.177491	0.133412	0.203052	0.198226	0.159364	0.180621	0.165363	0.147757	0.152713	0.166406	0.178273	0.204356	0.19001	0.190793	0.126109	0.167449	0.196661	0.163276	0.166797	0.161711	0.156886	0.181142	0.198748	0.19301	0.203312	0.150496	0.191575	0.179447	0.176317	0.169927	0.166015	0.162885	0.197053	0.226787	0.20579	0.147626	0.224309
230	GLAB1014	WAB0009305	0.137585	0.220396	0.0898539	0.122718	0.145409	0.134324	0.0908972	0.134064	0.199139	0.134324	0.119979	0.178534	0.133803	0.12663	0.150756	0.104591	0.146322	0.115284	0.0920709	0.0984611	0.141758	0.132499	0.159624	0.166927	0.172144	0.14254	0.122979	0.107329	0.148148	0.106155	0.15493	0.163928	0.133281	0.165754	0.13302	0.0846375	0.120762	0.149322	0.214789	0.0978091	0.133803	0.08229	0.178925	0.150496	0.170579	0.172535	0.147757
231	GLAB156	WAB0001416	0.137063	0.225222	0.0881586	0.127543	0.152452	0.131325	0.0768127	0.0988524	0.206703	0.131586	0.133412	0.178795	0.0979395	0.0894627	0.150235	0.06012	0.148409	0.118545	0.0782473	0.100548	0.138628	0.12037	0.161189	0.167971	0.169405	0.143323	0.0880282	0.108372	0.150104	0.112806	0.157016	0.163015	0.0980699	0.173448	0.103678	0.0890715	0.0833333	0.151669	0.223005	0.075639	0.138367	0.0777256	0.173578	0.12011	0.171753	0.174883	0.115806
232	GLAB899	WAB0001512	0.171361	0.252087	0.121283	0.157799	0.184272	0.167188	0.115023	0.0752478	0.238132	0.163667	0.162885	0.205269	0.0918101	0.0121283	0.185576	0.0740741	0.18036	0.149713	0.113589	0.133542	0.170449	0.125456	0.194184	0.1994	0.198096	0.18049	0.0732916	0.139802	0.181925	0.138498	0.191054	0.198096	0.0747261	0.204747	0.0873761	0.11398	0.0279082	0.188315	0.255477	0.0880282	0.17097	0.103938	0.206573	0.0920709	0.203312	0.199009	0.0898539
233	GLAB1356	WAB0002103	0.118675	0.202921	0.0976787	0.0914189	0.111372	0.100026	0.0950704	0.131195	0.176187	0.0982003	0.11724	0.152973	0.134585	0.134716	0.138889	0.111372	0.113589	0.0697705	0.0852895	0.104721	0.128586	0.140193	0.149713	0.152321	0.147887	0.106677	0.127673	0.103938	0.114502	0.0843766	0.126239	0.150365	0.12989	0.165754	0.132499	0.0942879	0.127282	0.137324	0.18988	0.102765	0.115936	0.0914189	0.162233	0.159624	0.160929	0.153756	0.156364
234	GLAB1327	WAB0001448	0.183099	0.261476	0.125717	0.170057	0.192227	0.178534	0.1265	0.113459	0.244784	0.175404	0.166667	0.21518	0.114502	0.100548	0.192097	0.104851	0.188185	0.158712	0.12663	0.142149	0.178795	0.121935	0.201487	0.207486	0.207746	0.187793	0.100939	0.151539	0.19001	0.139019	0.197053	0.208399	0.11085	0.209963	0.0928534	0.12963	0.112154	0.192749	0.259259	0.113589	0.18036	0.121544	0.213745	0.112154	0.214919	0.211789	0.109677
235	GLAB1342	WAB0002169	0.136933	0.177491	0.151278	0.124022	0.127934	0.126239	0.149452	0.190141	0.161841	0.140975	0.170449	0.156886	0.193923	0.190402	0.0979395	0.170709	0.136281	0.12963	0.14254	0.160407	0.176839	0.204617	0.193662	0.192619	0.150104	0.141758	0.184272	0.156234	0.137846	0.152713	0.159755	0.190402	0.189619	0.199791	0.193401	0.138758	0.18662	0.178925	0.180882	0.158972	0.129499	0.149843	0.200052	0.219484	0.169666	0.160276	0.21518
236	GLAB1323	WAB0032872	0.152061	0.23722	0.12989	0.136933	0.161972	0.160537	0.134324	0.165493	0.214397	0.150626	0.121544	0.186228	0.163015	0.171101	0.169797	0.146192	0.157668	0.12976	0.12663	0.129369	0.100026	0.177491	0.151278	0.163146	0.178273	0.163276	0.159755	0.125717	0.170188	0.125587	0.16471	0.150626	0.16471	0.168492	0.169275	0.124413	0.16471	0.152843	0.221049	0.132499	0.154278	0.126761	0.16132	0.194836	0.180751	0.182055	0.19314
237	GLAB1281	WAB0020636	0.135107	0.197314	0.133151	0.0897235	0.0906364	0.0833333	0.134064	0.172405	0.176187	0.0868545	0.152191	0.171361	0.173578	0.174491	0.14867	0.152191	0.080073	0.102113	0.12037	0.142149	0.162233	0.190271	0.165754	0.166536	0.155321	0.0735524	0.166015	0.14241	0.0871153	0.12963	0.115545	0.170449	0.17084	0.184664	0.174883	0.127804	0.168753	0.158842	0.188576	0.139411	0.0914189	0.129499	0.181012	0.200704	0.161711	0.166015	0.196401
238	GLAB1012	WAB0001679	0.187793	0.267866	0.136933	0.181273	0.204747	0.187663	0.131977	0.0701617	0.254043	0.184794	0.179447	0.225613	0.0915493	0.0791601	0.201226	0.0855503	0.197966	0.170579	0.127152	0.150756	0.186228	0.150104	0.209051	0.214528	0.219223	0.201878	0.0758999	0.157799	0.199922	0.145409	0.206442	0.213354	0.0699009	0.22457	0.0805947	0.13615	0.0901148	0.199531	0.269171	0.0996348	0.189489	0.127413	0.220266	0.084507	0.222613	0.214397	0.0828117
239	GLAB1007	WAB0001493	0.190793	0.274387	0.142019	0.178013	0.203312	0.188967	0.137846	0.100417	0.258607	0.182838	0.179447	0.224439	0.0847679	0.0925926	0.204747	0.0914189	0.2024	0.171231	0.136411	0.15506	0.190141	0.144888	0.211007	0.222222	0.222874	0.200965	0.0884194	0.160407	0.202139	0.153495	0.207094	0.214919	0.102243	0.226004	0.0892019	0.134455	0.107329	0.204095	0.27517	0.104851	0.192488	0.130412	0.225352	0.0121283	0.224439	0.218179	0.0135629
240	GLAB1639	WAB0020155	0.16471	0.25013	0.127673	0.152061	0.183229	0.172405	0.117501	0.0113459	0.232264	0.163798	0.162363	0.203312	0.0992436	0.0782473	0.188315	0.0770736	0.175274	0.14241	0.108764	0.136281	0.169927	0.1488	0.18988	0.198487	0.192619	0.178273	0.0752478	0.142801	0.18036	0.130021	0.18675	0.190923	0.0121283	0.210616	0.0779864	0.118153	0.0890715	0.181664	0.248044	0.105112	0.175535	0.110981	0.201095	0.103156	0.203443	0.194705	0.099374
241	GLAB1018	WAB0001580	0.168753	0.24987	0.119197	0.15519	0.182055	0.16471	0.112676	0.0770736	0.235263	0.161711	0.16132	0.202921	0.0928534	0.0131716	0.182707	0.0738132	0.178013	0.147366	0.115154	0.130151	0.166927	0.123239	0.191315	0.196531	0.195749	0.176839	0.0735524	0.140063	0.178925	0.136933	0.188445	0.195488	0.0760303	0.203443	0.0876369	0.112546	0.0267345	0.185446	0.252087	0.0856807	0.168101	0.102895	0.204356	0.0931142	0.201487	0.196661	0.0914189
242	GLAB1293	WAB0029581	0.1518	0.23422	0.101721	0.13915	0.169014	0.152191	0.0952008	0.0985916	0.220657	0.149583	0.139932	0.187924	0.0824204	0.0843766	0.161059	0.0714658	0.16132	0.132107	0.102113	0.116328	0.147105	0.112154	0.172796	0.180621	0.183229	0.167058	0.0818988	0.125326	0.167319	0.110589	0.16784	0.175013	0.0980699	0.184142	0.090506	0.102765	0.0811163	0.165102	0.232525	0.083855	0.155321	0.0899844	0.186881	0.11072	0.19288	0.179969	0.108112
243	GLAB1286	WAB0021467	0.132499	0.19314	0.138237	0.0878978	0.0846375	0.0880282	0.138498	0.178143	0.170709	0.0850287	0.155582	0.171361	0.180621	0.181273	0.147105	0.158451	0.0752478	0.0989828	0.128978	0.142932	0.163276	0.191054	0.170188	0.171622	0.166667	0.0704225	0.173187	0.146322	0.0910277	0.13615	0.122848	0.172796	0.176578	0.184403	0.18349	0.128326	0.174622	0.160146	0.184664	0.142019	0.0901148	0.135237	0.182968	0.205138	0.163146	0.159364	0.201356
244	GLAB930	WAB0001605	0.19001	0.27543	0.143323	0.179577	0.203834	0.189619	0.139671	0.102504	0.259651	0.184924	0.181794	0.224961	0.0855503	0.0933751	0.206051	0.0942879	0.203443	0.171231	0.138758	0.155842	0.191315	0.146714	0.214137	0.223005	0.223266	0.201487	0.0924622	0.16145	0.202921	0.156364	0.206834	0.217006	0.103286	0.226526	0.0907668	0.136281	0.109677	0.205399	0.276213	0.106155	0.19301	0.132238	0.226917	0.0121283	0.226265	0.219744	0.0135629
245	GLAB1328	WAB0014992	0.153886	0.229395	0.131455	0.142149	0.163537	0.158712	0.137715	0.175535	0.215441	0.151669	0.124022	0.184924	0.173839	0.176317	0.170318	0.156625	0.166797	0.137194	0.128847	0.137976	0.131716	0.173187	0.169536	0.178143	0.180882	0.164319	0.171361	0.133672	0.171753	0.136281	0.157668	0.170449	0.174752	0.185707	0.172014	0.13302	0.168884	0.159103	0.230177	0.143845	0.164971	0.134716	0.184794	0.201487	0.189098	0.193662	0.198748
246	GLAB1318	WAB0001125	0.145018	0.223396	0.12337	0.134846	0.160668	0.156625	0.127673	0.161189	0.20579	0.150104	0.117632	0.181273	0.157538	0.159364	0.165232	0.139411	0.156886	0.13276	0.115154	0.119979	0.110068	0.172535	0.157407	0.165493	0.178273	0.158712	0.156234	0.111763	0.166015	0.131586	0.162102	0.159233	0.160668	0.175274	0.157929	0.112154	0.152452	0.155973	0.223526	0.122718	0.156886	0.115676	0.165493	0.184664	0.176187	0.184924	0.180751
247	GLAB871	WAB0029266	0.140193	0.206834	0.13289	0.135498	0.161841	0.158842	0.134977	0.177491	0.210485	0.151017	0.142019	0.1741	0.177752	0.176708	0.165754	0.157277	0.161059	0.13276	0.131455	0.12976	0.140975	0.179577	0.140845	0.143062	0.169275	0.162624	0.171492	0.130803	0.165623	0.141497	0.150365	0.138628	0.176317	0.157277	0.179317	0.125587	0.170057	0.0830725	0.222483	0.142932	0.159624	0.135237	0.146583	0.201226	0.170579	0.174883	0.198226
248	GLAB979	WAB0029087	0.122587	0.204095	0.0706834	0.109807	0.137063	0.12024	0.0672926	0.117371	0.192488	0.119588	0.12024	0.160668	0.113328	0.110589	0.137063	0.0846375	0.131847	0.102504	0.0708138	0.086072	0.12337	0.126239	0.153625	0.160668	0.151148	0.134846	0.102504	0.0985916	0.13615	0.092723	0.143845	0.1518	0.118153	0.159885	0.11072	0.0665102	0.109937	0.141367	0.206312	0.0812467	0.125848	0.064554	0.161581	0.136802	0.159233	0.152843	0.132499
249	GLAB1730	WAB0001502	0.171101	0.25313	0.122066	0.158842	0.185185	0.168884	0.116328	0.0773344	0.237872	0.165493	0.163928	0.205529	0.096505	0.0129108	0.186098	0.077204	0.182186	0.150756	0.115676	0.133542	0.171361	0.125717	0.195488	0.200183	0.199139	0.182316	0.077204	0.141628	0.183229	0.139802	0.19288	0.199661	0.0768127	0.204225	0.0899844	0.115545	0.0267345	0.188576	0.255216	0.0893323	0.17097	0.106286	0.206442	0.0957225	0.204356	0.199531	0.0932446
250	GLAB1210	WAB0036829	0.158451	0.227178	0.148539	0.146974	0.17097	0.170057	0.142149	0.18036	0.214789	0.155451	0.137194	0.191315	0.182316	0.181012	0.168492	0.165363	0.170318	0.14254	0.139019	0.14567	0.131325	0.184272	0.14867	0.152713	0.181142	0.165754	0.176969	0.138367	0.179708	0.143584	0.169275	0.134455	0.181142	0.16132	0.177882	0.132107	0.175274	0.142801	0.229525	0.146844	0.164058	0.13615	0.150235	0.205008	0.185968	0.195227	0.20266
251	GLAB1305	WAB0009462	0.187663	0.267084	0.137063	0.180882	0.203573	0.18675	0.132629	0.0693792	0.253912	0.184142	0.178013	0.224178	0.0908972	0.0785081	0.199531	0.083855	0.19627	0.170188	0.127804	0.148539	0.185185	0.150496	0.208399	0.216223	0.219614	0.200443	0.075639	0.159233	0.19927	0.145279	0.208138	0.213224	0.0701617	0.225483	0.0812467	0.137324	0.0877673	0.199661	0.26904	0.0984611	0.188837	0.128065	0.221701	0.08229	0.223005	0.214006	0.0805947
252	GLAB1259	WAB0020603	0.158712	0.236828	0.135759	0.145149	0.168884	0.171361	0.140975	0.178925	0.221309	0.16145	0.113198	0.188445	0.175013	0.175665	0.179317	0.158581	0.171101	0.14228	0.135107	0.14228	0.128717	0.17723	0.165493	0.170057	0.188315	0.174883	0.173318	0.12963	0.174752	0.141888	0.169275	0.165754	0.17723	0.184272	0.173709	0.133933	0.17084	0.161581	0.232134	0.145801	0.169536	0.138237	0.175796	0.197444	0.193923	0.193923	0.196009
253	GLAB768	WAB0002148	0.165102	0.235655	0.143453	0.152321	0.171361	0.170188	0.142149	0.176839	0.220657	0.15506	0.112937	0.19288	0.173187	0.1771	0.180099	0.159233	0.167971	0.146844	0.137324	0.134585	0.119327	0.182055	0.160407	0.167449	0.194705	0.173187	0.168884	0.131455	0.180099	0.14228	0.163146	0.163537	0.176056	0.179838	0.176839	0.134064	0.169927	0.159885	0.232394	0.140063	0.172274	0.138106	0.169014	0.200052	0.191836	0.191706	0.196792
254	GLAB1019	WABTMP9	0.154147	0.167188	0.169797	0.154538	0.178925	0.170449	0.16771	0.208138	0.171753	0.167058	0.179186	0.156103	0.208007	0.205269	0.164319	0.18662	0.180099	0.155842	0.163667	0.170579	0.181925	0.21192	0.190271	0.189228	0.132629	0.174491	0.204225	0.170579	0.184403	0.173839	0.157016	0.186881	0.20579	0.200313	0.202269	0.160016	0.198357	0.181794	0.170057	0.172274	0.171492	0.168362	0.197966	0.233177	0.201226	0.155582	0.230569
255	GLAB2041	WAB0009047	0.154408	0.238002	0.10746	0.141628	0.166927	0.152191	0.101982	0.0906364	0.224309	0.149061	0.148539	0.189098	0.0739437	0.0752478	0.168884	0.0688576	0.165754	0.133803	0.104982	0.119718	0.157538	0.122848	0.181664	0.188185	0.186098	0.164841	0.0790297	0.127413	0.165754	0.119979	0.172535	0.182707	0.0903756	0.193792	0.0804643	0.1012	0.0818988	0.172666	0.239045	0.0739437	0.155321	0.0963745	0.196531	0.0434272	0.193662	0.184142	0.0417319
256	GLAB2024	WAB0001973	0.140845	0.221049	0.0894627	0.124935	0.153365	0.13602	0.0858112	0.079421	0.207877	0.134455	0.133542	0.175274	0.0837246	0.0423839	0.152973	0.0646844	0.150626	0.119197	0.0893323	0.102765	0.141236	0.108503	0.163406	0.169536	0.169145	0.149974	0.0735524	0.116067	0.15193	0.108764	0.158972	0.16784	0.0796818	0.175535	0.0818988	0.0868545	0.0491654	0.157016	0.223135	0.0661189	0.138237	0.0786385	0.178143	0.0933751	0.178534	0.170057	0.0898539
257	GLAB1783	WAB0008947	0.18988	0.274257	0.141888	0.178143	0.203443	0.189228	0.13928	0.100809	0.258738	0.184272	0.179577	0.224048	0.0843766	0.0914189	0.204877	0.0933751	0.203052	0.17084	0.137324	0.154669	0.190923	0.145279	0.211398	0.222092	0.222874	0.201356	0.0912885	0.160668	0.202269	0.15493	0.207486	0.214528	0.102113	0.225874	0.0901148	0.135759	0.106677	0.203965	0.275822	0.105243	0.192358	0.131195	0.226004	0.0130412	0.224309	0.218832	0.017084
258	GLAB1338	WAB0001900	0.130543	0.210746	0.0937663	0.116588	0.143323	0.135107	0.0976787	0.133542	0.198487	0.128586	0.103286	0.166927	0.137194	0.135107	0.148148	0.113719	0.136802	0.11072	0.0755086	0.103156	0.113589	0.142149	0.140063	0.153886	0.162363	0.13602	0.127021	0.102243	0.143975	0.106286	0.140063	0.150756	0.134716	0.16458	0.13276	0.0895931	0.12976	0.13602	0.205269	0.103026	0.137454	0.0924622	0.154408	0.157277	0.167058	0.162233	0.15493
259	GLAB2067	WAB0009197	0.177752	0.261346	0.128847	0.164189	0.19001	0.176056	0.125326	0.0915493	0.247392	0.171622	0.163015	0.212963	0.0787689	0.081638	0.191184	0.0760303	0.189358	0.156364	0.122587	0.13915	0.176448	0.12976	0.198487	0.207616	0.208659	0.188967	0.0744653	0.148931	0.187533	0.141497	0.193792	0.2024	0.0928534	0.211137	0.0818988	0.122457	0.097157	0.191575	0.264215	0.0928534	0.178665	0.115284	0.21205	0.0336463	0.211268	0.206442	0.0356025
260	GLAB1753	WAB0001553	0.159103	0.241132	0.110329	0.146062	0.172144	0.155842	0.103026	0.0744653	0.229525	0.154017	0.153234	0.194575	0.0850287	0.0209963	0.172796	0.0652061	0.169405	0.138498	0.106025	0.122587	0.159494	0.116588	0.18349	0.190793	0.187924	0.168753	0.0688576	0.132499	0.170188	0.126761	0.179317	0.187663	0.0739437	0.195357	0.0811163	0.102243	0.0354721	0.178925	0.244523	0.0773344	0.158451	0.0955921	0.197574	0.0868545	0.193923	0.187793	0.0846375
261	GLAB1693	WAB0007981	0.146844	0.223135	0.121935	0.133542	0.158842	0.154669	0.125717	0.166145	0.212702	0.143453	0.120631	0.183751	0.165493	0.166667	0.164841	0.143584	0.154669	0.129369	0.118284	0.129369	0.133151	0.167971	0.166275	0.178665	0.176317	0.153495	0.155712	0.119327	0.157929	0.131586	0.160016	0.167058	0.165623	0.181534	0.163667	0.11711	0.159494	0.148409	0.221309	0.127934	0.156495	0.121674	0.178795	0.189098	0.183881	0.182577	0.186881
262	GLAB2010	WAB0007910	0.157407	0.242306	0.111242	0.145149	0.17097	0.156234	0.105503	0.0925926	0.22783	0.152973	0.151539	0.19314	0.0811163	0.0790297	0.172926	0.0731612	0.171101	0.137846	0.107199	0.124022	0.160276	0.124022	0.185185	0.192227	0.188837	0.168623	0.0791601	0.130151	0.169145	0.124022	0.175274	0.187011	0.0923318	0.196792	0.0808555	0.104069	0.0877673	0.176187	0.242306	0.0777256	0.159103	0.0998957	0.199009	0.0417319	0.197705	0.187402	0.0389932
263	GLAB889	WAB0008976	0.172144	0.187272	0.183751	0.144105	0.143845	0.162885	0.18049	0.218832	0.166667	0.148279	0.193923	0.175665	0.220527	0.220136	0.176317	0.197574	0.145409	0.152713	0.169927	0.183881	0.199531	0.23096	0.211528	0.207746	0.163146	0.144627	0.212311	0.185185	0.142801	0.180621	0.169797	0.21505	0.217006	0.230047	0.21844	0.171361	0.214267	0.207877	0.16784	0.186098	0.143714	0.174361	0.225091	0.244392	0.201617	0.177752	0.241262
264	GLAB2079	WAB0002064	0.100678	0.190402	0.0762911	0.0906364	0.114763	0.107329	0.0802034	0.122587	0.1741	0.103156	0.103417	0.144236	0.119457	0.12011	0.11724	0.0988524	0.112806	0.0833333	0.0808555	0.0786385	0.112285	0.12976	0.134977	0.143062	0.138498	0.114502	0.112546	0.0786385	0.121283	0.0869849	0.123109	0.135237	0.120762	0.145018	0.120501	0.0755086	0.114502	0.125848	0.186881	0.0855503	0.106025	0.0799426	0.153365	0.146322	0.146844	0.141236	0.143062
265	GLAB2026	WAB0001975	0.139541	0.220527	0.0912885	0.125196	0.153104	0.135759	0.084507	0.0747261	0.206834	0.135237	0.134455	0.175013	0.0805947	0.0382107	0.152452	0.060772	0.150365	0.117371	0.0901148	0.103026	0.140454	0.106416	0.163406	0.168884	0.168101	0.149191	0.071205	0.115284	0.151148	0.107199	0.158712	0.167188	0.0757694	0.17397	0.0777256	0.0852895	0.0466875	0.157799	0.223135	0.0640323	0.137846	0.0775952	0.176056	0.0878978	0.178795	0.169275	0.0846375
266	GLAB1722	WAB0001486	0.16445	0.245436	0.115936	0.152321	0.18036	0.160146	0.109416	0.0938967	0.235133	0.160668	0.154017	0.205399	0.0573813	0.0962441	0.177621	0.0718571	0.170188	0.146844	0.111372	0.1235	0.167319	0.128195	0.187011	0.196922	0.196661	0.172014	0.0834637	0.134977	0.178665	0.124022	0.184794	0.190141	0.0952008	0.200443	0.088941	0.114111	0.0929838	0.178273	0.248305	0.0843766	0.165102	0.105112	0.199531	0.0811163	0.200052	0.190532	0.0804643
267	GLAB1282	WAB0001466	0.181273	0.264867	0.130934	0.167188	0.194053	0.179577	0.127282	0.0924622	0.25013	0.174883	0.168101	0.214919	0.0809859	0.0841158	0.19627	0.0798122	0.192358	0.160407	0.125065	0.143192	0.178404	0.133281	0.202791	0.211659	0.21192	0.19301	0.0764215	0.152973	0.191054	0.14554	0.197053	0.206703	0.0936359	0.215702	0.083855	0.123891	0.0988524	0.195357	0.266432	0.0942879	0.182186	0.118545	0.215832	0.0276474	0.217006	0.209963	0.0296035
268	GLAB2023	WAB0029969	0.12037	0.20579	0.058555	0.10759	0.135368	0.117893	0.0736828	0.102895	0.191054	0.119718	0.118153	0.156103	0.0920709	0.0924622	0.127804	0.0758999	0.128065	0.100809	0.075639	0.0807251	0.118414	0.113198	0.146714	0.154147	0.150496	0.131064	0.0830725	0.0953312	0.131977	0.0843766	0.142671	0.149843	0.101591	0.153104	0.105112	0.0743349	0.0892019	0.133412	0.201878	0.0550339	0.120762	0.0683359	0.156625	0.121283	0.158842	0.148279	0.117501
269	GLAB1719	WAB0001477	0.137324	0.220657	0.0851591	0.123239	0.149843	0.133281	0.0817684	0.0919405	0.204877	0.13302	0.130673	0.174622	0.0957225	0.0569901	0.152582	0.0829421	0.147626	0.115676	0.0725091	0.101591	0.138628	0.116328	0.161059	0.170449	0.166406	0.145931	0.0804643	0.111502	0.147366	0.104721	0.154799	0.16758	0.0914189	0.174231	0.0948096	0.0828117	0.0649452	0.155842	0.220657	0.0683359	0.136411	0.0751174	0.177752	0.111372	0.172926	0.169145	0.108633
270	GLAB2011	WAB0001953	0.175926	0.254173	0.1265	0.165884	0.193532	0.1741	0.120501	0.126239	0.242045	0.176839	0.154799	0.207746	0.114763	0.116458	0.185055	0.103286	0.189098	0.154017	0.126891	0.13928	0.168492	0.0777256	0.190532	0.19314	0.19627	0.188576	0.121805	0.150104	0.190271	0.135759	0.190662	0.194836	0.124674	0.206573	0.118153	0.127021	0.108764	0.18362	0.252739	0.117762	0.178795	0.119197	0.206442	0.131716	0.213615	0.207877	0.128978
271	GLAB2065	WAB0002031	0.147105	0.224439	0.123891	0.132238	0.157016	0.153756	0.115415	0.152713	0.207616	0.146453	0.114502	0.178273	0.158059	0.146453	0.157929	0.136411	0.156364	0.128586	0.117632	0.122848	0.11385	0.162885	0.14567	0.15832	0.172796	0.155451	0.147105	0.113459	0.160798	0.126761	0.15506	0.145801	0.152191	0.165102	0.156364	0.108242	0.141106	0.1518	0.220005	0.119849	0.153495	0.11698	0.15819	0.180751	0.174361	0.179186	0.177882
272	GLAB912	WAB0024049	0.166406	0.220527	0.160146	0.160537	0.185707	0.176187	0.157277	0.198226	0.231612	0.166275	0.169405	0.20266	0.20253	0.203965	0.186228	0.183751	0.177752	0.15519	0.148018	0.161972	0.164971	0.201226	0.149061	0.139411	0.189489	0.178925	0.195357	0.153365	0.184794	0.16458	0.181403	0.139541	0.196661	0.105895	0.197053	0.152582	0.19627	0.141106	0.23109	0.171231	0.181142	0.162363	0.138367	0.226526	0.183751	0.200835	0.222744
273	GLAB2012	WAB0001954	0.170188	0.244131	0.129238	0.163276	0.190662	0.176448	0.127282	0.109155	0.236046	0.171492	0.161059	0.205921	0.112415	0.103547	0.182055	0.103417	0.184664	0.156364	0.128195	0.143062	0.168492	0.122587	0.189619	0.197314	0.197053	0.185707	0.103026	0.150756	0.188054	0.13302	0.186359	0.193923	0.107329	0.207355	0.105764	0.128717	0.107068	0.185185	0.244131	0.106286	0.177621	0.123631	0.203704	0.11698	0.214658	0.201878	0.114763
274	GLAB1935	WAB0001844	0.116197	0.198878	0.0702921	0.105764	0.128456	0.116328	0.0653365	0.103156	0.184794	0.108503	0.115023	0.155582	0.109155	0.106025	0.136672	0.0837246	0.122327	0.0974178	0.0174752	0.0945488	0.116328	0.123109	0.140975	0.148409	0.14554	0.122457	0.0961137	0.0940271	0.124674	0.0841158	0.132238	0.141628	0.102374	0.161059	0.109546	0.0637715	0.102243	0.134716	0.19614	0.0719875	0.123109	0.0592071	0.154147	0.133281	0.1518	0.150104	0.128978
275	GLAB2077	WAB0002062	0.15193	0.234481	0.103156	0.138628	0.164971	0.14867	0.0979395	0.0614241	0.220788	0.145279	0.143714	0.189489	0.0768127	0.0588159	0.16458	0.0397757	0.159103	0.131325	0.0952008	0.111502	0.152582	0.124022	0.173709	0.183359	0.182838	0.161581	0.0380803	0.124544	0.162233	0.114893	0.172666	0.181142	0.0622066	0.19001	0.0701617	0.0982003	0.0705529	0.169145	0.236568	0.0704225	0.152843	0.0873761	0.189098	0.0774648	0.189619	0.179056	0.0742045
276	GLAB2029	WAB0008979	0.127934	0.208659	0.0781169	0.112024	0.137846	0.120501	0.0699009	0.0963745	0.194705	0.120501	0.117893	0.164971	0.0735524	0.0846375	0.140845	0.0657277	0.131064	0.104199	0.0735524	0.0869849	0.12337	0.117893	0.152843	0.160407	0.157016	0.133151	0.0748565	0.100548	0.134064	0.0906364	0.143975	0.15493	0.0950704	0.164971	0.0884194	0.0715962	0.0769431	0.143845	0.209703	0.0136933	0.124674	0.0672926	0.166927	0.104591	0.165623	0.154799	0.101852
277	GLAB2005	WAB0001948	0.159494	0.242045	0.12011	0.145409	0.176708	0.163015	0.107329	0.0183881	0.226004	0.157016	0.156755	0.196792	0.0937663	0.0753782	0.179969	0.0687272	0.168232	0.136672	0.105634	0.128195	0.162233	0.139802	0.18362	0.191967	0.18675	0.171231	0.0715962	0.137454	0.173448	0.123239	0.179969	0.18675	0.0160407	0.204356	0.0726395	0.110459	0.0830725	0.175143	0.241262	0.0962441	0.167188	0.103156	0.196922	0.100809	0.195879	0.187663	0.0970266
278	GLAB1856	WAB0001729	0.112415	0.206442	0.0868545	0.102504	0.127543	0.12037	0.0902452	0.127021	0.184664	0.114893	0.106286	0.153625	0.131064	0.125717	0.134194	0.102374	0.127934	0.0944184	0.0804643	0.0910277	0.113719	0.140193	0.139541	0.149713	0.147887	0.125717	0.121805	0.0832029	0.12976	0.0938967	0.122718	0.137194	0.1265	0.154017	0.128456	0.0839854	0.118545	0.131455	0.196009	0.0976787	0.122457	0.0825509	0.154408	0.153495	0.14254	0.151539	0.150235
279	GLAB2061	WAB0002025	0.141367	0.224439	0.124674	0.125456	0.150756	0.145409	0.124674	0.160668	0.205529	0.138758	0.114893	0.175404	0.164058	0.16458	0.159233	0.142801	0.153365	0.119979	0.115415	0.128847	0.112676	0.161711	0.141106	0.153104	0.17084	0.148931	0.158059	0.113198	0.156495	0.124413	0.160276	0.14554	0.160146	0.16784	0.159364	0.118023	0.157147	0.143714	0.216614	0.130282	0.150365	0.123239	0.159885	0.185707	0.168101	0.177491	0.184011
280	GLAB2071	WAB0002047	0.125848	0.206051	0.0854199	0.110198	0.136802	0.127282	0.0846375	0.103938	0.192619	0.119979	0.109807	0.15819	0.10746	0.111502	0.141888	0.0858112	0.133542	0.102895	0.0787689	0.0906364	0.120762	0.135629	0.143453	0.152713	0.153104	0.133933	0.0979395	0.062337	0.13302	0.0937663	0.143714	0.146322	0.104199	0.157147	0.115545	0.0775952	0.106677	0.134455	0.204486	0.0805947	0.127021	0.0743349	0.153886	0.129108	0.156755	0.152191	0.126369
281	GLAB1250	WAB0001730	0.137194	0.217658	0.0873761	0.123631	0.149191	0.131325	0.0774648	0.100417	0.203443	0.130021	0.128195	0.174622	0.0752478	0.0876369	0.152452	0.0697705	0.14241	0.115545	0.0807251	0.0983307	0.132238	0.125587	0.160929	0.169666	0.167319	0.143975	0.0752478	0.110068	0.144627	0.0998957	0.155321	0.162885	0.0996348	0.173709	0.0929838	0.080073	0.0788993	0.153625	0.219223	0.0106938	0.13602	0.074987	0.173578	0.105764	0.174883	0.162233	0.103547
282	GLAB1664	WAB0020175	0.124413	0.146192	0.148148	0.134455	0.151148	0.156234	0.152582	0.189098	0.156495	0.146453	0.166275	0.154147	0.195227	0.191445	0.139411	0.167058	0.152582	0.138498	0.14567	0.1518	0.164971	0.205921	0.172666	0.182316	0.151017	0.154017	0.184403	0.151539	0.162102	0.156495	0.150887	0.171361	0.188576	0.186359	0.192358	0.144497	0.184794	0.16771	0.164058	0.157929	0.152582	0.148279	0.187402	0.217136	0.19627	0.166536	0.213876
283	GLAB1604	WAB0020164	0.133542	0.22157	0.0701617	0.122066	0.150756	0.134977	0.0868545	0.112937	0.206312	0.136541	0.130543	0.169536	0.0961137	0.100417	0.144366	0.0817684	0.144757	0.118675	0.0877673	0.0910277	0.130543	0.115154	0.158451	0.164971	0.165754	0.149974	0.083855	0.105373	0.149583	0.0933751	0.157668	0.162102	0.111633	0.16458	0.112285	0.0892019	0.0961137	0.146322	0.220005	0.0610329	0.138628	0.0773344	0.166536	0.12663	0.173839	0.163798	0.122848
284	GLAB1266	WAB0008895	0.117762	0.194575	0.101069	0.086724	0.100548	0.0915493	0.105764	0.151669	0.170449	0.102765	0.130543	0.155582	0.145801	0.145149	0.122587	0.122848	0.103808	0.0922014	0.102504	0.10133	0.138237	0.157799	0.15493	0.157799	0.151539	0.101591	0.13602	0.112415	0.10746	0.114632	0.121283	0.15493	0.150104	0.159755	0.142932	0.103156	0.139802	0.140715	0.184403	0.110589	0.0858112	0.105895	0.165884	0.17084	0.14228	0.149843	0.166536
285	GLAB1806	WAB0001642	0.117371	0.163928	0.140323	0.130282	0.150756	0.150365	0.145018	0.179969	0.161841	0.14228	0.159755	0.104069	0.184011	0.183099	0.145931	0.160537	0.153234	0.133151	0.137063	0.143192	0.166797	0.19314	0.181273	0.178013	0.101852	0.152061	0.178143	0.148409	0.155842	0.146974	0.134194	0.172274	0.179186	0.192488	0.179317	0.134846	0.175926	0.167971	0.165102	0.149322	0.145279	0.142019	0.18662	0.204095	0.187402	0.140193	0.201878
286	GLAB1702	WAB0001443	0.117371	0.199139	0.0678143	0.103417	0.130803	0.114502	0.0597287	0.106677	0.185446	0.114111	0.108894	0.158059	0.102374	0.0998957	0.130282	0.0747261	0.123631	0.0975483	0.0648148	0.0865936	0.118023	0.116458	0.141497	0.148018	0.146192	0.125587	0.0908972	0.0928534	0.130412	0.0821596	0.137324	0.143845	0.105895	0.152321	0.101069	0.0654669	0.0937663	0.13302	0.200183	0.0669014	0.118414	0.0575117	0.15519	0.124022	0.156495	0.151278	0.121022
287	GLAB1957	WAB0001873	0.146844	0.228873	0.0988524	0.135368	0.160407	0.144888	0.0916797	0.0736828	0.214658	0.14228	0.13915	0.184924	0.0719875	0.0721179	0.161841	0.0339071	0.15506	0.125978	0.0877673	0.106025	0.146714	0.119979	0.17097	0.178665	0.178273	0.157538	0.0568597	0.119457	0.157799	0.109285	0.167319	0.176187	0.0732916	0.184142	0.0802034	0.0894627	0.0654669	0.165623	0.229917	0.0671622	0.149191	0.0808555	0.185576	0.0902452	0.185055	0.173709	0.0868545
288	GLAB433	WAB0009729	0.125326	0.150104	0.152973	0.137194	0.153365	0.156886	0.157668	0.193401	0.157799	0.147366	0.169927	0.156755	0.200052	0.19627	0.143975	0.171361	0.156103	0.141758	0.148409	0.15506	0.169145	0.209442	0.176056	0.181925	0.150756	0.157538	0.188706	0.158712	0.163406	0.15819	0.152713	0.173448	0.19288	0.190402	0.19627	0.147235	0.188054	0.169797	0.169275	0.162233	0.155842	0.152582	0.189358	0.221961	0.197574	0.166145	0.218701
289	GLAB2000	WAB0001943	0.163015	0.242697	0.111372	0.149452	0.177882	0.160537	0.111894	0.121283	0.229525	0.160276	0.14554	0.197574	0.110068	0.105503	0.173318	0.0991132	0.171101	0.138367	0.117762	0.120501	0.15506	0.0972874	0.179447	0.18362	0.187141	0.175274	0.121283	0.132107	0.173057	0.118153	0.179577	0.186098	0.121283	0.190271	0.116328	0.113459	0.0998957	0.175013	0.241393	0.101852	0.163406	0.107981	0.191967	0.125717	0.200574	0.189619	0.122718
290	GLAB34	WAB0032219	0.177752	0.188185	0.173709	0.170057	0.187272	0.18975	0.170579	0.213485	0.212441	0.180882	0.178273	0.175796	0.211528	0.21505	0.194966	0.192488	0.191184	0.16458	0.164841	0.173839	0.169536	0.213615	0.195227	0.203965	0.175274	0.192097	0.208529	0.172144	0.190793	0.172796	0.183229	0.195097	0.213485	0.21218	0.210094	0.162624	0.206964	0.192097	0.213485	0.178925	0.189228	0.171622	0.203182	0.235263	0.223526	0.167971	0.232134
291	GLAB1796	WAB0001629	0.156886	0.238915	0.10759	0.142019	0.169405	0.151278	0.0979395	0.0858112	0.224439	0.148409	0.150756	0.191445	0.0937663	0.0457746	0.172405	0.0702921	0.166406	0.134194	0.100156	0.121022	0.155842	0.128717	0.179186	0.185185	0.18662	0.165493	0.077204	0.12989	0.165493	0.124544	0.175796	0.184272	0.0854199	0.191315	0.0923318	0.103156	0.0542514	0.172014	0.240219	0.0755086	0.15519	0.0937663	0.192749	0.0952008	0.190141	0.185576	0.0922014
292	GLAB1519	WAB0019888	0.126761	0.199139	0.125717	0.0742045	0.0856807	0.0761607	0.1265	0.163667	0.168492	0.0713354	0.144888	0.161841	0.163928	0.167971	0.138628	0.143584	0.084507	0.0919405	0.117501	0.13276	0.149974	0.181403	0.157668	0.159494	0.160146	0.0812467	0.158972	0.130673	0.0842462	0.127543	0.126109	0.163667	0.162233	0.175535	0.167058	0.118675	0.161841	0.152061	0.184403	0.131586	0.0842462	0.124022	0.171101	0.192358	0.151408	0.159103	0.188576
293	GLAB2002	WAB0001945	0.121283	0.201748	0.110329	0.116328	0.141888	0.134455	0.10772	0.150235	0.19301	0.125587	0.126369	0.158712	0.156103	0.154408	0.135237	0.132629	0.137063	0.109285	0.108112	0.116067	0.124152	0.15519	0.127152	0.135889	0.155582	0.135889	0.147366	0.111763	0.142801	0.115545	0.137846	0.122587	0.148931	0.135107	0.154017	0.104069	0.147496	0.125196	0.206442	0.121935	0.135368	0.107851	0.136541	0.181142	0.158451	0.162493	0.177491
294	GLAB2069	WAB0009203	0.163928	0.224048	0.155321	0.147496	0.170709	0.172405	0.151148	0.195618	0.217006	0.169275	0.152713	0.197705	0.199531	0.200965	0.181142	0.179186	0.173057	0.144497	0.152061	0.155582	0.153625	0.197705	0.142149	0.146583	0.195097	0.176448	0.193662	0.149452	0.182055	0.158451	0.171101	0.145018	0.195879	0.153625	0.199661	0.146974	0.194053	0.141236	0.221831	0.165884	0.168492	0.158451	0.1488	0.219353	0.173187	0.195618	0.215832
295	GLAB342	WAB0024051	0.159755	0.204486	0.149061	0.151669	0.177491	0.170579	0.146974	0.193923	0.211789	0.161189	0.161972	0.19627	0.196401	0.195488	0.176708	0.175535	0.169275	0.151669	0.14867	0.152973	0.148931	0.197966	0.133542	0.146714	0.183359	0.166797	0.189228	0.148279	0.175274	0.157147	0.172666	0.126239	0.193401	0.128978	0.194836	0.139932	0.188445	0.143845	0.222744	0.157538	0.171101	0.152321	0.140323	0.219875	0.184142	0.185055	0.216093
296	GLAB1468	WAB0015064	0.129369	0.211789	0.0629891	0.117501	0.147757	0.125065	0.071205	0.116067	0.198226	0.127021	0.122587	0.170579	0.112285	0.112154	0.146192	0.0875065	0.137063	0.111111	0.0695097	0.09494	0.135368	0.127804	0.157407	0.166015	0.162493	0.141106	0.105634	0.103156	0.143845	0.0911581	0.150626	0.152713	0.115806	0.158059	0.109155	0.0785081	0.106547	0.144497	0.213354	0.0791601	0.133672	0.0674231	0.170709	0.131977	0.168753	0.165623	0.128717
297	GLAB1886	WAB0001784	0.158842	0.243219	0.111372	0.147366	0.171361	0.154538	0.105895	0.0619457	0.228743	0.152973	0.149843	0.199009	0.080073	0.0595983	0.1741	0.0383412	0.165232	0.139541	0.100809	0.118936	0.160537	0.132629	0.181925	0.191967	0.19288	0.170057	0.0367762	0.132238	0.169927	0.122066	0.179838	0.189619	0.0616849	0.199009	0.0713354	0.105373	0.0766823	0.177621	0.244784	0.077856	0.161059	0.0924622	0.196531	0.077204	0.19614	0.185707	0.0739437
298	GLAB1277	WAB0020079	0.131716	0.204225	0.134977	0.0918101	0.0787689	0.0966354	0.135889	0.176056	0.173318	0.0978091	0.154538	0.172144	0.179577	0.1771	0.14567	0.155582	0.0975483	0.107068	0.123761	0.141367	0.162624	0.191836	0.172274	0.176448	0.166015	0.0899844	0.170709	0.141106	0.0832029	0.135629	0.12963	0.175143	0.175796	0.194314	0.181142	0.126761	0.171231	0.162493	0.187272	0.143062	0.084507	0.133672	0.187793	0.204877	0.157016	0.163928	0.201095
299	GLAB903	WAB0009284	0.112415	0.186489	0.102243	0.0787689	0.105373	0.0908972	0.102765	0.137976	0.169275	0.0830725	0.119066	0.14867	0.146192	0.143714	0.136541	0.120892	0.104199	0.0584246	0.0970266	0.109807	0.127934	0.15819	0.144366	0.149843	0.142149	0.0998957	0.134324	0.106677	0.100156	0.0988524	0.115284	0.145409	0.137194	0.160929	0.143845	0.0957225	0.138628	0.133281	0.182577	0.110198	0.102765	0.0992436	0.159233	0.170188	0.149061	0.145018	0.166927
300	GLAB2054	WAB0034221	0.124544	0.165102	0.151669	0.135237	0.154538	0.156755	0.149583	0.18662	0.166145	0.144497	0.168101	0.127282	0.190662	0.189098	0.163667	0.169014	0.153495	0.130282	0.144236	0.150626	0.175404	0.201095	0.187402	0.186098	0.127543	0.160016	0.18049	0.146844	0.159885	0.153234	0.154799	0.181273	0.184533	0.194575	0.188837	0.138628	0.182447	0.178925	0.171101	0.153495	0.156755	0.148931	0.196009	0.21518	0.193923	0.0676839	0.213224
301	GLAB1795	WAB0001627	0.147496	0.231873	0.106808	0.131847	0.161059	0.147626	0.100026	0.0903756	0.218179	0.143192	0.135107	0.186359	0.0862024	0.08229	0.166145	0.0757694	0.160146	0.127413	0.0996348	0.113589	0.146844	0.111242	0.173448	0.178143	0.178143	0.157407	0.0858112	0.122718	0.158581	0.114371	0.165363	0.176317	0.0903756	0.192619	0.0839854	0.0961137	0.0901148	0.163928	0.231351	0.0805947	0.150887	0.0952008	0.188315	0.0813771	0.188837	0.179056	0.0790297
302	GLAB1809	WAB0001647	0.137585	0.209051	0.128326	0.131325	0.157538	0.153495	0.123239	0.167449	0.199791	0.142932	0.135629	0.170449	0.171101	0.170449	0.158972	0.150496	0.154538	0.125587	0.121544	0.127934	0.138758	0.175404	0.131847	0.141497	0.166667	0.156234	0.165232	0.124544	0.158581	0.132107	0.152582	0.115284	0.166275	0.135237	0.168884	0.118805	0.162102	0.119197	0.213224	0.135889	0.149322	0.127543	0.141628	0.193271	0.162493	0.172666	0.188185
303	GLAB2028	WAB0008977	0.127152	0.180882	0.144105	0.11724	0.136672	0.134716	0.143323	0.182316	0.165232	0.129369	0.158581	0.144757	0.189098	0.186359	0.105764	0.164058	0.135759	0.127282	0.135107	0.151408	0.165102	0.19301	0.174491	0.178404	0.135889	0.133281	0.180882	0.148539	0.134455	0.143845	0.146453	0.176969	0.180621	0.194575	0.184142	0.13289	0.18023	0.16784	0.165232	0.152061	0.133803	0.143714	0.184794	0.21205	0.17397	0.151539	0.208268
304	GLAB1959	WAB0001874	0.13289	0.215962	0.0843766	0.119066	0.146974	0.129108	0.0788993	0.07277	0.200443	0.128978	0.12663	0.169145	0.0796818	0.0732916	0.146062	0.0546427	0.140584	0.110981	0.0821596	0.0948096	0.134194	0.112154	0.157799	0.16458	0.163146	0.142019	0.049687	0.108112	0.145018	0.0979395	0.152582	0.161711	0.0722483	0.171231	0.0744653	0.0802034	0.0766823	0.150626	0.217267	0.062337	0.13289	0.0738132	0.173057	0.0919405	0.176317	0.162102	0.0886802
305	GLAB1314	WAB0001808	0.167319	0.250913	0.128456	0.15193	0.183229	0.170579	0.115936	0.0101721	0.23096	0.163406	0.162885	0.203834	0.0998957	0.0782473	0.187011	0.0757694	0.174752	0.140845	0.109285	0.137063	0.170057	0.149713	0.190402	0.198487	0.193401	0.175926	0.0744653	0.142801	0.179447	0.130282	0.186489	0.191184	0.0105634	0.21192	0.0760303	0.118284	0.0885498	0.181664	0.247783	0.104069	0.174752	0.111242	0.2024	0.103156	0.203443	0.194966	0.099374
306	GLAB1998	WAB0001931	0.16784	0.24674	0.11724	0.153234	0.180621	0.163276	0.111242	0.0722483	0.233568	0.160407	0.160276	0.200183	0.0890715	0.013302	0.180751	0.0713354	0.176839	0.14567	0.111894	0.129238	0.166667	0.121674	0.189619	0.194836	0.194314	0.175143	0.0729004	0.139671	0.177882	0.133412	0.186228	0.194053	0.07277	0.200183	0.0846375	0.110459	0.0302556	0.18349	0.251695	0.0852895	0.165493	0.101461	0.201487	0.0893323	0.199791	0.196009	0.0856807
307	GLAB1594	WAB0007973	0.10746	0.192358	0.105895	0.118284	0.134194	0.136281	0.109807	0.149452	0.191706	0.124544	0.125456	0.151017	0.15193	0.149713	0.137715	0.128195	0.134846	0.106808	0.104199	0.108764	0.136933	0.156103	0.156364	0.156886	0.141888	0.134324	0.141888	0.105895	0.136802	0.116328	0.13915	0.148409	0.147366	0.172666	0.147235	0.103808	0.143845	0.142671	0.1994	0.118023	0.135759	0.104199	0.164971	0.174231	0.164189	0.143714	0.171622
308	GLAB1197	WAB0029582	0.135107	0.202791	0.134455	0.0950704	0.0910277	0.0777256	0.133281	0.171361	0.176187	0.0796818	0.151408	0.167971	0.173578	0.171883	0.146583	0.150887	0.0830725	0.0935055	0.121935	0.138498	0.159624	0.188967	0.16445	0.16758	0.166927	0.0671622	0.165493	0.135629	0.0884194	0.132238	0.131064	0.169405	0.169797	0.181534	0.174622	0.128195	0.16471	0.159885	0.192619	0.136541	0.0982003	0.128978	0.179317	0.198357	0.158059	0.168753	0.194966
309	GLAB887	WABTMP10	0.129108	0.210355	0.0936359	0.117371	0.146322	0.130021	0.0936359	0.136411	0.198487	0.132107	0.119327	0.163276	0.127673	0.131716	0.144105	0.113328	0.13915	0.111633	0.0997653	0.0704225	0.129499	0.144105	0.155321	0.165232	0.154799	0.142932	0.127021	0.0809859	0.148018	0.101461	0.149061	0.152452	0.135629	0.163276	0.132368	0.09494	0.125978	0.143714	0.209833	0.0989828	0.12976	0.092723	0.168884	0.161059	0.173578	0.157668	0.157799
310	GLAB2042	WAB0020552	0.115023	0.199661	0.0646844	0.102504	0.125456	0.113328	0.0589463	0.107068	0.182577	0.110198	0.109285	0.153625	0.106286	0.100939	0.131325	0.0781169	0.122457	0.0906364	0.0572509	0.0811163	0.118545	0.12337	0.139671	0.146974	0.143584	0.122587	0.0938967	0.0894627	0.124022	0.0803338	0.131064	0.143192	0.105243	0.151539	0.106286	0.0602504	0.0961137	0.132499	0.19627	0.0679447	0.117501	0.0179969	0.156103	0.128195	0.150626	0.149974	0.124413
311	GLAB1993	WAB0001921	0.119066	0.2024	0.0642932	0.10746	0.134064	0.115284	0.0635107	0.108372	0.187533	0.114763	0.112546	0.157407	0.106938	0.107851	0.136672	0.0813771	0.126109	0.0985916	0.039254	0.0903756	0.120501	0.122196	0.145018	0.152713	0.149843	0.125848	0.0958529	0.0929838	0.130673	0.0826813	0.138237	0.141367	0.107329	0.155321	0.105373	0.0671622	0.101982	0.138106	0.201748	0.0717267	0.1235	0.058555	0.160668	0.129499	0.159364	0.153756	0.125848
312	GLAB2015	WAB0001959	0.174752	0.25626	0.128847	0.162233	0.19288	0.177752	0.120762	0.0708138	0.241523	0.175013	0.160668	0.211007	0.104069	0.0916797	0.191836	0.0868545	0.18675	0.152191	0.121414	0.140845	0.170188	0.113328	0.194575	0.200965	0.201487	0.186881	0.0945488	0.147887	0.188445	0.133803	0.191967	0.197835	0.0714658	0.214528	0.09494	0.1235	0.0991132	0.187402	0.253782	0.111894	0.181664	0.11385	0.208268	0.108112	0.211659	0.20266	0.104591
313	GLAB1994	WAB0001925	0.155321	0.237872	0.105503	0.14228	0.16784	0.151278	0.100287	0.0732916	0.224961	0.149713	0.147626	0.192358	0.0835942	0.0252999	0.169275	0.0640323	0.164841	0.134194	0.102243	0.118284	0.15519	0.112806	0.179186	0.185185	0.185707	0.165232	0.0682055	0.128195	0.165884	0.122979	0.176056	0.184142	0.0738132	0.191054	0.0809859	0.0989828	0.0361242	0.172926	0.239697	0.0740741	0.154147	0.0923318	0.192749	0.0877673	0.190141	0.184533	0.084507
314	GLAB1778	WAB0001606	0.183099	0.266823	0.134977	0.171753	0.195749	0.181534	0.12976	0.0946792	0.252087	0.176708	0.174752	0.217397	0.0829421	0.084507	0.197705	0.0841158	0.195357	0.164189	0.12989	0.148539	0.18349	0.141758	0.206573	0.215962	0.214137	0.194444	0.0841158	0.155451	0.194053	0.146974	0.201356	0.209963	0.0938967	0.220005	0.0839854	0.127413	0.10133	0.197835	0.269431	0.0998957	0.184403	0.123109	0.219353	0.0181273	0.21831	0.212963	0.0176056
315	GLAB464	WAB0013341	0.16145	0.238263	0.13928	0.14554	0.171883	0.166797	0.141236	0.175274	0.220136	0.162624	0.134977	0.191184	0.172666	0.176578	0.177882	0.154278	0.170709	0.142932	0.133151	0.142932	0.137324	0.17397	0.173318	0.175796	0.188967	0.168492	0.167971	0.130543	0.179317	0.14254	0.167058	0.173839	0.17397	0.186489	0.171361	0.134324	0.169405	0.162493	0.237741	0.146453	0.168362	0.137585	0.179317	0.199009	0.192227	0.197183	0.196661
316	GLAB2007	WAB0001950	0.153625	0.238002	0.115806	0.140584	0.166406	0.156364	0.111111	0.0855503	0.223787	0.147496	0.142801	0.191445	0.0855503	0.0812467	0.173318	0.075639	0.165493	0.135368	0.105764	0.124674	0.153625	0.11711	0.18036	0.187663	0.183751	0.164058	0.0876369	0.1265	0.163667	0.12024	0.172014	0.184272	0.0846375	0.201617	0.0852895	0.103547	0.088941	0.171622	0.236698	0.0885498	0.159494	0.102634	0.195488	0.0782473	0.193923	0.183099	0.0755086
317	GLAB1757	WAB0001556	0.139671	0.223396	0.0770736	0.128717	0.155582	0.138237	0.0858112	0.134455	0.211137	0.138758	0.125065	0.174491	0.123631	0.125587	0.14554	0.108503	0.146453	0.119718	0.090506	0.0922014	0.13302	0.113198	0.157016	0.160146	0.168232	0.153234	0.118936	0.106677	0.151539	0.0919405	0.154147	0.157929	0.133803	0.16471	0.124674	0.0916797	0.118936	0.147757	0.218571	0.0895931	0.145279	0.0877673	0.166667	0.148409	0.1771	0.168623	0.145018
318	GLAB1236	WAB0013409	0.118545	0.203834	0.0916797	0.103678	0.130282	0.125196	0.0952008	0.134977	0.187793	0.119457	0.0925926	0.157016	0.134585	0.135107	0.135629	0.111894	0.128717	0.0974178	0.0790297	0.0961137	0.102634	0.13915	0.130934	0.14567	0.153756	0.126761	0.125587	0.0925926	0.133281	0.0991132	0.13302	0.139802	0.133803	0.15493	0.132629	0.0869849	0.130803	0.125848	0.19301	0.099374	0.12663	0.0869849	0.147626	0.159624	0.157407	0.156364	0.15506
319	GLAB1714	WAB0001465	0.129108	0.21192	0.105634	0.115545	0.140584	0.137063	0.105634	0.139671	0.195357	0.125456	0.112676	0.16471	0.146714	0.141888	0.1488	0.120892	0.13915	0.109807	0.100287	0.111894	0.114632	0.154147	0.142019	0.149713	0.164189	0.139541	0.137976	0.106938	0.14254	0.109285	0.140715	0.147235	0.139932	0.160276	0.141497	0.0928534	0.137324	0.136672	0.204356	0.107068	0.134716	0.0998957	0.156625	0.165102	0.162363	0.165102	0.162754
320	GLAB1990	WAB0001913	0.127152	0.209442	0.0726395	0.113067	0.144366	0.124413	0.0679447	0.0919405	0.192097	0.126891	0.127021	0.167319	0.10433	0.0890715	0.144236	0.0834637	0.137715	0.107068	0.0747261	0.0942879	0.133542	0.122066	0.153625	0.162233	0.157277	0.137585	0.0825509	0.105503	0.140584	0.0935055	0.144757	0.155451	0.0901148	0.161841	0.0863328	0.0775952	0.0985916	0.147235	0.210485	0.0706834	0.131195	0.0659885	0.169797	0.112415	0.169536	0.159755	0.109677
321	GLAB2033	WAB0034956	0.127673	0.195097	0.117762	0.110589	0.123631	0.111763	0.119588	0.16458	0.17084	0.127021	0.142671	0.169927	0.158059	0.162363	0.127152	0.135889	0.124283	0.118153	0.119979	0.1235	0.138758	0.172926	0.158972	0.168623	0.15493	0.124674	0.149974	0.124022	0.125196	0.133933	0.129499	0.158972	0.16445	0.167188	0.162233	0.12037	0.154669	0.154538	0.189358	0.12337	0.109155	0.121022	0.176187	0.185185	0.154147	0.163928	0.181925
322	GLAB1684	WAB0001413	0.132368	0.217006	0.0799426	0.120892	0.146192	0.12976	0.0758999	0.0932446	0.203182	0.127543	0.129499	0.172144	0.0886802	0.0869849	0.14567	0.0605112	0.144627	0.116067	0.0775952	0.0975483	0.13602	0.11724	0.159494	0.165232	0.163537	0.144497	0.081638	0.105895	0.14567	0.104851	0.153234	0.157147	0.0935055	0.166536	0.100678	0.0829421	0.0811163	0.145279	0.218179	0.0731612	0.132368	0.0718571	0.169405	0.109025	0.169536	0.167449	0.106286
323	GLAB2060	WAB0002024	0.156755	0.216223	0.140063	0.141106	0.165102	0.163406	0.136672	0.180751	0.214006	0.149583	0.150365	0.187402	0.18662	0.183359	0.175143	0.164189	0.162885	0.137976	0.134455	0.135889	0.148409	0.186489	0.12337	0.1265	0.183751	0.161711	0.176839	0.141497	0.169927	0.143192	0.165232	0.131586	0.18049	0.143714	0.18023	0.131455	0.178013	0.0961137	0.217788	0.149843	0.160668	0.137063	0.121283	0.208007	0.160016	0.186228	0.203443
324	GLAB2081	WAB0002068	0.11398	0.201226	0.0839854	0.100417	0.131716	0.12011	0.0886802	0.120762	0.184924	0.113719	0.0945488	0.150104	0.127673	0.123891	0.134716	0.105243	0.125587	0.0938967	0.08229	0.0847679	0.111502	0.139019	0.132238	0.141888	0.148018	0.125717	0.119457	0.0401669	0.128065	0.0886802	0.138889	0.13276	0.121544	0.14228	0.128456	0.0742045	0.117501	0.125456	0.196531	0.0914189	0.122718	0.0809859	0.145279	0.143845	0.152452	0.145801	0.141106
325	GLAB1989	WAB0007949	0.13289	0.214006	0.10746	0.115023	0.142149	0.140584	0.111633	0.1488	0.197053	0.125848	0.10759	0.16784	0.151017	0.151148	0.151539	0.126761	0.139541	0.111242	0.104851	0.111242	0.122587	0.153886	0.154669	0.164841	0.163928	0.137324	0.141236	0.106938	0.145018	0.113589	0.145801	0.158059	0.148279	0.169927	0.145931	0.101591	0.144366	0.139671	0.206834	0.113198	0.141888	0.105634	0.169927	0.173709	0.171492	0.169666	0.171101
326	GLAB1537	WAB0029325	0.127021	0.148279	0.161059	0.147887	0.166275	0.1741	0.160668	0.202139	0.166797	0.162754	0.178273	0.137063	0.204617	0.201617	0.157538	0.182968	0.170449	0.149583	0.15506	0.169275	0.178013	0.208007	0.192227	0.190662	0.125196	0.169536	0.19927	0.165363	0.172274	0.161711	0.155321	0.182707	0.201356	0.194836	0.204095	0.154408	0.194966	0.181534	0.175926	0.172274	0.170449	0.165232	0.197053	0.229395	0.206182	0.148539	0.2277
327	GLAB1439	WAB0013413	0.122848	0.206964	0.0187793	0.115545	0.141628	0.124413	0.0752478	0.126891	0.197183	0.124674	0.119457	0.162624	0.116588	0.11698	0.13302	0.0991132	0.139019	0.109677	0.0706834	0.0922014	0.129238	0.119979	0.150756	0.156755	0.155973	0.138889	0.110459	0.0992436	0.143714	0.0899844	0.14554	0.150104	0.12663	0.154278	0.121805	0.0783777	0.114241	0.139411	0.213354	0.0847679	0.12963	0.0714658	0.16145	0.145801	0.160537	0.161059	0.142019
328	GLAB1372	WAB0020989	0.126109	0.204225	0.0765519	0.114632	0.143584	0.128065	0.0768127	0.126369	0.192619	0.128326	0.127152	0.163537	0.126761	0.121153	0.139019	0.0985916	0.140715	0.105895	0.0795514	0.101591	0.128847	0.138889	0.155712	0.160407	0.156625	0.142801	0.111242	0.104069	0.143975	0.0941575	0.150496	0.158059	0.12663	0.160668	0.121283	0.0770736	0.118936	0.140454	0.206703	0.0910277	0.133412	0.0745957	0.167449	0.147626	0.17084	0.152321	0.144105
329	GLAB1908	WAB0001812	0.12663	0.207355	0.074987	0.115415	0.141758	0.127282	0.0669014	0.114111	0.198618	0.123891	0.124152	0.169405	0.112806	0.108894	0.139802	0.0832029	0.137324	0.110198	0.0701617	0.0948096	0.125587	0.131064	0.150235	0.159364	0.159103	0.137585	0.101852	0.097157	0.142149	0.0972874	0.150365	0.151017	0.114371	0.165493	0.107199	0.0679447	0.104721	0.141758	0.20566	0.0753782	0.130412	0.0644236	0.166015	0.13302	0.16458	0.158712	0.130021
330	GLAB1369	WAB0029413	0.136281	0.223526	0.0809859	0.122457	0.150104	0.135107	0.0903756	0.127934	0.204356	0.133933	0.128195	0.173057	0.116849	0.1235	0.145279	0.0996348	0.145018	0.116458	0.0855503	0.0945488	0.137454	0.114893	0.162624	0.168623	0.165102	0.146974	0.110981	0.114111	0.147235	0.0907668	0.158059	0.166927	0.128195	0.169666	0.121283	0.0935055	0.118414	0.154017	0.216614	0.0881586	0.137976	0.0884194	0.175274	0.146322	0.178795	0.166015	0.144236
331	GLAB1711	WAB0001454	0.164841	0.252087	0.120501	0.15493	0.183359	0.165232	0.118153	0.0942879	0.23748	0.161841	0.157147	0.203965	0.0888106	0.0899844	0.181664	0.0782473	0.179186	0.148279	0.116588	0.131325	0.16758	0.139019	0.190532	0.199009	0.199009	0.1771	0.0892019	0.137454	0.181012	0.136411	0.187402	0.192097	0.0950704	0.201487	0.0932446	0.117762	0.0950704	0.181012	0.252869	0.0963745	0.169014	0.111372	0.203182	0.0649452	0.202791	0.196661	0.0658581
332	GLAB1364	WAB0011905	0.129499	0.217006	0.0968962	0.120501	0.144497	0.128326	0.0980699	0.135368	0.202139	0.129238	0.124544	0.17084	0.132107	0.134324	0.14567	0.110459	0.140715	0.115545	0.100287	0.0826813	0.136411	0.145149	0.158451	0.16445	0.164841	0.143062	0.128065	0.0955921	0.146974	0.105895	0.152452	0.1488	0.134064	0.158712	0.13602	0.099374	0.131064	0.146062	0.215571	0.0997653	0.131195	0.098722	0.174622	0.160537	0.170449	0.165102	0.157277
333	GLAB1641	WAB0001346	0.185968	0.269823	0.131064	0.178013	0.207486	0.191445	0.134716	0.147496	0.252347	0.191315	0.166667	0.218832	0.132629	0.128847	0.195618	0.126109	0.205269	0.167058	0.142932	0.152713	0.179186	0.055686	0.201617	0.204617	0.208138	0.202269	0.145409	0.161972	0.207616	0.145018	0.200835	0.203182	0.147235	0.212311	0.139932	0.137715	0.120631	0.189228	0.267475	0.137194	0.192749	0.134716	0.209963	0.15506	0.225091	0.223918	0.152321
334	GLAB1903	WAB0001803	0.135237	0.217527	0.0851591	0.120892	0.14567	0.129369	0.077856	0.0992436	0.201487	0.128586	0.1265	0.173318	0.0753782	0.0855503	0.151278	0.0685968	0.139411	0.113067	0.0796818	0.0979395	0.130803	0.123109	0.160016	0.169275	0.165884	0.14254	0.0758999	0.108633	0.142801	0.0963745	0.152321	0.162493	0.0979395	0.173318	0.090506	0.0783777	0.0779864	0.151669	0.217788	0.0121283	0.134064	0.0745957	0.173709	0.106155	0.171883	0.16132	0.104982
335	GLAB1616	WAB0001315	0.168753	0.25313	0.118414	0.157538	0.180751	0.162493	0.11711	0.0862024	0.238915	0.163667	0.159233	0.207877	0.0661189	0.103417	0.181403	0.0706834	0.172535	0.149843	0.114111	0.132238	0.170449	0.122066	0.192619	0.198357	0.197053	0.176056	0.0837246	0.140454	0.179838	0.125978	0.188706	0.194184	0.0869849	0.199791	0.0979395	0.116849	0.0975483	0.184664	0.252869	0.0854199	0.168623	0.11072	0.199009	0.103417	0.201748	0.196661	0.100156
336	GLAB1673	WAB0008917	0.130934	0.20253	0.130543	0.0863328	0.0862024	0.0791601	0.128065	0.173709	0.173839	0.0842462	0.152973	0.167188	0.171753	0.172144	0.141367	0.148018	0.0659885	0.0982003	0.119066	0.134585	0.158059	0.184403	0.169405	0.17084	0.166015	0.0748565	0.163667	0.13915	0.086724	0.131455	0.128717	0.171231	0.172666	0.181012	0.175665	0.123891	0.165623	0.164058	0.187533	0.13602	0.0885498	0.128326	0.187402	0.197314	0.158581	0.158059	0.193271
337	GLAB1399	WAB0021030	0.130543	0.216223	0.103417	0.117501	0.142019	0.130934	0.0997653	0.137846	0.200704	0.126761	0.119849	0.16445	0.135629	0.136802	0.153886	0.119718	0.141888	0.108633	0.0940271	0.102634	0.130803	0.150887	0.146453	0.152321	0.16145	0.137324	0.131325	0.10133	0.145018	0.0988524	0.146322	0.155712	0.136281	0.166275	0.131977	0.0948096	0.130412	0.137846	0.210876	0.109025	0.142149	0.0983307	0.161972	0.164841	0.169536	0.165493	0.162624
338	GLAB1435	WAB0013362	0.157929	0.233959	0.136281	0.141236	0.16784	0.163537	0.135759	0.171231	0.216875	0.159885	0.12976	0.185055	0.168623	0.172535	0.171753	0.149452	0.167449	0.138628	0.131195	0.138367	0.133803	0.170188	0.16771	0.170449	0.184924	0.164971	0.162624	0.127543	0.174752	0.137846	0.162233	0.169014	0.170449	0.181925	0.166797	0.132107	0.164841	0.160016	0.233438	0.142149	0.163537	0.133281	0.175796	0.193792	0.186881	0.191836	0.190923
339	GLAB455	WAB0009298	0.110198	0.188185	0.0984611	0.0748565	0.0974178	0.0837246	0.0982003	0.137585	0.165754	0.0788993	0.119718	0.147235	0.143975	0.141236	0.133281	0.118153	0.0954617	0.0560772	0.0925926	0.104982	0.125717	0.153886	0.14241	0.147887	0.137324	0.0922014	0.133933	0.103417	0.0963745	0.0976787	0.114763	0.141367	0.136541	0.161059	0.140584	0.0932446	0.134585	0.134977	0.178795	0.106938	0.0945488	0.0970266	0.157799	0.166797	0.150756	0.140193	0.163928
340	GLAB1919	WAB0001828	0.134194	0.216093	0.0875065	0.120892	0.144236	0.128717	0.0788993	0.103417	0.200835	0.127804	0.127543	0.172274	0.0830725	0.0931142	0.1518	0.0751174	0.138367	0.112937	0.080073	0.0979395	0.13276	0.126761	0.160668	0.170057	0.163537	0.140715	0.0803338	0.106808	0.141106	0.0982003	0.152321	0.161581	0.102634	0.173839	0.0989828	0.079421	0.0855503	0.150626	0.216223	0.0196922	0.133803	0.075639	0.172796	0.109416	0.172274	0.160407	0.108242
341	GLAB1681	WAB0001410	0.128847	0.216354	0.0513824	0.118675	0.143584	0.12663	0.0738132	0.114763	0.201226	0.1265	0.121674	0.165884	0.114632	0.111372	0.140975	0.0877673	0.13915	0.109285	0.0692488	0.0967658	0.129238	0.124804	0.153234	0.160016	0.159624	0.139802	0.103026	0.107199	0.142019	0.0980699	0.144497	0.152973	0.113459	0.159364	0.112546	0.0766823	0.108503	0.143192	0.214528	0.0807251	0.12989	0.0658581	0.164971	0.136933	0.162885	0.165102	0.133151
342	GLAB1765	WAB0001577	0.188185	0.273735	0.140454	0.176448	0.201748	0.186228	0.135237	0.100417	0.257303	0.182055	0.179186	0.222613	0.0826813	0.0912885	0.203182	0.0906364	0.200574	0.168232	0.133281	0.152843	0.188837	0.144105	0.210616	0.220136	0.219875	0.198618	0.088289	0.159103	0.19927	0.151408	0.205269	0.213876	0.102243	0.224439	0.0875065	0.134324	0.105503	0.202269	0.274387	0.103808	0.18975	0.128847	0.224309	0.0116067	0.224439	0.215832	0.0146062
343	GLAB1578	WAB0026229	0.142149	0.2024	0.13602	0.112154	0.116458	0.121022	0.136933	0.180882	0.163015	0.128586	0.155321	0.154017	0.179056	0.176578	0.143975	0.151148	0.119327	0.127282	0.130151	0.138498	0.168362	0.187663	0.186881	0.187663	0.143714	0.1235	0.169405	0.13928	0.119849	0.145018	0.149322	0.181664	0.178925	0.190662	0.177752	0.133803	0.171231	0.171883	0.176317	0.143062	0.113589	0.128978	0.196661	0.1994	0.174883	0.152582	0.195488
344	GLAB1880	WAB0001769	0.114893	0.198226	0.0687272	0.104721	0.126891	0.114763	0.0661189	0.106808	0.184794	0.10746	0.112676	0.154538	0.110329	0.11072	0.137715	0.0873761	0.121022	0.0958529	0.0164319	0.0940271	0.117632	0.122327	0.142149	0.151017	0.145801	0.119849	0.0995044	0.0922014	0.122587	0.0796818	0.130934	0.141888	0.106025	0.160798	0.112154	0.0629891	0.103808	0.134455	0.196661	0.0735524	0.122587	0.0599896	0.157799	0.13615	0.153365	0.149843	0.13289
345	GLAB1747	WAB0001543	0.188967	0.274517	0.141758	0.178143	0.202791	0.188837	0.136541	0.100417	0.259129	0.183881	0.179708	0.224178	0.0829421	0.0915493	0.204356	0.0914189	0.202139	0.170449	0.136672	0.152713	0.189489	0.145149	0.211789	0.222222	0.221179	0.201095	0.0907668	0.160668	0.201356	0.153234	0.206703	0.215441	0.100939	0.225352	0.088289	0.134194	0.107851	0.202269	0.2753	0.104069	0.191445	0.130934	0.22457	0.0134324	0.224961	0.216093	0.0153886
346	GLAB1930	WAB0030396	0.135237	0.215962	0.0856807	0.119588	0.142801	0.12989	0.0799426	0.10446	0.198878	0.127282	0.128847	0.172014	0.0766823	0.0922014	0.148148	0.0699009	0.137585	0.113589	0.0808555	0.0995044	0.13289	0.126239	0.158842	0.166927	0.166667	0.140193	0.0751174	0.109416	0.143323	0.0995044	0.153886	0.162754	0.103547	0.172796	0.0972874	0.0804643	0.0832029	0.152191	0.217527	0.0267345	0.130934	0.0729004	0.173187	0.108764	0.17084	0.159494	0.107068
347	GLAB1376	WAB0029432	0.127804	0.213354	0.054121	0.118805	0.143062	0.128717	0.0729004	0.119457	0.194314	0.126761	0.119066	0.164971	0.110459	0.116588	0.137846	0.0979395	0.138237	0.109807	0.0796818	0.0868545	0.125587	0.116588	0.152973	0.159494	0.163537	0.142149	0.103938	0.102374	0.143323	0.0920709	0.151408	0.154278	0.119197	0.159103	0.114111	0.080073	0.110459	0.14241	0.214789	0.0832029	0.133151	0.0775952	0.16471	0.136411	0.16445	0.157538	0.132499
348	GLAB1680	WAB0008936	0.136933	0.208659	0.126761	0.0850287	0.0885498	0.0511215	0.12337	0.173709	0.176708	0.0820292	0.150887	0.173448	0.167319	0.168232	0.143192	0.145149	0.0830725	0.0967658	0.121935	0.134064	0.160407	0.181925	0.166536	0.17097	0.169666	0.0723787	0.157407	0.140845	0.0915493	0.131455	0.136541	0.174361	0.171492	0.17736	0.168101	0.1265	0.162363	0.164058	0.195097	0.131847	0.0805947	0.128456	0.185185	0.195227	0.160276	0.171361	0.191315
349	GLAB1945	WAB0001856	0.12037	0.202139	0.0721179	0.109285	0.131847	0.120501	0.0671622	0.104982	0.188445	0.112676	0.11711	0.160146	0.110589	0.107981	0.140323	0.0865936	0.126761	0.0995044	0.0229525	0.0963745	0.118545	0.123631	0.145018	0.152321	0.151669	0.126369	0.0968962	0.0979395	0.128456	0.0859416	0.136802	0.14554	0.103678	0.166015	0.109807	0.0674231	0.101591	0.137846	0.200313	0.0745957	0.127152	0.0616849	0.158842	0.134846	0.157538	0.153756	0.131847
350	GLAB1941	WAB0007992	0.15506	0.238263	0.107329	0.143453	0.169145	0.152321	0.101591	0.0636411	0.223918	0.149974	0.148148	0.19288	0.0799426	0.0625978	0.169014	0.0434272	0.163798	0.134977	0.0998957	0.115936	0.156755	0.124544	0.179969	0.188576	0.185707	0.166667	0.0429056	0.128456	0.166406	0.118284	0.177882	0.184794	0.0639019	0.193662	0.0702921	0.100287	0.073422	0.1741	0.241002	0.0761607	0.158581	0.0899844	0.192749	0.0807251	0.190923	0.179577	0.0774648
351	GLAB1870	WAB0008957	0.161711	0.245566	0.122327	0.147626	0.178665	0.167058	0.112937	0.0143453	0.228482	0.160276	0.157538	0.199009	0.0954617	0.0768127	0.184011	0.07277	0.170449	0.138367	0.10759	0.130934	0.163928	0.143584	0.187663	0.195488	0.189489	0.172405	0.0717267	0.137194	0.176448	0.125196	0.182186	0.188185	0.0156495	0.206834	0.0743349	0.112154	0.0855503	0.178665	0.242436	0.0992436	0.170449	0.105243	0.200183	0.100939	0.199922	0.189358	0.0982003
352	GLAB1898	WAB0001799	0.19627	0.273605	0.141758	0.186228	0.211659	0.194575	0.141236	0.0790297	0.259911	0.191184	0.184533	0.231481	0.098722	0.0735524	0.207616	0.0982003	0.203834	0.178534	0.135368	0.154278	0.193401	0.14867	0.214137	0.22144	0.226395	0.207486	0.0826813	0.166275	0.207355	0.151278	0.213485	0.220788	0.0805947	0.232264	0.0937663	0.144105	0.0835942	0.205921	0.273996	0.105503	0.197705	0.134064	0.225613	0.0940271	0.227178	0.221049	0.0923318
353	GLAB1916	WAB0001824	0.13276	0.212441	0.084507	0.118805	0.144236	0.126891	0.0715962	0.102634	0.200183	0.126369	0.127673	0.17084	0.084507	0.0907668	0.146974	0.0700313	0.137063	0.111502	0.0761607	0.0972874	0.131455	0.124413	0.15819	0.167449	0.163537	0.138628	0.0821596	0.105764	0.139932	0.0966354	0.147757	0.159364	0.101591	0.172144	0.0948096	0.0748565	0.0841158	0.149713	0.214919	0.0273865	0.130543	0.0717267	0.171101	0.111894	0.169666	0.159885	0.109155
354	GLAB1850	WAB0001723	0.134585	0.21505	0.0852895	0.119979	0.144888	0.127934	0.0769431	0.100156	0.20266	0.127413	0.125326	0.173448	0.073422	0.0863328	0.1488	0.0684663	0.138498	0.113198	0.079421	0.0957225	0.130412	0.124804	0.15819	0.167058	0.165493	0.141106	0.074987	0.107981	0.141497	0.0967658	0.150626	0.160146	0.099374	0.171883	0.0908972	0.0782473	0.0796818	0.150235	0.217658	0.0096505	0.132629	0.0729004	0.172796	0.104199	0.171231	0.161189	0.101982
355	GLAB1895	WAB0007999	0.163537	0.246348	0.124674	0.148931	0.179708	0.169666	0.113719	0.0159103	0.22796	0.159494	0.159624	0.198357	0.0970266	0.0783777	0.185316	0.0758999	0.169927	0.139671	0.105895	0.133281	0.165754	0.147757	0.188185	0.196009	0.19001	0.17397	0.07277	0.138758	0.178143	0.125456	0.182447	0.187141	0.0168232	0.207355	0.0753782	0.113459	0.0871153	0.179708	0.243479	0.101852	0.171492	0.106938	0.200704	0.103286	0.198096	0.192749	0.0995044
356	GLAB1609	WAB0001308	0.189619	0.268779	0.141888	0.179447	0.208659	0.192097	0.137454	0.134324	0.256129	0.19301	0.165493	0.223396	0.120762	0.1235	0.199922	0.11085	0.203834	0.169145	0.140715	0.152582	0.182577	0.0795514	0.205138	0.20879	0.213224	0.20266	0.133281	0.164189	0.206573	0.147887	0.203834	0.209963	0.134324	0.218049	0.128586	0.143062	0.116328	0.198226	0.266302	0.133151	0.196009	0.133281	0.217919	0.138237	0.225483	0.224048	0.137063
357	GLAB1640	WAB0033246	0.142932	0.207225	0.140715	0.0940271	0.0959833	0.101461	0.139671	0.181534	0.171231	0.113589	0.155973	0.176578	0.179969	0.176578	0.145279	0.156886	0.103808	0.114893	0.132107	0.137454	0.164189	0.191836	0.172926	0.174752	0.170318	0.107851	0.171622	0.141628	0.0962441	0.145801	0.137715	0.1741	0.179186	0.19301	0.181012	0.131977	0.172144	0.169014	0.196922	0.144105	0.0911581	0.140323	0.190793	0.204225	0.157277	0.169014	0.199661
358	GLAB10	WAB0001582	0.191836	0.276213	0.143584	0.180882	0.205399	0.191967	0.140975	0.103547	0.261737	0.186228	0.181534	0.225483	0.0873761	0.0970266	0.206834	0.0958529	0.204747	0.174361	0.138106	0.156625	0.19314	0.147757	0.213354	0.22457	0.223526	0.204356	0.0940271	0.163537	0.204747	0.156364	0.209963	0.215962	0.10433	0.226787	0.0920709	0.137063	0.109937	0.203704	0.277256	0.10746	0.194836	0.133281	0.22483	0.0163015	0.226265	0.220527	0.017736
359	GLAB1755	WAB0032839	0.139541	0.224961	0.0740741	0.128586	0.156234	0.139932	0.0864632	0.134977	0.212311	0.139411	0.126109	0.1741	0.124022	0.127543	0.147235	0.11072	0.146844	0.121414	0.0916797	0.09494	0.131847	0.115415	0.158972	0.161841	0.168101	0.154408	0.12011	0.106547	0.151408	0.0902452	0.153756	0.159103	0.134194	0.166145	0.127152	0.0920709	0.120631	0.145801	0.218962	0.0915493	0.14567	0.0897235	0.166797	0.149322	0.175926	0.169797	0.146453
360	GLAB1622	WAB0020512	0.154147	0.242958	0.106155	0.145018	0.171361	0.155582	0.104591	0.0920709	0.223787	0.152452	0.154799	0.194575	0.0829421	0.0820292	0.170709	0.0620762	0.169405	0.136541	0.103678	0.122066	0.160537	0.120631	0.185316	0.189228	0.18349	0.166406	0.0897235	0.133542	0.169145	0.119718	0.17723	0.187011	0.0894627	0.197183	0.0954617	0.105895	0.0729004	0.174752	0.241132	0.0820292	0.157407	0.0941575	0.196661	0.106155	0.194836	0.185707	0.102113
361	GLAB1848	WAB0001720	0.12337	0.204095	0.0730308	0.11085	0.137976	0.120631	0.0674231	0.10746	0.191967	0.12011	0.115154	0.165102	0.102895	0.1012	0.138367	0.0775952	0.131325	0.103286	0.0729004	0.0915493	0.122848	0.120631	0.149322	0.15506	0.15506	0.130934	0.0952008	0.0970266	0.13915	0.0855503	0.146192	0.149583	0.107199	0.162493	0.100939	0.0701617	0.0950704	0.139802	0.205138	0.0687272	0.126369	0.0632499	0.16132	0.125587	0.165232	0.155973	0.123239
362	GLAB1965	WAB0020212	0.13928	0.224309	0.0920709	0.127804	0.156234	0.134716	0.0832029	0.0828117	0.210485	0.136281	0.135368	0.179577	0.0923318	0.0809859	0.154538	0.057903	0.151017	0.119066	0.083855	0.108242	0.142671	0.124152	0.163146	0.169405	0.173187	0.149191	0.0661189	0.114111	0.153625	0.110981	0.162363	0.169014	0.0809859	0.177621	0.0828117	0.0855503	0.0841158	0.157668	0.223396	0.0768127	0.143323	0.0739437	0.176448	0.103938	0.18036	0.173187	0.1012
363	GLAB1450	WAB0025387	0.191706	0.277517	0.144236	0.181794	0.207355	0.191315	0.139541	0.103417	0.262389	0.187663	0.182707	0.226395	0.0864632	0.0950704	0.206442	0.0946792	0.204877	0.172405	0.138889	0.155973	0.191706	0.147105	0.214528	0.223918	0.22483	0.203965	0.0923318	0.163928	0.203704	0.15519	0.210616	0.217136	0.104721	0.228743	0.0922014	0.137976	0.110068	0.205529	0.277778	0.107329	0.195227	0.13289	0.227569	0.0109546	0.22796	0.220657	0.0144757
364	GLAB1707	WAB0029950	0.150365	0.233177	0.106808	0.138889	0.166536	0.147105	0.0932446	0.0777256	0.220788	0.147366	0.145801	0.190271	0.0472092	0.0824204	0.165884	0.058555	0.157016	0.130803	0.0985916	0.116458	0.155321	0.125587	0.178404	0.186489	0.181794	0.159755	0.0695097	0.124935	0.165363	0.115415	0.171101	0.182577	0.0785081	0.190532	0.062337	0.0992436	0.0762911	0.170449	0.235785	0.0605112	0.152321	0.0923318	0.191967	0.0948096	0.188576	0.18036	0.0932446
365	GLAB1691	WAB0008000	0.153365	0.23748	0.13276	0.142149	0.162233	0.162624	0.135368	0.169797	0.214397	0.15193	0.112937	0.184403	0.168623	0.165623	0.169405	0.148539	0.163667	0.135368	0.127934	0.133542	0.111372	0.16784	0.152321	0.159624	0.182447	0.167449	0.159364	0.118153	0.170449	0.138367	0.166797	0.152582	0.169014	0.170188	0.17097	0.126761	0.158451	0.156755	0.2277	0.134455	0.160407	0.129499	0.163015	0.191315	0.180882	0.187533	0.189098
366	GLAB1612	WAB0001310	0.191184	0.27217	0.14241	0.181012	0.210224	0.19314	0.138758	0.13602	0.258477	0.194444	0.167319	0.227047	0.121283	0.126891	0.202269	0.111894	0.206703	0.17084	0.140975	0.155973	0.184403	0.0805947	0.206312	0.210094	0.216354	0.205529	0.13302	0.165232	0.207746	0.150626	0.20566	0.210746	0.134585	0.220136	0.1265	0.141367	0.120892	0.199791	0.270214	0.135759	0.197966	0.134455	0.217919	0.137454	0.228091	0.225874	0.134716
367	GLAB1869	WAB0001754	0.150104	0.232655	0.10446	0.135107	0.16471	0.150496	0.0929838	0.0629891	0.21844	0.145931	0.147105	0.189358	0.106808	0.0880282	0.16771	0.0755086	0.157799	0.129108	0.0937663	0.117762	0.152061	0.140584	0.17397	0.183229	0.179056	0.159364	0.086072	0.123891	0.163276	0.114763	0.172144	0.175274	0.0629891	0.194184	0.0915493	0.0948096	0.0972874	0.163798	0.230177	0.0902452	0.15519	0.0894627	0.188054	0.113589	0.186881	0.179838	0.110068
368	GLAB1820	WAB0001663	0.158059	0.238524	0.107199	0.148279	0.171492	0.154799	0.102504	0.0858112	0.22457	0.153365	0.147366	0.194836	0.0791601	0.081638	0.173318	0.0735524	0.165102	0.138237	0.100678	0.119979	0.157799	0.13302	0.182707	0.190271	0.189489	0.16771	0.0743349	0.130673	0.168362	0.118545	0.176708	0.185185	0.0863328	0.195488	0.0858112	0.102243	0.0847679	0.173709	0.240741	0.0491654	0.158451	0.0959833	0.193923	0.090506	0.194966	0.184403	0.0885498
369	GLAB1579	WAB0020168	0.11398	0.196792	0.0875065	0.102765	0.122066	0.111502	0.0846375	0.126891	0.181794	0.110198	0.116067	0.152713	0.12963	0.127152	0.138498	0.100417	0.121153	0.0976787	0.0500782	0.106547	0.122327	0.139019	0.143453	0.149974	0.143975	0.117893	0.116197	0.0919405	0.122066	0.0961137	0.134585	0.141106	0.125065	0.16132	0.127804	0.073422	0.119197	0.135237	0.194836	0.0931142	0.121544	0.0748565	0.151278	0.151539	0.1518	0.152713	0.147757
370	GLAB1787	WAB0001620	0.161189	0.246088	0.113198	0.149191	0.176056	0.15506	0.103808	0.0929838	0.230829	0.154799	0.152973	0.201878	0.0451226	0.0903756	0.173839	0.0639019	0.170709	0.14241	0.104199	0.123631	0.162624	0.119197	0.184533	0.192097	0.19314	0.168232	0.0795514	0.13928	0.175404	0.124674	0.179577	0.186359	0.0932446	0.195097	0.0743349	0.109285	0.0826813	0.176578	0.245827	0.0700313	0.160276	0.10133	0.195488	0.0757694	0.196922	0.194314	0.0745957
371	GLAB1750	WAB0001545	0.192227	0.276865	0.143453	0.18023	0.205529	0.190271	0.137715	0.101852	0.260563	0.185055	0.181794	0.226656	0.0848983	0.0935055	0.20566	0.0925926	0.203573	0.172405	0.137324	0.156234	0.191706	0.147887	0.213745	0.223657	0.224439	0.202139	0.0902452	0.162363	0.202791	0.155451	0.209051	0.217658	0.103156	0.2277	0.0894627	0.136411	0.109285	0.205269	0.276604	0.105764	0.193923	0.130803	0.22783	0.0109546	0.226656	0.22144	0.0123891
372	GLAB1592	WAB0020196	0.118414	0.201487	0.0679447	0.10772	0.128847	0.118545	0.066771	0.110068	0.187533	0.111502	0.114632	0.156755	0.113328	0.111111	0.13915	0.0877673	0.124283	0.0998957	0.0160407	0.0975483	0.119066	0.125587	0.143845	0.151669	0.148279	0.124413	0.099374	0.0952008	0.12663	0.0855503	0.134977	0.142019	0.109807	0.16145	0.113067	0.0641628	0.107068	0.135107	0.198357	0.0744653	0.125587	0.0622066	0.156886	0.138106	0.154278	0.153886	0.133803
373	GLAB1764	WAB0001572	0.16458	0.248565	0.125456	0.150104	0.181794	0.169145	0.114502	0.013302	0.230569	0.162102	0.15832	0.201356	0.0970266	0.0760303	0.186359	0.0730308	0.172274	0.140454	0.108894	0.134064	0.166797	0.146453	0.187663	0.19627	0.191836	0.175143	0.0714658	0.140845	0.179317	0.127804	0.184794	0.188706	0.0135629	0.20892	0.0740741	0.115284	0.0871153	0.178925	0.246609	0.101069	0.1741	0.10772	0.200704	0.101982	0.201748	0.194053	0.098722
374	GLAB1674	WAB0020534	0.133542	0.204225	0.122327	0.0884194	0.0922014	0.0500782	0.121022	0.171101	0.174883	0.0747261	0.148539	0.172405	0.161841	0.162754	0.140323	0.140975	0.083855	0.0907668	0.117762	0.130151	0.154278	0.176187	0.159233	0.16445	0.168101	0.0729004	0.154799	0.133803	0.0911581	0.127021	0.129238	0.165232	0.169014	0.170579	0.164971	0.121544	0.157668	0.15493	0.194966	0.127673	0.0821596	0.122718	0.176839	0.188967	0.155321	0.166145	0.185185
375	GLAB1407	WAB0029398	0.179838	0.241262	0.166015	0.169927	0.196792	0.18023	0.163537	0.212963	0.232003	0.181012	0.17736	0.213224	0.209442	0.204617	0.187924	0.188315	0.193532	0.168362	0.166145	0.163667	0.182316	0.206834	0.152843	0.145018	0.210485	0.188967	0.201226	0.165493	0.197314	0.173839	0.187272	0.157277	0.212441	0.111763	0.20892	0.163928	0.198487	0.146453	0.236568	0.174752	0.184142	0.17084	0.136411	0.231351	0.191967	0.211398	0.226526
376	GLAB1805	WAB0001641	0.146322	0.211007	0.142932	0.144497	0.171883	0.163928	0.143714	0.182316	0.209963	0.151669	0.149843	0.181273	0.185576	0.185707	0.169536	0.166015	0.163406	0.142932	0.134194	0.141106	0.158842	0.187402	0.14567	0.154799	0.169666	0.165884	0.17736	0.146062	0.172014	0.145018	0.161841	0.122196	0.181794	0.156234	0.184272	0.134324	0.178534	0.126369	0.224178	0.152191	0.166797	0.144888	0.154799	0.211659	0.184142	0.18023	0.207877
377	GLAB1575	WAB0026778	0.120501	0.187924	0.126239	0.112806	0.126109	0.129499	0.127021	0.17097	0.175013	0.1265	0.147496	0.144366	0.172666	0.170318	0.143453	0.149583	0.132238	0.115284	0.123239	0.127021	0.150756	0.178665	0.172535	0.176969	0.135629	0.125065	0.163146	0.131325	0.126109	0.136933	0.128065	0.165232	0.169275	0.176056	0.168884	0.121283	0.163928	0.159885	0.18988	0.137585	0.120501	0.126891	0.179317	0.19627	0.164841	0.150104	0.192488
378	GLAB1593	WAB0021893	0.12963	0.156625	0.165363	0.155712	0.166145	0.173839	0.163798	0.205008	0.166797	0.160016	0.179577	0.164189	0.206964	0.211789	0.135498	0.186881	0.173578	0.159103	0.16132	0.169536	0.179969	0.217658	0.191967	0.19301	0.149713	0.179186	0.200052	0.167188	0.171101	0.173187	0.170188	0.187533	0.205269	0.197835	0.209572	0.158059	0.202269	0.188837	0.171883	0.173057	0.16784	0.165493	0.202139	0.234872	0.212963	0.161841	0.232655
379	GLAB1751	WAB0001548	0.190532	0.272822	0.142801	0.17723	0.202008	0.188315	0.136411	0.0998957	0.258607	0.183099	0.179708	0.224178	0.0826813	0.0918101	0.203312	0.0911581	0.200835	0.169927	0.137194	0.153756	0.190271	0.146714	0.211007	0.220918	0.220918	0.1994	0.0880282	0.159364	0.200052	0.155321	0.20579	0.214919	0.101721	0.225483	0.0886802	0.135237	0.10759	0.202791	0.274909	0.104069	0.190271	0.130412	0.224309	0.0121283	0.223266	0.217136	0.0123891
380	GLAB1884	WAB0001778	0.134716	0.214658	0.0848983	0.12037	0.145149	0.128326	0.074987	0.100026	0.201748	0.127804	0.125717	0.173318	0.075639	0.0854199	0.148931	0.0678143	0.139671	0.112024	0.0792906	0.0953312	0.131455	0.123109	0.160146	0.168232	0.165363	0.141758	0.0738132	0.10759	0.141367	0.0968962	0.151278	0.161189	0.0997653	0.172144	0.0914189	0.0777256	0.0787689	0.151408	0.217267	0.0113459	0.133542	0.0719875	0.173709	0.104069	0.171622	0.160016	0.102895
381	GLAB1701	WAB0032515	0.182968	0.269431	0.134977	0.171361	0.198096	0.183359	0.131064	0.11385	0.254304	0.179447	0.173448	0.217658	0.0907668	0.104721	0.198748	0.0950704	0.197835	0.166145	0.132107	0.150756	0.183359	0.135889	0.208138	0.217267	0.214789	0.19627	0.100678	0.156495	0.195227	0.147757	0.202139	0.209181	0.115154	0.220657	0.0946792	0.130803	0.111763	0.197444	0.267866	0.109025	0.187402	0.125196	0.220136	0.0391236	0.21831	0.213485	0.0416015
382	GLAB1963	WAB0007916	0.154408	0.238915	0.103808	0.142932	0.170057	0.152713	0.100939	0.064554	0.22483	0.150365	0.146192	0.193792	0.0730308	0.0567293	0.168362	0.0446009	0.167319	0.136281	0.0979395	0.119979	0.155451	0.127282	0.181925	0.190271	0.186881	0.164058	0.0472092	0.127021	0.166275	0.118936	0.17723	0.182447	0.0642932	0.193532	0.0654669	0.101069	0.0701617	0.172926	0.241393	0.0723787	0.157407	0.0875065	0.19314	0.0743349	0.194444	0.183099	0.0715962
383	GLAB1652	WAB0020523	0.120762	0.159233	0.143714	0.134716	0.153625	0.157538	0.147626	0.187011	0.165493	0.146453	0.16458	0.155451	0.191054	0.188315	0.146974	0.164189	0.153756	0.135629	0.139671	0.149713	0.161972	0.197705	0.1741	0.181794	0.152191	0.155842	0.182055	0.150235	0.162754	0.151669	0.150756	0.173057	0.187011	0.187011	0.189228	0.139802	0.18049	0.169014	0.169275	0.153756	0.15506	0.144105	0.187533	0.21218	0.198096	0.166667	0.208399
384	GLAB1735	WAB0001516	0.18049	0.264606	0.131455	0.167449	0.193792	0.179317	0.127021	0.0942879	0.250652	0.175143	0.169145	0.214397	0.0817684	0.0835942	0.19314	0.0782473	0.192097	0.160146	0.124804	0.141888	0.178665	0.134064	0.203573	0.212441	0.211398	0.192227	0.077204	0.154278	0.190271	0.145801	0.196792	0.205921	0.0948096	0.216484	0.0835942	0.124152	0.100417	0.19614	0.266432	0.0942879	0.181925	0.118805	0.21505	0.0320814	0.216223	0.209703	0.0329943
385	GLAB1911	WAB0001817	0.133412	0.217006	0.0843766	0.119849	0.144627	0.127804	0.0747261	0.0984611	0.199661	0.127804	0.124674	0.171492	0.0764215	0.0846375	0.148148	0.0672926	0.137846	0.110981	0.0777256	0.0942879	0.130151	0.122587	0.158581	0.166145	0.164058	0.140454	0.0743349	0.106547	0.140845	0.0958529	0.151017	0.160146	0.0976787	0.170709	0.0915493	0.0783777	0.0764215	0.151669	0.21518	0.00899844	0.131977	0.0719875	0.172144	0.104069	0.170057	0.159494	0.101852
386	GLAB1918	WAB0001827	0.125456	0.207225	0.0717267	0.115284	0.140845	0.126369	0.0662493	0.113198	0.198487	0.122457	0.122327	0.166927	0.114371	0.109807	0.138889	0.0835942	0.137846	0.108764	0.0661189	0.0925926	0.124935	0.130412	0.150626	0.160016	0.15819	0.136672	0.104069	0.0957225	0.140193	0.0948096	0.150104	0.151408	0.112937	0.165363	0.107851	0.0670318	0.105503	0.140584	0.205529	0.0729004	0.130021	0.0635107	0.162624	0.134455	0.162885	0.157016	0.131195
387	GLAB1814	WAB0001654	0.14567	0.226526	0.0968962	0.13302	0.157407	0.140845	0.0888106	0.0929838	0.212702	0.139019	0.136281	0.183751	0.0748565	0.0808555	0.160407	0.0695097	0.151278	0.124544	0.088941	0.108372	0.14254	0.128065	0.169145	0.178925	0.175796	0.153495	0.0730308	0.118284	0.152843	0.106938	0.162363	0.171883	0.0929838	0.18349	0.0886802	0.0897235	0.0764215	0.163146	0.228091	0.0236046	0.145279	0.084507	0.184142	0.0972874	0.182707	0.171231	0.0958529
388	GLAB1447	WAB0013867	0.12024	0.201356	0.105895	0.0919405	0.106155	0.106808	0.107981	0.157799	0.175274	0.112546	0.133151	0.158581	0.152713	0.151017	0.129108	0.129238	0.112024	0.101982	0.108894	0.11085	0.141888	0.160276	0.163406	0.168362	0.151539	0.115023	0.14241	0.115284	0.110198	0.122848	0.130934	0.153756	0.155973	0.169797	0.151408	0.102243	0.147235	0.146583	0.197183	0.119066	0.104851	0.104199	0.168492	0.175143	0.155582	0.150235	0.171883
389	GLAB1716	WAB0001470	0.187141	0.269431	0.138628	0.173057	0.197966	0.185185	0.134194	0.0998957	0.255999	0.179186	0.172666	0.221049	0.0826813	0.0910277	0.199791	0.0872457	0.197183	0.166015	0.132499	0.149322	0.184924	0.138367	0.206312	0.217006	0.217136	0.197314	0.0846375	0.156495	0.196922	0.151408	0.202139	0.212572	0.101591	0.220266	0.0871153	0.131064	0.10446	0.200443	0.271518	0.0988524	0.186489	0.1265	0.220136	0.0243871	0.218701	0.215571	0.0258216
390	GLAB1424	WAB0029927	0.116849	0.205399	0.0952008	0.110068	0.136802	0.130803	0.101982	0.137194	0.188576	0.124544	0.109677	0.158581	0.133412	0.12989	0.145409	0.119066	0.134455	0.107981	0.0929838	0.0918101	0.122979	0.14228	0.153495	0.158581	0.155321	0.133803	0.131195	0.0821596	0.14228	0.104851	0.143323	0.147496	0.135889	0.163537	0.138106	0.088941	0.126109	0.138758	0.204877	0.105243	0.131064	0.0935055	0.161059	0.160798	0.16445	0.157538	0.158059
391	GLAB319	WAB0029133	0.196009	0.2723	0.143584	0.189489	0.212963	0.195357	0.140715	0.0790297	0.262259	0.19288	0.185055	0.232786	0.100809	0.0762911	0.208659	0.100548	0.204617	0.179056	0.135889	0.156364	0.194966	0.149974	0.215962	0.221701	0.226135	0.209572	0.0854199	0.166275	0.208529	0.152061	0.216223	0.221309	0.0795514	0.232525	0.0967658	0.144757	0.0854199	0.208659	0.276082	0.106547	0.199009	0.135629	0.226917	0.0967658	0.22796	0.222613	0.0950704
392	GLAB1566	WAB0020106	0.110459	0.180751	0.124152	0.11711	0.136933	0.139019	0.126109	0.166015	0.17736	0.127152	0.140323	0.125587	0.170318	0.16784	0.12976	0.146583	0.140584	0.115936	0.121022	0.131325	0.152582	0.175274	0.167971	0.165102	0.125196	0.139671	0.159494	0.127413	0.137585	0.128065	0.129108	0.16458	0.164189	0.177491	0.165884	0.119849	0.16145	0.148279	0.185316	0.135368	0.130673	0.124674	0.171492	0.194314	0.172144	0.141758	0.191054
393	GLAB1871	WAB0001758	0.191575	0.276995	0.142801	0.18036	0.20566	0.190923	0.139671	0.103286	0.260955	0.185707	0.180751	0.226787	0.0863328	0.0954617	0.207616	0.0935055	0.205269	0.173057	0.138237	0.156364	0.191575	0.14567	0.213876	0.224961	0.223787	0.203834	0.0908972	0.163276	0.203443	0.155842	0.209703	0.219092	0.104069	0.228091	0.0915493	0.136802	0.109155	0.204617	0.277517	0.106938	0.193792	0.132499	0.22796	0.0119979	0.227047	0.220266	0.0140845
394	GLAB1472	WAB0009277	0.120762	0.189228	0.119849	0.0219092	0.0847679	0.0848983	0.118675	0.157407	0.157016	0.0920709	0.133933	0.15832	0.162102	0.160146	0.136541	0.139932	0.0884194	0.0790297	0.112806	0.121544	0.144236	0.170709	0.153234	0.152452	0.151539	0.0855503	0.154538	0.122327	0.0888106	0.115284	0.127673	0.158581	0.15519	0.172144	0.16132	0.107981	0.154278	0.144497	0.178534	0.127021	0.0911581	0.118805	0.162233	0.187663	0.147366	0.145279	0.184924
395	GLAB1637	WAB0020520	0.181534	0.260955	0.124413	0.168492	0.197705	0.182447	0.128978	0.149191	0.243349	0.182968	0.160798	0.211137	0.125456	0.125848	0.19001	0.123631	0.195749	0.158451	0.130803	0.144236	0.172405	0.0211268	0.196009	0.201356	0.204877	0.197183	0.137715	0.15506	0.195488	0.136802	0.193401	0.197183	0.150235	0.206573	0.13615	0.128586	0.118675	0.184403	0.258477	0.126891	0.184924	0.130151	0.205921	0.149713	0.214789	0.210876	0.147235
396	GLAB1553	WAB0022404	0.105634	0.202008	0.111372	0.117632	0.136672	0.132107	0.112937	0.157016	0.192488	0.127152	0.127934	0.141888	0.15819	0.15493	0.13915	0.132107	0.134455	0.108242	0.109677	0.112154	0.125848	0.161059	0.156103	0.16471	0.139671	0.137194	0.148931	0.106677	0.14228	0.120501	0.128195	0.147757	0.15519	0.159624	0.154538	0.103026	0.148018	0.140845	0.20566	0.122457	0.135498	0.109937	0.166015	0.181142	0.155842	0.144497	0.178404
397	GLAB1581	WAB0021857	0.191184	0.270866	0.143845	0.181925	0.211137	0.194314	0.140715	0.138106	0.257564	0.194836	0.166927	0.224048	0.122979	0.125456	0.200835	0.114111	0.206834	0.172405	0.144236	0.156103	0.184403	0.0803338	0.207616	0.208138	0.216484	0.206182	0.132629	0.167188	0.210485	0.150365	0.205269	0.210616	0.137063	0.218179	0.12976	0.144105	0.118153	0.199922	0.268779	0.137194	0.198226	0.135498	0.217267	0.140193	0.226395	0.225483	0.137454
398	GLAB1727	WAB0001495	0.171361	0.255999	0.125717	0.16132	0.186489	0.169405	0.117371	0.103678	0.241654	0.167058	0.16132	0.210485	0.06012	0.098722	0.186098	0.0799426	0.183359	0.154408	0.120892	0.138498	0.174622	0.128195	0.194184	0.201878	0.204877	0.182577	0.0933751	0.146844	0.187663	0.138498	0.190532	0.197314	0.10446	0.207877	0.086724	0.121022	0.0944184	0.185968	0.257564	0.086724	0.172926	0.115806	0.20566	0.0627282	0.204747	0.204747	0.0612937
399	GLAB1791	WAB0001624	0.168492	0.250261	0.119197	0.155712	0.182316	0.165754	0.114241	0.0770736	0.235263	0.161581	0.159233	0.202921	0.0925926	0.0186489	0.183751	0.075639	0.178795	0.147887	0.114111	0.130934	0.169405	0.123891	0.191315	0.197314	0.197053	0.178925	0.0758999	0.139411	0.179838	0.135889	0.189228	0.197053	0.0762911	0.202921	0.0863328	0.11398	0.0333855	0.185446	0.252087	0.0885498	0.168101	0.105503	0.206182	0.0876369	0.2024	0.198226	0.0856807
400	GLAB1797	WAB0001632	0.165884	0.245305	0.11711	0.151539	0.178143	0.16132	0.110068	0.0807251	0.231612	0.15832	0.15832	0.198748	0.0897235	0.0211268	0.179317	0.0706834	0.173839	0.143975	0.11085	0.128065	0.164189	0.120501	0.188445	0.193923	0.19288	0.173839	0.0785081	0.13615	0.174622	0.133281	0.185055	0.19314	0.0812467	0.199531	0.0920709	0.110329	0.0233438	0.182316	0.248435	0.0841158	0.164189	0.098722	0.201487	0.0985916	0.198357	0.193532	0.0963745
401	GLAB1533	WAB0008606	0.124804	0.203834	0.119066	0.106677	0.109416	0.117501	0.124022	0.170188	0.184794	0.11711	0.14241	0.156755	0.167188	0.161841	0.138758	0.141106	0.122587	0.106155	0.124152	0.118545	0.156495	0.17084	0.172405	0.176056	0.155582	0.122327	0.157929	0.121674	0.119588	0.134455	0.138106	0.170579	0.168362	0.182186	0.162233	0.119066	0.156495	0.157929	0.198096	0.132238	0.108503	0.117632	0.182968	0.186881	0.167449	0.160146	0.184272
402	GLAB1619	WAB0020509	0.147105	0.23096	0.0959833	0.135629	0.166406	0.147496	0.0923318	0.0782473	0.218571	0.147496	0.145279	0.187272	0.0912885	0.0786385	0.161581	0.0683359	0.156886	0.128195	0.0922014	0.106938	0.153756	0.112806	0.174361	0.181142	0.181403	0.161972	0.084507	0.123109	0.16445	0.113459	0.172796	0.175013	0.0785081	0.186489	0.0996348	0.0975483	0.0708138	0.157799	0.232003	0.0812467	0.152191	0.0865936	0.187663	0.122066	0.185316	0.176578	0.118284
403	GLAB1396	WAB0031150	0.178404	0.245044	0.16471	0.149583	0.159364	0.163406	0.169014	0.203965	0.220527	0.164841	0.179056	0.20879	0.201226	0.202921	0.176056	0.185576	0.160537	0.159885	0.156625	0.171101	0.174622	0.21505	0.169536	0.168362	0.206051	0.162754	0.200965	0.167188	0.171231	0.167319	0.166797	0.179969	0.203965	0.18675	0.209311	0.158842	0.196792	0.169927	0.23422	0.173057	0.157929	0.163667	0.168884	0.229004	0.0260824	0.206051	0.224439
404	GLAB1427	WAB0013346	0.156886	0.233829	0.134324	0.143714	0.165884	0.162624	0.140193	0.174491	0.217788	0.153625	0.130803	0.188837	0.173839	0.175274	0.173448	0.157668	0.169145	0.13928	0.130021	0.136933	0.12976	0.173448	0.17084	0.179186	0.181142	0.165102	0.171883	0.133151	0.175143	0.138628	0.162102	0.171231	0.174752	0.185446	0.171492	0.13302	0.169405	0.159103	0.231481	0.14228	0.166797	0.135759	0.184272	0.200443	0.189358	0.195097	0.198618
405	GLAB1433	WAB0013359	0.161189	0.238002	0.135107	0.147626	0.170579	0.168884	0.140584	0.169014	0.221961	0.163537	0.135237	0.194184	0.166275	0.172144	0.181012	0.152973	0.16771	0.144497	0.134455	0.134064	0.140193	0.181403	0.183229	0.188315	0.188185	0.174491	0.162885	0.132238	0.173839	0.134716	0.171492	0.184533	0.167188	0.199791	0.172796	0.135107	0.165232	0.171101	0.234351	0.134585	0.173057	0.134455	0.196531	0.195097	0.194314	0.187533	0.19301
406	GLAB1412	WAB0013170	0.186359	0.268258	0.125587	0.178273	0.206964	0.192227	0.137585	0.145931	0.254434	0.191445	0.163537	0.217527	0.132629	0.127543	0.195357	0.123761	0.204486	0.166927	0.140063	0.149843	0.177621	0.0715962	0.202139	0.199661	0.209833	0.203834	0.143323	0.160929	0.207355	0.145279	0.201356	0.205529	0.144888	0.212441	0.139019	0.140454	0.12037	0.192619	0.264606	0.138498	0.195618	0.13289	0.209442	0.150104	0.223526	0.220266	0.147366
407	GLAB2013	WAB0001956	0.189358	0.267736	0.141367	0.1771	0.207225	0.19001	0.138237	0.137715	0.254825	0.190793	0.16445	0.222092	0.121805	0.124544	0.199661	0.113719	0.20253	0.168623	0.139671	0.1518	0.179317	0.0742045	0.202791	0.206312	0.211398	0.20266	0.134324	0.163406	0.204617	0.146974	0.201878	0.205529	0.135107	0.214397	0.130151	0.141888	0.118414	0.194575	0.265519	0.135629	0.194314	0.133281	0.214267	0.139932	0.223005	0.223005	0.137715
408	GLAB1464	WAB0015054	0.175535	0.258346	0.12989	0.165363	0.195618	0.175665	0.125196	0.12963	0.24048	0.174361	0.159494	0.211528	0.112154	0.115415	0.19288	0.105634	0.190271	0.154017	0.12976	0.142671	0.177491	0.0641628	0.198878	0.203573	0.200443	0.191706	0.129369	0.149452	0.19314	0.133672	0.195749	0.197705	0.131195	0.203965	0.12037	0.130151	0.106155	0.184664	0.256129	0.123761	0.182838	0.123109	0.21218	0.137063	0.212833	0.209572	0.133281
409	GLAB1463	WAB0015053	0.13276	0.217136	0.0606416	0.119197	0.143062	0.130282	0.0791601	0.122066	0.202139	0.126239	0.114241	0.169927	0.116719	0.115545	0.139932	0.0948096	0.143062	0.111894	0.0721179	0.0915493	0.127021	0.118023	0.151148	0.157407	0.165623	0.141758	0.108764	0.105764	0.141758	0.0968962	0.147757	0.151408	0.12024	0.154408	0.119588	0.0813771	0.111763	0.140584	0.215441	0.0869849	0.132629	0.068988	0.162363	0.141758	0.165363	0.168753	0.137324
410	GLAB1920	WAB0007967	0.127673	0.20892	0.0786385	0.115415	0.13915	0.126109	0.0747261	0.10133	0.194966	0.124152	0.125717	0.168362	0.0851591	0.0846375	0.139541	0.0618153	0.137194	0.107851	0.0730308	0.0982003	0.12989	0.119718	0.1518	0.158712	0.160668	0.137063	0.0742045	0.10133	0.141236	0.0948096	0.14867	0.153625	0.101069	0.162885	0.102765	0.0747261	0.0792906	0.145931	0.213615	0.0468179	0.127282	0.0646844	0.163276	0.111372	0.163015	0.158972	0.108112
411	GLAB1721	WAB0001485	0.161972	0.244784	0.113719	0.150496	0.1771	0.157929	0.106938	0.0914189	0.231873	0.15819	0.152452	0.202921	0.0562076	0.0932446	0.174883	0.0693792	0.166927	0.145018	0.108112	0.121022	0.165363	0.126761	0.185837	0.195488	0.193401	0.17084	0.0825509	0.132368	0.176708	0.121283	0.182707	0.189489	0.0922014	0.198226	0.0872457	0.110589	0.0899844	0.176578	0.245305	0.0811163	0.163146	0.100809	0.197314	0.0807251	0.196792	0.187793	0.0803338
412	GLAB1818	WAB0001660	0.178795	0.261998	0.124804	0.166275	0.193401	0.1771	0.1235	0.0832029	0.24687	0.174491	0.169405	0.216354	0.0731612	0.0967658	0.192227	0.0783777	0.186098	0.157538	0.123891	0.134194	0.177882	0.137324	0.199791	0.209442	0.209703	0.18975	0.0876369	0.152973	0.188576	0.140975	0.197183	0.202791	0.0828117	0.214528	0.103156	0.123761	0.0933751	0.192097	0.261607	0.0777256	0.179447	0.11724	0.212441	0.0911581	0.211268	0.204095	0.0920709
413	GLAB2078	WAB0002063	0.138106	0.217006	0.105503	0.127934	0.150626	0.141367	0.10759	0.147757	0.210876	0.144105	0.125978	0.177752	0.139019	0.143323	0.162754	0.120501	0.145279	0.124022	0.105373	0.0893323	0.141497	0.159364	0.166015	0.176578	0.164841	0.145931	0.137846	0.0931142	0.152321	0.118284	0.159103	0.160929	0.146974	0.177491	0.147626	0.10433	0.138237	0.152452	0.22144	0.106677	0.138628	0.0954617	0.181273	0.168753	0.179186	0.165623	0.164971
414	GLAB1761	WAB0029157	0.190662	0.275822	0.142932	0.178404	0.203182	0.189228	0.138237	0.10133	0.259259	0.184533	0.179708	0.224048	0.0846375	0.0937663	0.206182	0.0920709	0.203573	0.171361	0.138237	0.15493	0.190141	0.144497	0.212441	0.222613	0.222092	0.201878	0.0894627	0.161581	0.202269	0.155451	0.207746	0.215571	0.102113	0.226135	0.0897235	0.135629	0.108633	0.203704	0.276343	0.105503	0.191836	0.131847	0.224439	0.0127804	0.226135	0.218832	0.0146062
415	GLAB1934	WAB0001843	0.118023	0.202139	0.0687272	0.10759	0.128456	0.117893	0.0655973	0.107329	0.187663	0.110589	0.116067	0.156103	0.112154	0.11072	0.138237	0.0881586	0.122327	0.0982003	0.014867	0.0966354	0.118936	0.124674	0.14241	0.150235	0.14867	0.122979	0.0979395	0.0950704	0.126239	0.0848983	0.133803	0.141628	0.106025	0.163406	0.113198	0.0653365	0.105112	0.135759	0.199791	0.0738132	0.12337	0.062337	0.15519	0.136411	0.153886	0.152973	0.133412
416	GLAB1425	WAB0013343	0.161059	0.241132	0.127152	0.148931	0.169666	0.16458	0.136933	0.175143	0.224439	0.158581	0.131977	0.193923	0.166145	0.169145	0.18036	0.157799	0.164841	0.143062	0.128847	0.130282	0.146844	0.172796	0.176317	0.18349	0.189619	0.171622	0.168623	0.12989	0.18023	0.13615	0.172666	0.180751	0.174361	0.194575	0.172405	0.128456	0.166667	0.170188	0.233698	0.13928	0.170057	0.132238	0.187272	0.202139	0.187924	0.190271	0.198748
417	GLAB1834	WAB0029431	0.161972	0.24687	0.124674	0.147366	0.179186	0.16758	0.112676	0.01265	0.228221	0.159233	0.156495	0.19927	0.096505	0.075639	0.183751	0.0717267	0.171753	0.137585	0.107068	0.13276	0.16445	0.14567	0.185055	0.19314	0.189228	0.172796	0.0731612	0.139541	0.176448	0.125717	0.182707	0.185837	0.0118675	0.206573	0.0760303	0.113459	0.0868545	0.176839	0.24374	0.101069	0.171753	0.106416	0.198618	0.102634	0.197835	0.191967	0.0988524
418	GLAB21	WAB0029376	0.112415	0.187663	0.104069	0.077204	0.101721	0.0922014	0.10433	0.140063	0.168753	0.0820292	0.119979	0.147626	0.148279	0.143714	0.135759	0.121935	0.101461	0.0576422	0.0962441	0.109807	0.127934	0.157668	0.145149	0.150626	0.143975	0.0985916	0.137715	0.106677	0.108633	0.102765	0.12037	0.145149	0.140323	0.16145	0.14567	0.0972874	0.138106	0.136933	0.184533	0.108372	0.105243	0.102634	0.160276	0.17084	0.146714	0.144497	0.16771
419	GLAB1634	WAB0008788	0.183751	0.264085	0.137194	0.171883	0.198487	0.18349	0.132499	0.106286	0.248565	0.181794	0.170188	0.217527	0.0850287	0.098722	0.19627	0.100417	0.198357	0.164841	0.131586	0.147887	0.182968	0.13302	0.204095	0.213745	0.210616	0.198226	0.0931142	0.151017	0.194966	0.146062	0.203312	0.204356	0.106547	0.214137	0.0878978	0.130021	0.112154	0.192749	0.264606	0.108112	0.184794	0.124544	0.214528	0.0803338	0.216614	0.212572	0.0796818
420	GLAB1458	WAB0015000	0.145279	0.209703	0.13928	0.141888	0.169797	0.160798	0.143975	0.180751	0.210876	0.149843	0.147366	0.177621	0.185055	0.18362	0.167449	0.163146	0.159755	0.139019	0.130803	0.13928	0.155842	0.186881	0.140323	0.151278	0.169666	0.159624	0.177882	0.140715	0.16758	0.142671	0.161059	0.119588	0.179186	0.158581	0.182577	0.131977	0.178013	0.121935	0.221179	0.15193	0.165754	0.143323	0.152973	0.208659	0.179838	0.180099	0.205269
421	GLAB1534	WAB0008611	0.146583	0.146714	0.184403	0.163015	0.17736	0.182055	0.181273	0.224309	0.153104	0.175665	0.195488	0.116197	0.230177	0.226135	0.157538	0.204877	0.182838	0.16445	0.174361	0.185446	0.194314	0.230438	0.210876	0.211137	0.119197	0.182707	0.220657	0.187793	0.185185	0.18023	0.172926	0.200443	0.223005	0.225091	0.226526	0.171622	0.21844	0.196922	0.169405	0.194705	0.17736	0.181925	0.217397	0.249218	0.224961	0.159364	0.246479
422	GLAB1406	WAB0013010	0.144366	0.216484	0.131977	0.143192	0.168101	0.158581	0.123761	0.173057	0.213224	0.146322	0.142801	0.182838	0.176578	0.173578	0.165363	0.153625	0.161189	0.135237	0.126369	0.141236	0.13602	0.17097	0.140845	0.141497	0.177882	0.162363	0.167319	0.13276	0.167188	0.141367	0.160668	0.130673	0.172796	0.142671	0.174231	0.12037	0.168232	0.135368	0.230177	0.143714	0.163146	0.134846	0.146974	0.202269	0.177752	0.182447	0.198618
423	GLAB1603	WAB0020169	0.133281	0.206442	0.113198	0.109937	0.119197	0.113589	0.113719	0.16145	0.185316	0.121153	0.134977	0.16771	0.155582	0.153625	0.146714	0.131847	0.125717	0.106808	0.110198	0.112154	0.140193	0.167319	0.165493	0.168884	0.157277	0.118675	0.146062	0.116588	0.124152	0.128586	0.123631	0.162624	0.159624	0.179447	0.154799	0.110589	0.147757	0.152843	0.202921	0.119588	0.115023	0.105503	0.174231	0.178273	0.147757	0.164319	0.174491
424	GLAB1481	WAB0007942	0.148279	0.228482	0.127934	0.137585	0.162624	0.158059	0.130282	0.167058	0.207225	0.150756	0.118284	0.183751	0.163406	0.16445	0.166927	0.143453	0.157016	0.134455	0.121022	0.124544	0.111372	0.178143	0.157277	0.167188	0.181273	0.160016	0.162102	0.114502	0.168492	0.135889	0.162233	0.162493	0.166275	0.173839	0.16471	0.114371	0.158059	0.158712	0.226004	0.130673	0.158059	0.118153	0.16784	0.190271	0.174752	0.188706	0.187011
425	GLAB1523	WAB0032203	0.181664	0.0592071	0.20566	0.185707	0.198487	0.209703	0.206312	0.251956	0.175796	0.195749	0.216093	0.162493	0.254956	0.254825	0.187793	0.235133	0.213876	0.192749	0.205138	0.211268	0.23109	0.264345	0.225874	0.232003	0.178404	0.206703	0.24987	0.213615	0.212441	0.213485	0.196792	0.225483	0.252999	0.242045	0.254173	0.200052	0.247392	0.215441	0.178143	0.221049	0.20566	0.210876	0.23722	0.276604	0.247261	0.193662	0.273865
426	GLAB1511	WAB0020197	0.128326	0.197444	0.128326	0.117632	0.119979	0.125848	0.129499	0.171361	0.186881	0.119849	0.142801	0.15519	0.171622	0.168884	0.149191	0.143323	0.130934	0.118153	0.123891	0.130673	0.157929	0.180099	0.170579	0.172274	0.152321	0.133281	0.163015	0.127021	0.124935	0.134455	0.138758	0.168101	0.169797	0.179186	0.170057	0.124674	0.162102	0.166015	0.195879	0.137846	0.125587	0.121674	0.180751	0.192358	0.167971	0.155321	0.189358
427	GLAB1501	WAB0008555	0.166145	0.182447	0.186098	0.172535	0.185185	0.195879	0.185968	0.228221	0.176187	0.179708	0.197574	0.169405	0.232525	0.233698	0.17736	0.209051	0.188445	0.175404	0.183751	0.193271	0.197183	0.231873	0.207094	0.20879	0.152843	0.184533	0.226917	0.183229	0.188315	0.191445	0.178925	0.207746	0.229264	0.217919	0.226004	0.181012	0.224961	0.197444	0.172666	0.198357	0.184533	0.189228	0.215832	0.25626	0.223266	0.165102	0.253782
428	GLAB1774	WAB0001596	0.193792	0.279995	0.146583	0.183359	0.20892	0.193662	0.14241	0.106286	0.264476	0.189489	0.184794	0.229004	0.0885498	0.0980699	0.209311	0.0972874	0.207746	0.175535	0.142019	0.15832	0.194575	0.147626	0.216354	0.227308	0.226787	0.206051	0.0954617	0.166536	0.206703	0.160016	0.212702	0.219223	0.106547	0.229786	0.0937663	0.139802	0.112806	0.207094	0.280516	0.109677	0.196531	0.136802	0.228612	0.0130412	0.229786	0.221961	0.0163015
429	GLAB1718	WAB0001473	0.192749	0.278169	0.146062	0.182055	0.206573	0.19288	0.140845	0.103156	0.262128	0.187924	0.18349	0.226656	0.083855	0.0940271	0.207746	0.0936359	0.206703	0.174491	0.140063	0.158581	0.193532	0.147366	0.21531	0.2247	0.2247	0.204747	0.0918101	0.163928	0.205921	0.156234	0.210355	0.217658	0.10446	0.229786	0.0903756	0.138498	0.109807	0.207094	0.279212	0.10759	0.195357	0.133151	0.228091	0.00886802	0.2277	0.222483	0.0138237
430	GLAB09	WAB0021309	0.128586	0.200313	0.12989	0.109025	0.127673	0.124935	0.130151	0.173057	0.17723	0.128456	0.144888	0.155712	0.173578	0.172666	0.140063	0.154017	0.127021	0.116067	0.127413	0.131195	0.154408	0.17397	0.16784	0.169145	0.153104	0.133151	0.169666	0.13615	0.119718	0.136281	0.140584	0.162233	0.172666	0.172666	0.173318	0.123109	0.165754	0.157016	0.19301	0.139411	0.131455	0.131064	0.178795	0.196792	0.171883	0.152582	0.193532
431	GLAB1526	WAB0020111	0.146583	0.17397	0.174231	0.160537	0.178013	0.181534	0.170579	0.208659	0.155712	0.166275	0.187924	0.13915	0.216354	0.211789	0.161972	0.190532	0.181273	0.156364	0.166275	0.1771	0.190793	0.222613	0.206312	0.206051	0.130282	0.179577	0.206312	0.178925	0.174883	0.172144	0.163667	0.201748	0.207355	0.219353	0.211659	0.16458	0.205399	0.195618	0.163406	0.179838	0.173578	0.171492	0.214137	0.238524	0.215962	0.157147	0.236046
432	GLAB1384	WAB0021009	0.134585	0.217658	0.0722483	0.12024	0.14867	0.131586	0.0764215	0.114763	0.204486	0.131847	0.125456	0.175796	0.102113	0.109546	0.146192	0.0888106	0.140975	0.112154	0.0768127	0.100939	0.130934	0.115545	0.157668	0.16132	0.16132	0.146583	0.0985916	0.105373	0.146192	0.0895931	0.144888	0.153234	0.113459	0.162754	0.110981	0.086072	0.105243	0.148148	0.215962	0.0757694	0.134455	0.0695097	0.170188	0.136541	0.16758	0.163537	0.133281
433	GLAB1486	WAB0020180	0.10433	0.201748	0.110589	0.116328	0.136411	0.130543	0.113719	0.157016	0.191184	0.125326	0.128195	0.142149	0.157407	0.153104	0.140193	0.131586	0.133672	0.107981	0.108633	0.111372	0.125587	0.16132	0.153234	0.163406	0.141497	0.13615	0.147626	0.105634	0.140193	0.120501	0.127673	0.147235	0.154669	0.161711	0.153756	0.101721	0.147235	0.142932	0.20566	0.120631	0.136281	0.107851	0.16471	0.178795	0.154278	0.142671	0.1771
434	GLAB1840	WAB0001692	0.149452	0.231873	0.102243	0.136411	0.164319	0.149322	0.0957225	0.0558164	0.216745	0.14554	0.142932	0.188445	0.101461	0.0847679	0.166275	0.0753782	0.154669	0.127152	0.0922014	0.117893	0.151669	0.139411	0.175665	0.182577	0.178143	0.156103	0.0802034	0.125326	0.163928	0.111372	0.169145	0.176708	0.0567293	0.191706	0.088941	0.0985916	0.0907668	0.166015	0.230438	0.0895931	0.154278	0.0920709	0.187402	0.111111	0.190141	0.18049	0.10759
435	GLAB1405	WAB0031004	0.144497	0.220657	0.131195	0.142149	0.164319	0.158972	0.128065	0.1741	0.21205	0.146453	0.143584	0.184533	0.179708	0.179186	0.161059	0.158712	0.161972	0.135889	0.129238	0.141628	0.141367	0.175274	0.14228	0.152843	0.181403	0.161711	0.169145	0.130934	0.168492	0.141628	0.157016	0.125065	0.172666	0.142932	0.178013	0.124935	0.171753	0.143323	0.221049	0.148018	0.159233	0.139932	0.151148	0.208007	0.180882	0.186098	0.204486
436	GLAB1459	WAB0015001	0.131455	0.212963	0.100939	0.11711	0.144497	0.13602	0.104591	0.143192	0.196922	0.131847	0.113589	0.167319	0.143062	0.141106	0.143845	0.121674	0.142801	0.110329	0.10133	0.103808	0.115284	0.145018	0.152973	0.157929	0.16132	0.140063	0.139541	0.0895931	0.142019	0.113459	0.13915	0.147757	0.14241	0.157799	0.142801	0.09494	0.135498	0.143453	0.208529	0.109937	0.136802	0.0968962	0.16132	0.169145	0.157407	0.164841	0.166927
437	GLAB1706	WAB0032451	0.176448	0.260824	0.127152	0.165884	0.194966	0.174752	0.125978	0.116719	0.245957	0.173318	0.160668	0.212702	0.113589	0.0869849	0.192488	0.101069	0.189098	0.156755	0.124935	0.14228	0.1771	0.0877673	0.200443	0.206312	0.203443	0.18975	0.113328	0.149322	0.190662	0.137585	0.195357	0.201095	0.117501	0.206051	0.114763	0.128717	0.0912885	0.187141	0.259651	0.117632	0.180882	0.12037	0.210485	0.121022	0.208659	0.209963	0.117762
438	GLAB1625	WAB0032315	0.163537	0.247913	0.112415	0.150496	0.176839	0.161581	0.111111	0.098722	0.233438	0.159494	0.151148	0.194314	0.0629891	0.0799426	0.178795	0.0628586	0.175404	0.143453	0.110459	0.12989	0.160668	0.117632	0.187011	0.19627	0.193923	0.17397	0.0829421	0.142019	0.175665	0.130934	0.180621	0.190532	0.0974178	0.199531	0.097157	0.11398	0.0751174	0.179186	0.246609	0.08229	0.162102	0.102895	0.198096	0.0736828	0.200313	0.192227	0.0745957
439	GLAB1655	WAB0025846	0.133933	0.201748	0.137063	0.0880282	0.0832029	0.0663798	0.135498	0.178534	0.171101	0.0795514	0.149713	0.171492	0.176317	0.177491	0.147757	0.156495	0.0894627	0.0989828	0.125978	0.140715	0.161711	0.191184	0.170318	0.172405	0.17084	0.0745957	0.169797	0.13915	0.0863328	0.133672	0.127021	0.172926	0.176448	0.190271	0.179969	0.128978	0.172405	0.165232	0.190141	0.143192	0.077856	0.135759	0.187141	0.205529	0.157016	0.167319	0.201748
440	GLAB1588	WAB0032503	0.137063	0.198487	0.124283	0.110198	0.116719	0.114241	0.129238	0.177882	0.169536	0.124544	0.154538	0.158059	0.172666	0.173448	0.14228	0.14867	0.121414	0.12024	0.127804	0.132368	0.156364	0.183229	0.173839	0.176056	0.160016	0.12011	0.163146	0.136281	0.122066	0.142019	0.140063	0.166406	0.175143	0.18049	0.170188	0.129369	0.166797	0.162624	0.184403	0.137194	0.11085	0.132107	0.184142	0.198487	0.162493	0.169405	0.194836
441	GLAB1550	WAB0029323	0.151148	0.157277	0.181012	0.161581	0.176448	0.183359	0.17723	0.215832	0.1771	0.163537	0.197966	0.143845	0.21831	0.217919	0.168492	0.195879	0.178665	0.162624	0.171361	0.181142	0.199791	0.229004	0.211007	0.207616	0.14228	0.180099	0.211137	0.179577	0.172535	0.178795	0.172274	0.204095	0.21505	0.209051	0.213876	0.166797	0.209442	0.203573	0.188054	0.184403	0.176708	0.176578	0.214006	0.242567	0.221049	0.103808	0.239828
442	GLAB1838	WAB0001686	0.118675	0.198618	0.105895	0.0847679	0.104721	0.0970266	0.104851	0.141628	0.176317	0.0919405	0.126109	0.151669	0.143323	0.141106	0.130803	0.121935	0.11085	0.045253	0.0982003	0.114502	0.131325	0.151148	0.149843	0.153886	0.148018	0.102113	0.137454	0.106677	0.113067	0.0875065	0.128978	0.149583	0.141888	0.161972	0.143062	0.0972874	0.135237	0.142149	0.191575	0.110198	0.109546	0.0995044	0.163928	0.16471	0.149713	0.153365	0.16145
443	GLAB1802	WAB0001637	0.170188	0.251435	0.119327	0.156103	0.182707	0.165363	0.112806	0.0761607	0.23722	0.162493	0.162233	0.204617	0.0935055	0.0130412	0.183099	0.0742045	0.178795	0.148018	0.113198	0.130543	0.168492	0.124283	0.193532	0.197966	0.196661	0.178795	0.0736828	0.140454	0.179186	0.136541	0.190141	0.197444	0.075639	0.203834	0.0873761	0.11385	0.028169	0.186359	0.253782	0.0871153	0.168492	0.102765	0.205008	0.0932446	0.202921	0.197053	0.090506
444	GLAB1386	WAB0029092	0.132629	0.214006	0.0901148	0.107981	0.140845	0.119066	0.0931142	0.139802	0.196009	0.121022	0.129369	0.163537	0.134585	0.132629	0.14228	0.112937	0.137454	0.0936359	0.090506	0.102374	0.137846	0.126109	0.159364	0.160016	0.162233	0.132238	0.125587	0.111242	0.135889	0.0787689	0.145279	0.160276	0.138498	0.16471	0.12989	0.0976787	0.127021	0.141758	0.208659	0.106416	0.127413	0.0945488	0.173057	0.15832	0.168623	0.160276	0.154147
445	GLAB1970	WAB0001886	0.125978	0.206182	0.0743349	0.111894	0.137194	0.119849	0.0663798	0.112676	0.192227	0.120631	0.116588	0.167449	0.107329	0.104851	0.139671	0.0786385	0.131847	0.104851	0.0697705	0.0938967	0.124022	0.124283	0.149583	0.155842	0.156103	0.131977	0.0954617	0.0985916	0.138889	0.0876369	0.147757	0.149843	0.111894	0.162233	0.103678	0.0730308	0.0988524	0.141367	0.207486	0.0726395	0.1265	0.0642932	0.162624	0.130021	0.164971	0.157538	0.127673
446	GLAB1656	WAB0020132	0.111111	0.191967	0.141888	0.139541	0.152061	0.148148	0.146062	0.196401	0.184794	0.154278	0.168623	0.166406	0.189228	0.191184	0.0335159	0.168362	0.153104	0.147496	0.147757	0.151017	0.176448	0.194705	0.195488	0.195357	0.166406	0.158712	0.181534	0.157799	0.152321	0.160276	0.168492	0.187141	0.195357	0.195357	0.189489	0.143192	0.186098	0.182577	0.190271	0.156625	0.144366	0.150365	0.196531	0.215571	0.183881	0.16471	0.212311
447	GLAB1653	WAB0029316	0.145931	0.181794	0.165754	0.153886	0.161581	0.166275	0.166536	0.204617	0.172535	0.162493	0.19001	0.137846	0.206834	0.201487	0.169927	0.179447	0.16771	0.156886	0.161711	0.172535	0.199531	0.215571	0.212963	0.209442	0.134455	0.171753	0.19288	0.172274	0.164841	0.17397	0.166275	0.211398	0.201878	0.212963	0.204095	0.160407	0.195879	0.197705	0.18036	0.170318	0.166275	0.164319	0.219353	0.228482	0.213745	0.114632	0.225222
448	GLAB1748	WAB0001544	0.190923	0.2753	0.143192	0.178665	0.204747	0.190271	0.138758	0.102634	0.259259	0.184533	0.181403	0.224048	0.0862024	0.0937663	0.20566	0.0931142	0.203573	0.172144	0.138628	0.156234	0.190793	0.145801	0.213354	0.222874	0.223135	0.202139	0.0910277	0.162624	0.202921	0.15519	0.20879	0.216093	0.103417	0.227439	0.0895931	0.13615	0.107981	0.205008	0.276343	0.107068	0.193662	0.130803	0.226526	0.0114763	0.225613	0.220396	0.0144757
449	GLAB1726	WAB0001494	0.180882	0.264215	0.131325	0.168753	0.194966	0.178665	0.124804	0.105373	0.249739	0.175926	0.169927	0.21844	0.073422	0.0998957	0.194836	0.0873761	0.192749	0.16132	0.127413	0.146192	0.179317	0.132107	0.203182	0.211659	0.211789	0.190662	0.0942879	0.153495	0.194575	0.139932	0.197705	0.203704	0.106677	0.21531	0.0854199	0.129238	0.105895	0.195097	0.264997	0.0975483	0.182577	0.119327	0.212702	0.0551643	0.212572	0.212702	0.056338
450	GLAB1667	WAB0022405	0.130543	0.198878	0.129238	0.090506	0.0884194	0.0747261	0.128978	0.169927	0.180882	0.0213876	0.147105	0.16758	0.16771	0.169145	0.149713	0.145279	0.0962441	0.0895931	0.117893	0.137846	0.158581	0.185446	0.163276	0.168232	0.165493	0.0787689	0.157668	0.135759	0.0892019	0.127673	0.125717	0.168232	0.168884	0.179056	0.172666	0.124544	0.162233	0.155842	0.188837	0.134064	0.100417	0.127282	0.181794	0.194053	0.162102	0.158972	0.190793
451	GLAB1657	WAB0030312	0.123761	0.208659	0.0932446	0.110981	0.136281	0.134324	0.0995044	0.140454	0.194184	0.127282	0.0976787	0.161189	0.133803	0.134716	0.140845	0.112676	0.137324	0.107329	0.0933751	0.0929838	0.122327	0.135629	0.145018	0.154799	0.155451	0.135759	0.129499	0.0834637	0.137454	0.106155	0.137715	0.144757	0.13915	0.15819	0.135629	0.0903756	0.12976	0.137324	0.205138	0.102765	0.131716	0.0894627	0.160668	0.15832	0.163928	0.160537	0.156103
452	GLAB1939	WAB0001849	0.16458	0.249348	0.126761	0.149974	0.181794	0.170188	0.115545	0.013302	0.231351	0.162624	0.160668	0.201356	0.0972874	0.0773344	0.186359	0.0751174	0.172274	0.140715	0.109677	0.134846	0.16758	0.148018	0.188967	0.196531	0.191836	0.175535	0.0719875	0.139802	0.178273	0.127021	0.184011	0.190271	0.0117371	0.210224	0.0766823	0.116067	0.088941	0.18023	0.246348	0.102895	0.173448	0.110589	0.201748	0.102243	0.201226	0.192749	0.0988524
453	GLAB1541	WAB0020194	0.116197	0.195357	0.141236	0.140454	0.151408	0.148018	0.146714	0.196792	0.182447	0.153104	0.168753	0.167188	0.190923	0.192097	0.0266041	0.169275	0.156364	0.146844	0.148409	0.154278	0.17736	0.195357	0.194836	0.190793	0.169275	0.156495	0.182707	0.158972	0.154669	0.161189	0.168884	0.18988	0.195749	0.195227	0.18988	0.143584	0.185968	0.183751	0.187924	0.157799	0.141497	0.150496	0.195879	0.215962	0.18349	0.169145	0.213224
454	GLAB1668	WAB0008908	0.200052	0.274257	0.144497	0.190662	0.213615	0.197053	0.144497	0.0807251	0.262911	0.193662	0.187533	0.234742	0.100156	0.0765519	0.211659	0.101982	0.20579	0.18049	0.138367	0.157799	0.197966	0.149322	0.217397	0.223657	0.227569	0.211268	0.086724	0.167971	0.209311	0.152973	0.216614	0.223526	0.0812467	0.232134	0.0970266	0.148148	0.086072	0.208659	0.276995	0.106677	0.199661	0.137846	0.229134	0.0988524	0.228612	0.222744	0.0976787
455	GLAB1816	WAB0001658	0.164189	0.247522	0.124544	0.15193	0.180882	0.169275	0.11698	0.0335159	0.233568	0.161189	0.159755	0.201748	0.0872457	0.0758999	0.18675	0.0705529	0.171883	0.14241	0.110589	0.137324	0.165102	0.147105	0.18988	0.200835	0.193923	0.174622	0.0695097	0.139411	0.178665	0.128978	0.184142	0.190402	0.03482	0.210876	0.074987	0.113067	0.0869849	0.182707	0.247001	0.0941575	0.172405	0.105764	0.203704	0.0955921	0.204225	0.191184	0.0928534
456	GLAB1525	WAB0024654	0.116588	0.169014	0.164189	0.147757	0.147366	0.16458	0.16458	0.204225	0.16771	0.158059	0.177752	0.168362	0.207746	0.205008	0.092723	0.184794	0.161711	0.156103	0.160016	0.174231	0.188185	0.221309	0.199139	0.197314	0.156495	0.166275	0.200574	0.166406	0.15493	0.170057	0.155451	0.199922	0.203704	0.220396	0.206182	0.15519	0.198618	0.192749	0.173839	0.171492	0.154278	0.165493	0.209572	0.23096	0.188185	0.160668	0.227439
457	GLAB1499	WAB0007980	0.165884	0.181794	0.185576	0.171753	0.182838	0.195879	0.183099	0.226135	0.176448	0.181273	0.194314	0.164971	0.23096	0.230829	0.179186	0.208007	0.188837	0.174883	0.180621	0.189358	0.194184	0.229264	0.206573	0.20892	0.14867	0.183751	0.22457	0.183359	0.188837	0.188837	0.179969	0.206442	0.225613	0.216875	0.224439	0.178925	0.222874	0.195618	0.17084	0.196792	0.183229	0.187141	0.215571	0.254695	0.221049	0.161972	0.251956
458	GLAB1921	WAB0001830	0.131847	0.214137	0.0835942	0.118545	0.143584	0.126761	0.0755086	0.0995044	0.198618	0.125456	0.12337	0.17097	0.0751174	0.0858112	0.147105	0.066771	0.137585	0.110198	0.0782473	0.0940271	0.127282	0.119718	0.158059	0.165363	0.163537	0.13915	0.0732916	0.104721	0.139802	0.0940271	0.150235	0.159364	0.0992436	0.170449	0.0892019	0.074987	0.077204	0.1488	0.21518	0.0105634	0.131325	0.0706834	0.171101	0.104591	0.169797	0.159233	0.103808
459	GLAB1557	WAB0025773	0.193401	0.170318	0.216875	0.189098	0.196922	0.206703	0.216875	0.266171	0.143584	0.20266	0.226135	0.172535	0.263432	0.260955	0.186359	0.23735	0.206703	0.200704	0.219875	0.219223	0.242567	0.265519	0.248435	0.248044	0.177882	0.208399	0.253912	0.226787	0.206573	0.219875	0.197444	0.245436	0.265389	0.254695	0.257433	0.216354	0.252217	0.240089	0.154278	0.226395	0.192749	0.220136	0.257433	0.281168	0.249739	0.182838	0.27843
460	GLAB1605	WAB0033308	0.134324	0.183229	0.158451	0.1488	0.161581	0.163798	0.158842	0.202269	0.178925	0.160668	0.178795	0.157277	0.197835	0.20266	0.102113	0.179056	0.157799	0.152713	0.158712	0.160668	0.18662	0.210876	0.200574	0.197444	0.159103	0.169927	0.18988	0.166536	0.163276	0.163928	0.171753	0.196922	0.201226	0.205008	0.200574	0.1518	0.195097	0.192358	0.182447	0.163537	0.162493	0.162493	0.206703	0.226004	0.200965	0.109285	0.222483
461	GLAB2066	WAB0009195	0.185055	0.246479	0.182447	0.170709	0.184011	0.190141	0.179056	0.22157	0.22796	0.179447	0.173448	0.221309	0.224048	0.224961	0.190402	0.20579	0.185446	0.168362	0.175274	0.180621	0.181273	0.223266	0.153886	0.152061	0.209442	0.19001	0.220527	0.179317	0.197444	0.18349	0.187011	0.144236	0.222092	0.166667	0.223657	0.1741	0.219092	0.153365	0.230829	0.191184	0.187272	0.182316	0.156886	0.244392	0.156886	0.222353	0.239567
462	GLAB2036	WAB0029397	0.164971	0.240219	0.130543	0.151148	0.175926	0.170318	0.140845	0.165884	0.2277	0.161189	0.148018	0.190662	0.15193	0.1741	0.182447	0.152582	0.175665	0.147757	0.13276	0.135498	0.143192	0.160668	0.169797	0.175926	0.186489	0.175665	0.162754	0.131455	0.17736	0.138758	0.177882	0.176578	0.16784	0.188967	0.162233	0.131325	0.167188	0.162624	0.240741	0.137324	0.175013	0.140063	0.173709	0.179056	0.191054	0.192619	0.178925
463	GLAB2056	WAB0001739	0.165232	0.248826	0.125848	0.150104	0.18036	0.170318	0.11698	0.0142149	0.231221	0.161189	0.160407	0.201487	0.0982003	0.0769431	0.187011	0.0760303	0.171883	0.141367	0.109025	0.134716	0.168101	0.147887	0.188315	0.196922	0.191445	0.174622	0.0747261	0.140063	0.178143	0.128195	0.185185	0.189619	0.0149974	0.209833	0.0783777	0.116719	0.0869849	0.18036	0.245957	0.101982	0.173187	0.110459	0.2024	0.103678	0.20266	0.193923	0.0998957
464	GLAB1728	WAB0001497	0.156495	0.238915	0.0952008	0.140975	0.168753	0.152713	0.100678	0.109025	0.222613	0.150626	0.143323	0.188576	0.105895	0.0781169	0.163928	0.0910277	0.163537	0.133933	0.100809	0.112676	0.149974	0.117501	0.174622	0.178013	0.182316	0.165493	0.101721	0.125978	0.165754	0.115545	0.172796	0.175926	0.10759	0.183751	0.108503	0.103026	0.0745957	0.165363	0.236176	0.0877673	0.157147	0.0968962	0.183751	0.124413	0.188706	0.183881	0.121805
465	GLAB2070	WAB0009204	0.183881	0.247913	0.180751	0.171361	0.185185	0.19001	0.178925	0.219875	0.230569	0.18036	0.17397	0.221961	0.221831	0.222744	0.191054	0.204617	0.18975	0.170057	0.173318	0.179447	0.18362	0.223135	0.151278	0.154147	0.211137	0.192749	0.218832	0.176056	0.197574	0.182838	0.188706	0.14554	0.219875	0.166406	0.223266	0.175796	0.216875	0.153234	0.233568	0.18975	0.187663	0.181664	0.155842	0.241002	0.153104	0.223005	0.236828
466	GLAB1635	WAB0020147	0.133151	0.214137	0.0835942	0.119588	0.144366	0.127282	0.0744653	0.102113	0.200704	0.127021	0.124413	0.172014	0.0764215	0.086724	0.14867	0.0688576	0.138367	0.112024	0.0777256	0.0948096	0.129369	0.122196	0.158059	0.167188	0.164319	0.140975	0.0743349	0.105634	0.141106	0.0958529	0.150235	0.159103	0.10133	0.171231	0.0923318	0.0757694	0.0805947	0.150104	0.216745	0.00952008	0.13302	0.0709442	0.171622	0.105112	0.169797	0.159755	0.103938
467	GLAB1801	WAB0001636	0.160016	0.243088	0.111242	0.147496	0.174622	0.157799	0.103026	0.0852895	0.227308	0.154538	0.152843	0.196009	0.0856807	0.0279082	0.174231	0.0682055	0.171101	0.139671	0.105112	0.122457	0.160146	0.112806	0.183881	0.18988	0.187793	0.170449	0.08229	0.130282	0.172666	0.125587	0.181273	0.188315	0.0837246	0.195749	0.0935055	0.104199	0.0101721	0.178273	0.244392	0.0774648	0.160929	0.0957225	0.196922	0.105112	0.193271	0.187663	0.104069
468	GLAB1864	WAB0001747	0.163406	0.24674	0.122979	0.148279	0.177491	0.166927	0.113067	0.0139541	0.228091	0.157277	0.156886	0.199139	0.0953312	0.0766823	0.18362	0.0721179	0.168753	0.137454	0.105895	0.132107	0.16471	0.143714	0.187793	0.195879	0.189619	0.171753	0.0726395	0.137324	0.175274	0.124544	0.182055	0.188576	0.0131716	0.208007	0.0762911	0.114371	0.0851591	0.178795	0.243871	0.0985916	0.170318	0.107068	0.202139	0.104721	0.199531	0.191575	0.100939
469	GLAB1647	WAB0029346	0.137976	0.205921	0.132499	0.0885498	0.0859416	0.0717267	0.130673	0.176839	0.173057	0.0907668	0.152713	0.173448	0.173187	0.174361	0.147366	0.152713	0.0871153	0.100809	0.126109	0.137715	0.160798	0.187011	0.167058	0.172014	0.169666	0.077856	0.165232	0.13928	0.0898539	0.134324	0.1265	0.172796	0.174752	0.184142	0.176839	0.126109	0.168884	0.163798	0.196009	0.138889	0.0792906	0.131716	0.181403	0.200183	0.160668	0.170579	0.196531
470	GLAB1530	WAB0008604	0.1265	0.146322	0.15519	0.144888	0.16458	0.16771	0.156364	0.196792	0.169014	0.157538	0.172405	0.130673	0.198748	0.195227	0.155321	0.177621	0.167188	0.146714	0.150235	0.163406	0.174883	0.200313	0.188054	0.18975	0.124935	0.168101	0.19314	0.159494	0.166536	0.156103	0.152321	0.180751	0.195488	0.191315	0.199531	0.147757	0.188576	0.175926	0.174752	0.165884	0.166145	0.159364	0.193532	0.223787	0.202139	0.144236	0.221831
471	GLAB1418	WAB0013183	0.137715	0.220527	0.099374	0.123109	0.150756	0.144366	0.106677	0.142149	0.198748	0.135498	0.102504	0.171492	0.141367	0.139019	0.15506	0.115415	0.148539	0.119066	0.0992436	0.105112	0.113067	0.140323	0.151148	0.156103	0.163406	0.147366	0.134324	0.101721	0.152713	0.109546	0.144888	0.153625	0.141497	0.167449	0.133803	0.0944184	0.130282	0.139802	0.206182	0.112285	0.143584	0.096505	0.160537	0.163276	0.176708	0.169536	0.160537
472	GLAB1510	WAB0020474	0.14554	0.144888	0.125196	0.143192	0.164971	0.158972	0.133281	0.178534	0.176317	0.156103	0.163146	0.156495	0.178143	0.175143	0.160537	0.154278	0.164058	0.141497	0.125326	0.148148	0.167449	0.18362	0.180751	0.183359	0.151278	0.168623	0.168232	0.146192	0.168101	0.139019	0.162363	0.172796	0.178273	0.183099	0.175926	0.132368	0.16784	0.172144	0.187011	0.140845	0.162233	0.132629	0.190402	0.201617	0.200052	0.134324	0.19927
473	GLAB1744	WAB0001533	0.191315	0.277256	0.144627	0.180621	0.205921	0.191445	0.140193	0.102765	0.261476	0.185968	0.18362	0.225483	0.0852895	0.0946792	0.207355	0.0940271	0.205529	0.173318	0.139019	0.156364	0.192619	0.147757	0.214397	0.224309	0.224439	0.203573	0.0903756	0.163537	0.204486	0.156886	0.20892	0.217527	0.103547	0.228091	0.090506	0.138106	0.108894	0.206442	0.27856	0.106938	0.195097	0.13302	0.227178	0.0108242	0.228352	0.221049	0.0143453
474	GLAB1746	WAB0001540	0.16132	0.245696	0.12037	0.147235	0.176969	0.165884	0.110459	0.0144757	0.227569	0.157799	0.156364	0.197053	0.0945488	0.0740741	0.181012	0.0705529	0.169536	0.136411	0.104851	0.130543	0.164841	0.143453	0.18675	0.194314	0.188054	0.171753	0.0684663	0.137324	0.174231	0.124283	0.181534	0.18675	0.0136933	0.206442	0.0736828	0.113328	0.0848983	0.177491	0.243088	0.0975483	0.169536	0.104982	0.19927	0.100548	0.198226	0.188967	0.0967658
475	GLAB1881	WAB0006862	0.18975	0.265519	0.138106	0.180099	0.204356	0.188054	0.133672	0.0740741	0.254434	0.183881	0.177752	0.224961	0.0937663	0.0760303	0.200835	0.0890715	0.196792	0.171231	0.129108	0.149843	0.188054	0.149713	0.208138	0.215571	0.219875	0.201617	0.0752478	0.159494	0.200704	0.146062	0.205269	0.214528	0.0743349	0.224961	0.088289	0.137063	0.0890715	0.199661	0.268779	0.102895	0.189619	0.127673	0.22157	0.0898539	0.221701	0.21531	0.0886802
476	GLAB1375	WAB0022465	0.124283	0.205921	0.0164319	0.115545	0.141106	0.124152	0.07277	0.127934	0.196792	0.124544	0.117893	0.161581	0.118153	0.117501	0.132368	0.0983307	0.139019	0.109416	0.071205	0.0898539	0.125456	0.120501	0.14867	0.156364	0.155321	0.137585	0.110459	0.100548	0.140454	0.0922014	0.146322	0.148279	0.127152	0.151408	0.121283	0.0791601	0.11398	0.13915	0.212572	0.0834637	0.128847	0.0735524	0.162493	0.144757	0.16132	0.159755	0.142019
477	GLAB1589	WAB0029324	0.154799	0.161841	0.172926	0.165493	0.178013	0.184011	0.173578	0.209703	0.179186	0.167319	0.185837	0.163537	0.211789	0.213745	0.168753	0.190923	0.171753	0.167449	0.171101	0.168362	0.197444	0.223396	0.203182	0.20579	0.150756	0.183881	0.201487	0.174622	0.182968	0.176056	0.172796	0.204356	0.208007	0.212572	0.213876	0.165754	0.207355	0.195488	0.1771	0.178665	0.178404	0.172274	0.212441	0.236568	0.219353	0.0989828	0.233829
478	GLAB1505	WAB0020161	0.137976	0.172144	0.163537	0.146322	0.168753	0.172796	0.159885	0.196009	0.174491	0.157277	0.179447	0.144105	0.197835	0.19927	0.16758	0.180882	0.156103	0.150756	0.157668	0.158842	0.188185	0.212702	0.198618	0.196401	0.145409	0.172405	0.190402	0.162493	0.16771	0.156495	0.171753	0.194705	0.195357	0.205529	0.201226	0.150887	0.191967	0.188185	0.179447	0.161581	0.170579	0.160798	0.203573	0.2247	0.204877	0.0384716	0.222744
479	GLAB1952	WAB0001867	0.149974	0.232134	0.101852	0.139671	0.164189	0.146844	0.0924622	0.077204	0.216614	0.144757	0.143192	0.188185	0.0721179	0.0758999	0.163798	0.0335159	0.15832	0.130021	0.0938967	0.108112	0.151669	0.119979	0.175535	0.182577	0.180751	0.160798	0.0593375	0.125065	0.160929	0.113328	0.172405	0.181273	0.0774648	0.187924	0.0829421	0.0937663	0.0705529	0.171753	0.233177	0.0693792	0.152582	0.0847679	0.190141	0.092723	0.188315	0.175143	0.0894627
480	GLAB1359	WAB0011907	0.114241	0.203573	0.0902452	0.105895	0.133542	0.124804	0.09494	0.13276	0.188315	0.11724	0.100548	0.157016	0.134194	0.130151	0.138106	0.109416	0.128456	0.0985916	0.0880282	0.0910277	0.115154	0.143845	0.140715	0.147496	0.153756	0.131195	0.124674	0.0379499	0.130543	0.0952008	0.147496	0.138889	0.131977	0.153365	0.136281	0.0805947	0.123761	0.129369	0.200183	0.098722	0.130021	0.0846375	0.151148	0.15506	0.157929	0.149713	0.152843
481	GLAB2027	WAB0020802	0.145149	0.169014	0.180099	0.16471	0.183359	0.185837	0.182447	0.220788	0.146844	0.176578	0.192227	0.154538	0.223005	0.222744	0.1741	0.201617	0.188054	0.162493	0.176317	0.185316	0.195879	0.226135	0.201748	0.200183	0.131064	0.181012	0.216354	0.185576	0.190532	0.17723	0.161711	0.193532	0.219744	0.208268	0.219353	0.169927	0.215441	0.191054	0.172666	0.188315	0.180751	0.180751	0.210485	0.247783	0.210355	0.163146	0.244262
482	GLAB1583	WAB0008637	0.147105	0.225222	0.126369	0.11398	0.139541	0.132629	0.126891	0.168623	0.199531	0.134716	0.135498	0.178795	0.167058	0.16445	0.156625	0.14254	0.140454	0.122718	0.127934	0.131195	0.128456	0.17084	0.158451	0.15819	0.181273	0.137976	0.158712	0.128195	0.146974	0.135498	0.152713	0.161972	0.167449	0.175926	0.165363	0.127282	0.157799	0.160668	0.215702	0.130282	0.136541	0.128065	0.170188	0.186098	0.17084	0.18349	0.182186
483	GLAB1771	WAB0001590	0.190141	0.273605	0.141236	0.17723	0.203052	0.188837	0.136281	0.099374	0.258346	0.183229	0.178665	0.222874	0.0855503	0.0912885	0.204747	0.0914189	0.201617	0.170449	0.136672	0.153234	0.190271	0.145149	0.211528	0.221179	0.220918	0.200183	0.0885498	0.160407	0.201356	0.152713	0.207616	0.21518	0.100156	0.226004	0.0894627	0.134716	0.106025	0.202269	0.27517	0.103026	0.191184	0.128586	0.225091	0.0103026	0.225222	0.216614	0.0153886
484	GLAB1596	WAB0008679	0.142671	0.148018	0.163667	0.149191	0.164058	0.168753	0.166667	0.206703	0.176448	0.165623	0.181794	0.150365	0.210876	0.205269	0.165884	0.184794	0.173187	0.151408	0.159233	0.167971	0.179969	0.217006	0.200183	0.200574	0.163537	0.175926	0.200835	0.169014	0.1771	0.168623	0.147626	0.196922	0.204877	0.207616	0.208268	0.155712	0.199139	0.185968	0.193401	0.173839	0.171101	0.162233	0.20566	0.229917	0.194444	0.170057	0.227178
485	GLAB1770	WAB0001584	0.190402	0.274257	0.141888	0.178404	0.203443	0.188445	0.137976	0.100156	0.258998	0.184142	0.179838	0.224309	0.0854199	0.0931142	0.204356	0.0925926	0.202791	0.171101	0.137063	0.154669	0.189619	0.146062	0.210616	0.22157	0.22157	0.201617	0.0906364	0.161059	0.201748	0.153104	0.207486	0.214267	0.101982	0.225613	0.0884194	0.134064	0.108503	0.201878	0.275822	0.106025	0.191836	0.130021	0.2247	0.0125196	0.224309	0.21831	0.0135629
486	GLAB1879	WAB0001767	0.174361	0.255608	0.129238	0.163667	0.190793	0.175013	0.122457	0.0397757	0.240089	0.169797	0.164058	0.210355	0.0888106	0.0779864	0.192749	0.0726395	0.181794	0.154147	0.112676	0.137846	0.176187	0.147235	0.196661	0.206051	0.205269	0.185055	0.0692488	0.146192	0.188315	0.136672	0.193532	0.19927	0.0389932	0.217919	0.0715962	0.120892	0.0893323	0.184664	0.257042	0.102243	0.179317	0.115806	0.212311	0.0893323	0.210876	0.203312	0.0871153
487	GLAB1740	WAB0001529	0.190402	0.274517	0.141106	0.177621	0.203443	0.188706	0.136933	0.100026	0.258998	0.182838	0.180099	0.22457	0.0825509	0.0916797	0.204356	0.0910277	0.20253	0.17084	0.13602	0.15519	0.188837	0.144497	0.211398	0.222353	0.22157	0.200965	0.0881586	0.161059	0.201748	0.153104	0.207486	0.216093	0.100809	0.226917	0.088289	0.133542	0.106677	0.203704	0.275039	0.104721	0.191575	0.129499	0.226265	0.0108242	0.22457	0.218571	0.0139541
488	GLAB1979	WAB0001902	0.123891	0.204617	0.0743349	0.112676	0.138758	0.122196	0.0674231	0.108764	0.192488	0.119327	0.115676	0.166667	0.105243	0.101982	0.138106	0.0788993	0.132368	0.104591	0.0684663	0.0928534	0.12337	0.121414	0.149061	0.154147	0.154538	0.13302	0.0957225	0.099374	0.140193	0.0886802	0.147235	0.147757	0.107981	0.162754	0.10133	0.0706834	0.0957225	0.141106	0.204617	0.0715962	0.127413	0.064554	0.159494	0.12663	0.162885	0.156495	0.124804
489	GLAB1601	WAB0020508	0.143323	0.219484	0.106547	0.128586	0.153625	0.137585	0.101461	0.0978091	0.204747	0.136672	0.13615	0.179969	0.101852	0.104069	0.15493	0.0747261	0.150756	0.124544	0.0998957	0.114371	0.150104	0.137846	0.171361	0.178013	0.17397	0.149452	0.0962441	0.120501	0.149713	0.118545	0.163276	0.171231	0.0983307	0.180621	0.106808	0.103678	0.0982003	0.16445	0.219484	0.0920709	0.143323	0.0936359	0.184142	0.121414	0.178925	0.172535	0.119457
490	GLAB1389	WAB0035242	0.152843	0.226787	0.121544	0.134846	0.160407	0.156625	0.125978	0.153756	0.213354	0.147496	0.119588	0.183099	0.150365	0.157668	0.169014	0.138367	0.160146	0.124804	0.119849	0.115545	0.136933	0.163146	0.172014	0.177752	0.178143	0.159364	0.152061	0.118284	0.168101	0.114893	0.169145	0.17084	0.153104	0.188054	0.155451	0.12024	0.150235	0.160146	0.225483	0.118675	0.161189	0.121022	0.178404	0.181794	0.189619	0.178143	0.180882
491	GLAB1393	WAB0021020	0.166275	0.221831	0.152191	0.161189	0.190141	0.18023	0.153234	0.199139	0.22783	0.169797	0.163537	0.206182	0.200443	0.203573	0.180621	0.182577	0.182707	0.159233	0.151539	0.160016	0.160407	0.202139	0.128065	0.134194	0.191184	0.18349	0.193792	0.154408	0.186359	0.16445	0.18036	0.0975483	0.197835	0.139411	0.201878	0.149061	0.195097	0.125456	0.229656	0.168753	0.177491	0.161711	0.121414	0.225352	0.18675	0.199922	0.221049
492	GLAB1606	WAB0007950	0.119588	0.202269	0.123761	0.105243	0.123891	0.127413	0.1235	0.165623	0.184011	0.122587	0.145149	0.156234	0.168492	0.165493	0.135498	0.148409	0.125065	0.110589	0.119979	0.122979	0.150626	0.179708	0.16771	0.171883	0.148931	0.128847	0.16132	0.117893	0.112415	0.129108	0.149191	0.16145	0.163667	0.181403	0.167058	0.116719	0.158581	0.157668	0.196401	0.13276	0.12024	0.121022	0.172926	0.194836	0.165102	0.14867	0.191184
493	GLAB260	WAB0001681	0.137715	0.219223	0.0886802	0.124935	0.149974	0.133151	0.0792906	0.0953312	0.204225	0.131716	0.128195	0.176056	0.0762911	0.0858112	0.152973	0.0680751	0.142149	0.116588	0.0809859	0.100417	0.134455	0.123109	0.163146	0.172274	0.168623	0.145279	0.0762911	0.110068	0.146192	0.0997653	0.156103	0.16445	0.0950704	0.175404	0.0916797	0.0811163	0.0788993	0.155451	0.220788	0.0140845	0.138498	0.0765519	0.175665	0.104851	0.175143	0.164319	0.102374
494	GLAB1937	WAB0001846	0.161059	0.242827	0.112285	0.148148	0.1741	0.156234	0.106547	0.0602504	0.229134	0.153886	0.150496	0.199922	0.0817684	0.0599896	0.174491	0.0416015	0.167449	0.140975	0.101721	0.118023	0.161972	0.13289	0.18023	0.190923	0.194053	0.171231	0.0395149	0.132629	0.17084	0.124283	0.183229	0.188967	0.0615545	0.199139	0.0695097	0.105503	0.0751174	0.176969	0.246218	0.0795514	0.163015	0.0944184	0.195749	0.0761607	0.197966	0.186881	0.07277
495	GLAB1535	WAB0020128	0.140584	0.170057	0.164319	0.149452	0.169275	0.174883	0.163015	0.200574	0.173578	0.158712	0.182186	0.138106	0.202008	0.200052	0.169145	0.181403	0.161581	0.151148	0.159233	0.164319	0.19001	0.213485	0.207355	0.20266	0.140975	0.174883	0.191706	0.162754	0.166797	0.162493	0.171361	0.199531	0.199791	0.209181	0.204356	0.154669	0.193532	0.19301	0.179708	0.166015	0.173709	0.163406	0.211137	0.226787	0.210746	0.0346896	0.224048
496	GLAB1723	WAB0021878	0.138498	0.223135	0.0761607	0.127543	0.154147	0.138889	0.0873761	0.135498	0.210224	0.138889	0.125196	0.173057	0.124544	0.127021	0.14567	0.109677	0.147366	0.119849	0.0916797	0.0954617	0.131195	0.112806	0.158451	0.160798	0.166536	0.152321	0.118805	0.106547	0.151148	0.0923318	0.154017	0.157277	0.134194	0.164841	0.125065	0.0910277	0.12037	0.147626	0.218179	0.0912885	0.145409	0.0902452	0.16471	0.149583	0.17723	0.168492	0.146583
497	GLAB2068	WAB0009200	0.188967	0.244784	0.179577	0.170057	0.18675	0.192358	0.179317	0.223135	0.233829	0.185055	0.178404	0.222092	0.22483	0.224439	0.193532	0.20892	0.188185	0.175404	0.17397	0.174622	0.177752	0.220005	0.151408	0.150365	0.214658	0.19614	0.2247	0.176187	0.199922	0.182707	0.195879	0.153756	0.222874	0.163928	0.22483	0.173318	0.21831	0.152582	0.232525	0.194836	0.187663	0.182055	0.153886	0.24987	0.149191	0.219484	0.246088
498	GLAB2055	WAB0029098	0.134194	0.218571	0.116328	0.121935	0.149061	0.148148	0.12011	0.149583	0.197835	0.141367	0.0985916	0.174361	0.14241	0.152452	0.157277	0.137194	0.143584	0.117501	0.112415	0.113589	0.118023	0.157277	0.150887	0.161059	0.168232	0.152713	0.146844	0.109155	0.15819	0.118023	0.150756	0.152321	0.148539	0.173318	0.151539	0.108633	0.147105	0.143062	0.204225	0.12037	0.146583	0.113719	0.170579	0.179577	0.171101	0.173318	0.177491
499	GLAB1414	WAB0029655	0.109807	0.190793	0.118675	0.100939	0.11398	0.125587	0.116067	0.158842	0.175926	0.118023	0.140715	0.150626	0.161841	0.159103	0.137846	0.138367	0.124283	0.10433	0.113328	0.116067	0.146974	0.168623	0.156103	0.16758	0.137846	0.131716	0.154017	0.118414	0.115415	0.125065	0.139019	0.15193	0.15832	0.177882	0.158712	0.107199	0.15193	0.151017	0.188706	0.1235	0.124935	0.114371	0.16471	0.185316	0.166536	0.142671	0.182838
500	GLAB1872	WAB0001760	0.175926	0.258868	0.125326	0.161972	0.187402	0.171883	0.119066	0.100548	0.24361	0.167188	0.163406	0.210355	0.0818988	0.0885498	0.190402	0.0832029	0.184664	0.155451	0.119718	0.137976	0.175143	0.139932	0.197966	0.207486	0.206573	0.184142	0.08229	0.146062	0.185185	0.138106	0.192488	0.200574	0.100548	0.210876	0.0899844	0.119327	0.0963745	0.190662	0.258998	0.0729004	0.176578	0.113328	0.210876	0.0429056	0.210746	0.202008	0.0459051
501	GLAB2031	WAB0029126	0.162363	0.245696	0.122979	0.149322	0.179056	0.168492	0.113589	0.0144757	0.229656	0.159364	0.158972	0.199661	0.0966354	0.0745957	0.18362	0.0721179	0.171101	0.139019	0.105895	0.133151	0.165363	0.14554	0.186228	0.194836	0.189619	0.173839	0.0731612	0.138889	0.176317	0.125848	0.183099	0.187533	0.0131716	0.208007	0.0747261	0.114371	0.0848983	0.179056	0.24361	0.0985916	0.172144	0.106808	0.200313	0.101069	0.200835	0.19001	0.0967658
502	GLAB1923	WAB0001831	0.193662	0.271257	0.138628	0.182968	0.206964	0.18988	0.136802	0.0761607	0.258868	0.187533	0.180621	0.228352	0.0963745	0.0732916	0.204486	0.0937663	0.199922	0.1741	0.13302	0.152191	0.191054	0.144497	0.212311	0.217788	0.221701	0.203573	0.0808555	0.162363	0.202139	0.146583	0.209963	0.216093	0.077204	0.228612	0.0908972	0.140975	0.0859416	0.204356	0.271909	0.104199	0.193532	0.12963	0.223526	0.0922014	0.221961	0.21844	0.0899844
503	GLAB1913	WAB0001819	0.140715	0.209181	0.137454	0.0923318	0.088289	0.0830725	0.133672	0.182186	0.182447	0.0992436	0.158712	0.18049	0.178273	0.177491	0.149974	0.15506	0.090506	0.103547	0.131325	0.139802	0.167449	0.190923	0.170709	0.172274	0.175535	0.084507	0.169666	0.147496	0.0877673	0.141236	0.129108	0.178534	0.180882	0.183881	0.182447	0.130412	0.171753	0.168232	0.19614	0.141497	0.088941	0.135629	0.187272	0.204356	0.16471	0.168492	0.200574
504	GLAB1493	WAB0021293	0.164319	0.248435	0.125456	0.151017	0.182316	0.17097	0.114893	0.0140845	0.230829	0.162102	0.16145	0.199791	0.0985916	0.0760303	0.186098	0.0735524	0.173839	0.14228	0.106808	0.135107	0.167971	0.148018	0.189358	0.197574	0.191575	0.175535	0.0730308	0.140063	0.179447	0.128586	0.185576	0.18975	0.0143453	0.209442	0.0751174	0.115806	0.0858112	0.180751	0.246609	0.101591	0.1741	0.10772	0.200965	0.102504	0.202008	0.191967	0.098722
505	GLAB1967	WAB0006866	0.156364	0.238132	0.108112	0.143584	0.168362	0.1518	0.100287	0.0657277	0.2247	0.148409	0.146322	0.193923	0.0812467	0.0592071	0.169275	0.036385	0.166145	0.136541	0.096505	0.11724	0.157277	0.126891	0.176578	0.18675	0.188837	0.165232	0.040819	0.127152	0.166145	0.1235	0.17736	0.184142	0.0654669	0.194966	0.0684663	0.101069	0.0713354	0.172796	0.24048	0.0764215	0.157277	0.0881586	0.193792	0.0742045	0.194314	0.184794	0.0709442
506	GLAB1986	WAB0009382	0.136411	0.216484	0.0972874	0.118153	0.144627	0.135368	0.100548	0.130934	0.194314	0.130282	0.134846	0.169405	0.127413	0.137454	0.157538	0.11698	0.139671	0.105634	0.0893323	0.111372	0.13928	0.137715	0.163406	0.166406	0.163146	0.141497	0.126239	0.111894	0.144627	0.0198226	0.151278	0.165232	0.131716	0.177621	0.13602	0.0944184	0.131586	0.152061	0.209442	0.0992436	0.142671	0.0914189	0.1741	0.159494	0.166406	0.16458	0.156625
507	GLAB1473	WAB0025632	0.141628	0.21831	0.119457	0.128456	0.155712	0.14567	0.112937	0.157929	0.205529	0.134194	0.120892	0.178665	0.152973	0.157538	0.166015	0.130543	0.150365	0.1265	0.108112	0.118153	0.11398	0.164971	0.157799	0.168753	0.172796	0.149061	0.14867	0.107981	0.151148	0.123109	0.150365	0.157538	0.157016	0.1741	0.156103	0.102504	0.147757	0.149974	0.214528	0.119588	0.146714	0.110198	0.171361	0.176448	0.168884	0.178925	0.173187
508	GLAB1627	WAB0021881	0.116328	0.200704	0.0691184	0.106677	0.128326	0.115936	0.0672926	0.106416	0.185446	0.109416	0.114371	0.155451	0.111242	0.109546	0.137454	0.0856807	0.121935	0.0967658	0.0144757	0.0959833	0.119327	0.123761	0.144366	0.152191	0.146714	0.122327	0.0983307	0.0925926	0.124022	0.0829421	0.133281	0.142019	0.105112	0.162493	0.112024	0.0625978	0.10446	0.134585	0.197444	0.0739437	0.122718	0.0590767	0.157407	0.135237	0.154799	0.151278	0.130934
509	GLAB1763	WAB0001571	0.191575	0.274126	0.141758	0.178273	0.203573	0.188837	0.138106	0.100939	0.259129	0.18362	0.18023	0.224439	0.0850287	0.0931142	0.204747	0.0922014	0.20266	0.171492	0.137715	0.153756	0.190793	0.145149	0.211268	0.222222	0.222222	0.201226	0.0903756	0.161189	0.201878	0.154278	0.208138	0.214658	0.102765	0.225483	0.0897235	0.134194	0.108894	0.202008	0.275691	0.105895	0.191706	0.130673	0.225091	0.00978091	0.225222	0.218179	0.0112154
510	GLAB1995	WAB0001927	0.16784	0.247783	0.117501	0.153756	0.18036	0.163276	0.110981	0.0761607	0.23409	0.160929	0.160146	0.200704	0.0915493	0.013302	0.18049	0.0726395	0.176839	0.146453	0.111894	0.12976	0.166406	0.1235	0.190271	0.195357	0.194836	0.176839	0.0729004	0.138889	0.178404	0.135237	0.187011	0.194575	0.0753782	0.201487	0.0862024	0.11072	0.0301252	0.184794	0.251956	0.0847679	0.166275	0.101982	0.205008	0.0911581	0.200574	0.195749	0.088941
511	GLAB1793	WAB0001626	0.163798	0.245827	0.115023	0.150496	0.176578	0.159233	0.107981	0.0807251	0.229786	0.156103	0.156495	0.198748	0.0868545	0.0203443	0.177491	0.0680751	0.172535	0.142149	0.107329	0.124935	0.163667	0.118414	0.186881	0.19314	0.190793	0.172796	0.0787689	0.13302	0.174361	0.129369	0.182707	0.191575	0.0791601	0.197444	0.0925926	0.108764	0.0176056	0.181534	0.247131	0.0807251	0.162624	0.098722	0.200443	0.100417	0.196792	0.191706	0.0979395
512	GLAB1532	WAB0021307	0.132238	0.204747	0.127543	0.0996348	0.111372	0.121674	0.124152	0.167188	0.178925	0.11072	0.138367	0.162624	0.170188	0.165102	0.134846	0.145931	0.116458	0.113589	0.11698	0.125978	0.152452	0.176187	0.16784	0.168884	0.156234	0.117893	0.159494	0.125978	0.107981	0.127934	0.147366	0.159494	0.165363	0.178925	0.169666	0.112676	0.160798	0.154147	0.195749	0.133672	0.114241	0.11698	0.174491	0.193401	0.156495	0.162493	0.189489
513	GLAB2037	WAB0001736	0.188054	0.266693	0.135629	0.18023	0.203443	0.186881	0.131195	0.0692488	0.252739	0.184011	0.178665	0.224309	0.0899844	0.0752478	0.1994	0.081638	0.197183	0.169536	0.127934	0.149713	0.184664	0.149843	0.208268	0.215832	0.218701	0.199531	0.0742045	0.157277	0.199661	0.144105	0.205921	0.212833	0.0695097	0.225091	0.0790297	0.135889	0.0876369	0.200313	0.268127	0.0970266	0.188967	0.126109	0.221831	0.0842462	0.222613	0.214397	0.0825509
514	GLAB2057	WAB0021431	0.13928	0.210355	0.145931	0.086724	0.0957225	0.0736828	0.142671	0.177882	0.178273	0.0774648	0.15819	0.177882	0.179056	0.178665	0.151539	0.154278	0.0856807	0.103678	0.12976	0.145801	0.167449	0.194705	0.174883	0.179838	0.172926	0.0704225	0.171492	0.147105	0.0820292	0.139541	0.139411	0.184011	0.176317	0.194314	0.180751	0.13615	0.173839	0.173187	0.188445	0.145149	0.0936359	0.136802	0.195749	0.207355	0.164058	0.166275	0.204225
515	GLAB1492	WAB0020465	0.107981	0.194444	0.106677	0.105112	0.125717	0.115936	0.106938	0.153886	0.18349	0.118805	0.133412	0.135759	0.149843	0.148148	0.12663	0.128456	0.12663	0.0988524	0.108112	0.107981	0.134977	0.158451	0.156364	0.159233	0.128978	0.1265	0.141106	0.111372	0.128847	0.117893	0.133933	0.151408	0.1518	0.161972	0.14567	0.101721	0.140715	0.13928	0.198487	0.113589	0.119327	0.107329	0.161581	0.174883	0.165232	0.137063	0.171622
516	GLAB1951	WAB0032313	0.191184	0.26891	0.138498	0.183099	0.206573	0.189489	0.13615	0.0730308	0.256912	0.186359	0.178925	0.226917	0.0907668	0.0753782	0.203052	0.0876369	0.199661	0.173839	0.132107	0.151278	0.18988	0.149843	0.21218	0.21844	0.221831	0.204225	0.0765519	0.16145	0.201878	0.146453	0.20879	0.216223	0.0744653	0.227439	0.0839854	0.138889	0.0868545	0.202139	0.271518	0.101461	0.192358	0.128717	0.225483	0.0852895	0.223657	0.216223	0.0835942
517	GLAB1775	WAB0001601	0.192227	0.276343	0.143453	0.179708	0.205529	0.190793	0.13928	0.102374	0.261346	0.185055	0.182186	0.226917	0.0851591	0.0924622	0.206182	0.0933751	0.204356	0.172926	0.137846	0.156103	0.192227	0.144757	0.214528	0.2247	0.224439	0.202921	0.090506	0.162624	0.203312	0.154669	0.209833	0.217397	0.102113	0.228743	0.0908972	0.136933	0.10772	0.206051	0.278169	0.106677	0.194184	0.131847	0.227047	0.00912885	0.227178	0.220657	0.0147366
518	GLAB1713	WAB0001463	0.185185	0.268779	0.136933	0.171622	0.198487	0.184272	0.132238	0.0984611	0.255086	0.179317	0.171492	0.218832	0.0833333	0.0888106	0.198878	0.0834637	0.197053	0.164841	0.131586	0.146844	0.18349	0.135107	0.20579	0.21531	0.217658	0.196661	0.081638	0.156886	0.195357	0.150235	0.201748	0.209833	0.0995044	0.218832	0.088289	0.12963	0.103286	0.199009	0.271648	0.100809	0.187141	0.124544	0.217658	0.0305164	0.220657	0.214137	0.0314293
519	GLAB1379	WAB0033739	0.134716	0.218571	0.106808	0.11724	0.141497	0.130412	0.102113	0.131586	0.196792	0.127152	0.122848	0.162363	0.129108	0.134977	0.157538	0.115023	0.13615	0.10759	0.0946792	0.100287	0.124935	0.150496	0.152061	0.158581	0.160537	0.136541	0.128456	0.104982	0.144888	0.0937663	0.144757	0.157799	0.130543	0.170057	0.131455	0.0959833	0.12963	0.14228	0.206834	0.104069	0.142671	0.0972874	0.167188	0.161972	0.16771	0.162102	0.159233
520	GLAB1868	WAB0001753	0.148539	0.231612	0.0955921	0.137846	0.163928	0.146322	0.0903756	0.0854199	0.217919	0.147105	0.140584	0.185576	0.0832029	0.092723	0.160929	0.0683359	0.15519	0.130021	0.0925926	0.105764	0.148931	0.130673	0.170318	0.178404	0.181273	0.158712	0.074987	0.124283	0.161189	0.105764	0.168753	0.172405	0.0856807	0.185316	0.0920709	0.0963745	0.0850287	0.162363	0.231351	0.0644236	0.151017	0.0928534	0.181273	0.106416	0.182055	0.175926	0.103156
521	GLAB2059	WAB0024974	0.158059	0.190141	0.155842	0.135889	0.137194	0.134846	0.15506	0.197835	0.171753	0.12963	0.169797	0.164319	0.195357	0.197053	0.173057	0.172926	0.146062	0.135498	0.142671	0.163928	0.184403	0.20566	0.189228	0.191575	0.140584	0.134194	0.18975	0.160016	0.146453	0.154538	0.152061	0.190923	0.196401	0.201748	0.199791	0.143062	0.190923	0.18349	0.173578	0.162233	0.144105	0.15519	0.204225	0.223005	0.184664	0.147105	0.219223
522	GLAB1520	WAB0029401	0.156364	0.165884	0.178925	0.161711	0.176708	0.187793	0.17723	0.21192	0.16758	0.170709	0.197183	0.140454	0.214658	0.21531	0.171361	0.194053	0.171622	0.16471	0.173709	0.174883	0.200313	0.226917	0.211659	0.204225	0.145018	0.184533	0.204095	0.176187	0.179969	0.1741	0.177621	0.203573	0.209311	0.222092	0.216484	0.168623	0.208399	0.202008	0.166145	0.178143	0.182577	0.175274	0.216745	0.241262	0.213615	0.0735524	0.238002
523	GLAB1700	WAB0020178	0.141367	0.215571	0.132238	0.14241	0.168492	0.162102	0.132499	0.172926	0.215441	0.149061	0.141236	0.174752	0.175665	0.171883	0.164189	0.154017	0.160798	0.134716	0.130543	0.137715	0.144497	0.171492	0.137585	0.138237	0.173057	0.163798	0.170318	0.131195	0.165754	0.140063	0.158712	0.110198	0.171101	0.14867	0.173318	0.128065	0.16784	0.119066	0.227047	0.146974	0.160798	0.137846	0.137454	0.200704	0.173448	0.178013	0.195618
524	GLAB2017	WAB0007936	0.124413	0.205138	0.0725091	0.111372	0.136411	0.12011	0.0648148	0.106938	0.191967	0.117371	0.11385	0.166406	0.104721	0.101461	0.137846	0.0768127	0.131586	0.103286	0.0674231	0.0936359	0.122718	0.122979	0.146974	0.153756	0.154669	0.130934	0.0952008	0.0991132	0.136541	0.0858112	0.145931	0.147235	0.106677	0.160146	0.101852	0.0722483	0.0966354	0.13928	0.203312	0.0705529	0.124804	0.0624674	0.158972	0.127543	0.162102	0.155712	0.125326
525	GLAB2035	WAB0025504	0.115936	0.179969	0.138889	0.122327	0.127804	0.136672	0.13928	0.180882	0.165232	0.133803	0.156103	0.137846	0.179838	0.18049	0.146974	0.160016	0.133281	0.1265	0.13289	0.138237	0.166145	0.191315	0.179317	0.178795	0.134455	0.138628	0.173709	0.138758	0.131064	0.145018	0.141888	0.173448	0.178665	0.188837	0.182186	0.131977	0.173318	0.163537	0.180621	0.143323	0.132238	0.139671	0.185576	0.203312	0.173448	0.144757	0.201356
526	GLAB1255	WAB0008272	0.143584	0.206182	0.146583	0.0936359	0.0826813	0.0862024	0.147235	0.188185	0.181142	0.0808555	0.166145	0.175274	0.187272	0.189489	0.154278	0.16771	0.0923318	0.111502	0.134064	0.155321	0.174361	0.2024	0.18023	0.179317	0.176056	0.081638	0.180751	0.157668	0.0872457	0.142149	0.133933	0.185707	0.185837	0.201226	0.190662	0.139932	0.183099	0.175143	0.186881	0.153886	0.0903756	0.146062	0.194575	0.213093	0.156103	0.174622	0.208268
527	GLAB235	WAB0024088	0.121283	0.206964	0.0813771	0.11085	0.142149	0.130021	0.0777256	0.0894627	0.193271	0.123761	0.116197	0.164058	0.0830725	0.0959833	0.144105	0.0666406	0.133672	0.103808	0.0744653	0.0910277	0.119588	0.121935	0.147235	0.156103	0.155582	0.13615	0.0790297	0.0983307	0.13915	0.0899844	0.146192	0.151408	0.0892019	0.170057	0.0937663	0.0706834	0.0911581	0.136933	0.20879	0.051252	0.133933	0.0676839	0.159233	0.119849	0.163406	0.149452	0.116588
528	GLAB23	WAB0010459	0.127413	0.197835	0.128586	0.0837246	0.0858112	0.0850287	0.12989	0.164189	0.171883	0.0885498	0.143453	0.166536	0.168232	0.171492	0.142019	0.14867	0.0758999	0.0962441	0.119718	0.128717	0.155582	0.182316	0.166406	0.168232	0.16471	0.0834637	0.159364	0.133412	0.0910277	0.124283	0.121414	0.166927	0.163146	0.184794	0.170318	0.121674	0.165884	0.156103	0.184272	0.131325	0.0918101	0.127282	0.182838	0.196661	0.160798	0.150365	0.193271
529	GLAB1011	WAB0002034	0.160016	0.220788	0.145149	0.145149	0.1741	0.166145	0.147235	0.187141	0.213615	0.154017	0.1518	0.187011	0.193532	0.190793	0.17397	0.170057	0.170318	0.148279	0.140323	0.146453	0.147496	0.190532	0.128717	0.131847	0.186489	0.166536	0.183229	0.145018	0.172926	0.151148	0.173448	0.12989	0.186359	0.148279	0.192749	0.140454	0.184924	0.122327	0.21505	0.157799	0.168753	0.147105	0.129499	0.21505	0.17084	0.187011	0.210355
530	GLAB936	WAB0014990	0.143453	0.218832	0.128456	0.130543	0.151148	0.145931	0.120762	0.164319	0.201878	0.137976	0.117632	0.170579	0.160016	0.159364	0.157407	0.139932	0.151408	0.127021	0.115154	0.128847	0.106286	0.162885	0.15519	0.157538	0.170057	0.148931	0.154147	0.119849	0.156886	0.129238	0.146453	0.14554	0.163015	0.166275	0.159233	0.11711	0.154538	0.140845	0.213093	0.126891	0.149322	0.118545	0.160407	0.184794	0.173709	0.176056	0.18362
531	GLAB65	WAB0001573	0.189098	0.27217	0.140323	0.175535	0.201617	0.18662	0.134846	0.100026	0.256651	0.181403	0.179317	0.221701	0.0843766	0.0908972	0.203052	0.0894627	0.200443	0.168753	0.135759	0.1518	0.187793	0.143714	0.211398	0.220788	0.219484	0.199531	0.0881586	0.158712	0.199661	0.1518	0.205138	0.214267	0.100809	0.224309	0.086724	0.132499	0.106155	0.2024	0.273735	0.103678	0.18975	0.127673	0.223918	0.0103026	0.224309	0.216484	0.0129108
532	GLAB282	WAB0001479	0.169666	0.25	0.120631	0.155842	0.182447	0.165884	0.114371	0.0779864	0.236176	0.163015	0.161711	0.203312	0.0950704	0.0127804	0.182707	0.074987	0.178013	0.148018	0.115284	0.131847	0.169145	0.124022	0.192227	0.197966	0.198226	0.179577	0.0755086	0.140193	0.179317	0.137585	0.188967	0.197444	0.0779864	0.202791	0.0898539	0.114371	0.0277778	0.187402	0.253652	0.0886802	0.167971	0.105895	0.204617	0.0962441	0.201878	0.198618	0.0928534
533	GLAB310	WAB0002070	0.130673	0.212963	0.109546	0.102504	0.115415	0.0982003	0.112937	0.15519	0.185576	0.114111	0.126891	0.170057	0.147757	0.150365	0.139541	0.129499	0.116197	0.103156	0.114111	0.0972874	0.141106	0.158581	0.160798	0.16758	0.168232	0.113198	0.142671	0.110589	0.121283	0.12024	0.139411	0.162233	0.154147	0.169275	0.154408	0.110329	0.143323	0.1518	0.200052	0.113198	0.101852	0.109546	0.175926	0.176578	0.166927	0.166015	0.1741
534	GLAB323	WAB0014988	0.16445	0.244001	0.136281	0.1488	0.173839	0.168492	0.142019	0.17736	0.223396	0.161972	0.137063	0.194444	0.182838	0.181925	0.178795	0.158059	0.172666	0.143192	0.133803	0.138106	0.127673	0.179969	0.169666	0.178665	0.191967	0.171753	0.173578	0.134455	0.175796	0.146062	0.166667	0.17084	0.177621	0.178143	0.184924	0.13602	0.174752	0.168101	0.238132	0.14554	0.167449	0.13289	0.181403	0.206312	0.188967	0.196009	0.202008
535	GLAB299	WAB0001837	0.123891	0.208529	0.0832029	0.112154	0.143714	0.132107	0.0792906	0.090506	0.195357	0.125326	0.11724	0.166145	0.0812467	0.096505	0.146453	0.0671622	0.136802	0.10433	0.0765519	0.0928534	0.120762	0.122979	0.148018	0.158712	0.156886	0.138237	0.0782473	0.1012	0.142149	0.0944184	0.146714	0.151669	0.0902452	0.173709	0.0935055	0.0740741	0.0916797	0.142149	0.210876	0.0502087	0.137063	0.0695097	0.161581	0.119066	0.166797	0.152321	0.116328
536	GLAB1298	WAB0001822	0.113067	0.196661	0.0666406	0.101591	0.123239	0.111633	0.064554	0.108633	0.182447	0.106155	0.112415	0.151669	0.11085	0.11072	0.135107	0.0868545	0.117632	0.0931142	0.0200835	0.0929838	0.116328	0.122848	0.14241	0.14867	0.143975	0.116197	0.0979395	0.0916797	0.120501	0.0812467	0.128847	0.139019	0.107329	0.158972	0.112415	0.0629891	0.104591	0.131716	0.194575	0.0738132	0.118414	0.0599896	0.155973	0.136411	0.150496	0.149061	0.133151
537	GLAB1260	WAB0024087	0.131586	0.212833	0.0807251	0.116719	0.142019	0.124674	0.0742045	0.0963745	0.196792	0.125196	0.120762	0.168623	0.0748565	0.0835942	0.146062	0.0659885	0.135237	0.108894	0.0777256	0.0922014	0.125456	0.121022	0.156495	0.164058	0.161189	0.137846	0.0719875	0.103938	0.138237	0.0932446	0.149191	0.158059	0.0955921	0.168362	0.0868545	0.0752478	0.0769431	0.148018	0.213354	0.0116067	0.12989	0.0704225	0.169536	0.103808	0.168492	0.156103	0.101069
538	GLAB1351	WAB0007938	0.157016	0.242175	0.106155	0.14554	0.173187	0.154278	0.100939	0.0676839	0.226395	0.151148	0.154147	0.195357	0.0730308	0.0697705	0.172274	0.057903	0.165232	0.139541	0.103678	0.119718	0.159624	0.12989	0.182316	0.188967	0.186098	0.166927	0.0745957	0.133542	0.172144	0.121283	0.177752	0.186098	0.0669014	0.193271	0.0842462	0.104851	0.0631195	0.17397	0.242436	0.0752478	0.157929	0.097157	0.196531	0.0948096	0.19314	0.182577	0.0922014
539	GLAB1752	WAB0001551	0.134716	0.220396	0.0718571	0.123239	0.150887	0.136672	0.0859416	0.130673	0.206964	0.13615	0.12037	0.168492	0.118675	0.123761	0.141888	0.105895	0.144366	0.115545	0.0868545	0.0937663	0.128456	0.108503	0.153625	0.155973	0.162233	0.150626	0.116067	0.102504	0.149452	0.0885498	0.149713	0.153756	0.129369	0.160798	0.120501	0.0890715	0.118153	0.142019	0.214658	0.0875065	0.141106	0.083855	0.163015	0.144757	0.172926	0.165493	0.141497
540	GLAB320	WAB0010659	0.134455	0.197574	0.136411	0.0829421	0.080073	0.0808555	0.137194	0.174361	0.168232	0.0877673	0.148931	0.173057	0.178665	0.178795	0.145801	0.155973	0.0830725	0.098722	0.124935	0.140454	0.161711	0.189619	0.169014	0.170188	0.16145	0.083855	0.170318	0.139019	0.086724	0.134455	0.125326	0.171361	0.173057	0.189228	0.176056	0.12663	0.172405	0.160537	0.187402	0.142671	0.0903756	0.133542	0.187533	0.203182	0.155321	0.159233	0.19927
541	GLAB145	WAB0001591	0.166406	0.248957	0.118414	0.153625	0.18023	0.163146	0.111372	0.0747261	0.234481	0.16132	0.157929	0.203443	0.0918101	0.015519	0.180882	0.0732916	0.176448	0.144757	0.112806	0.128326	0.166015	0.121544	0.190793	0.19627	0.19627	0.175796	0.0738132	0.139541	0.17723	0.135629	0.187663	0.194705	0.0747261	0.200835	0.086072	0.110589	0.0323422	0.184664	0.250522	0.0841158	0.165754	0.102113	0.203052	0.0894627	0.200443	0.194444	0.086724
542	GLAB486	WAB0024105	0.152061	0.218049	0.147887	0.146062	0.173448	0.163928	0.144497	0.189358	0.215571	0.152452	0.157407	0.184924	0.191836	0.187011	0.174883	0.169145	0.166275	0.143584	0.144366	0.145801	0.154017	0.193401	0.120631	0.122457	0.182186	0.168753	0.184924	0.141236	0.172535	0.148148	0.170449	0.115154	0.187533	0.145931	0.18662	0.137976	0.181403	0.115415	0.218571	0.155842	0.165493	0.149583	0.133151	0.20879	0.174622	0.182968	0.205529
543	GLAB287	WAB0001452	0.174752	0.253391	0.118675	0.160407	0.188967	0.172535	0.119718	0.143192	0.235263	0.172535	0.149843	0.204356	0.122066	0.119588	0.181142	0.115806	0.186098	0.150626	0.121153	0.134585	0.163798	0.023735	0.191054	0.194444	0.200965	0.186489	0.132499	0.145149	0.186881	0.130021	0.186881	0.192097	0.143714	0.19927	0.131716	0.118153	0.113459	0.181273	0.24987	0.119588	0.175665	0.121283	0.199661	0.146192	0.208268	0.204225	0.14254
544	GLAB198	WAB0001312	0.185576	0.264997	0.135759	0.1741	0.201487	0.184924	0.132368	0.131847	0.251043	0.185968	0.160929	0.218571	0.118284	0.123109	0.194314	0.106286	0.197183	0.16458	0.135107	0.148539	0.174361	0.074987	0.197444	0.202139	0.210485	0.196792	0.126109	0.159103	0.200052	0.141888	0.19614	0.202791	0.131325	0.21218	0.122718	0.136541	0.114893	0.192619	0.26252	0.128065	0.188837	0.128195	0.210746	0.135237	0.219875	0.219484	0.132499
545	GLAB314	WAB0001962	0.160407	0.244262	0.121022	0.145801	0.177621	0.165493	0.11085	0.0153886	0.225613	0.158451	0.154408	0.196661	0.0936359	0.0742045	0.182186	0.0696401	0.169666	0.137063	0.104721	0.130934	0.162102	0.14254	0.184794	0.192488	0.187533	0.17084	0.0696401	0.136411	0.175274	0.12337	0.181142	0.186489	0.0135629	0.205399	0.0717267	0.109807	0.0829421	0.177882	0.241654	0.0982003	0.169666	0.102765	0.198487	0.100156	0.198618	0.189619	0.0974178
546	GLAB1317	WAB0011753	0.126369	0.194184	0.1235	0.0796818	0.0817684	0.062337	0.120631	0.163406	0.166667	0.0764215	0.137715	0.162885	0.163798	0.163667	0.143845	0.142149	0.0834637	0.0890715	0.113198	0.126891	0.146583	0.176578	0.152843	0.157016	0.157799	0.0719875	0.156234	0.125065	0.0902452	0.122196	0.119979	0.157277	0.16132	0.176187	0.164841	0.114632	0.15832	0.149583	0.189098	0.128326	0.0753782	0.121022	0.170057	0.191184	0.1518	0.158451	0.187402
547	GLAB960	WAB0007979	0.113459	0.195488	0.129108	0.131195	0.145149	0.139541	0.137194	0.184664	0.1771	0.145149	0.160276	0.160276	0.178795	0.179708	0.0241262	0.157929	0.147887	0.137585	0.138106	0.144236	0.168101	0.182447	0.187141	0.185185	0.164971	0.149061	0.171622	0.149452	0.149061	0.149061	0.162233	0.181794	0.184142	0.186228	0.178013	0.134064	0.173839	0.174491	0.185185	0.146714	0.134585	0.138367	0.193401	0.203834	0.174231	0.162754	0.201617
548	GLAB412	WAB0002142	0.138106	0.212833	0.117501	0.123239	0.147496	0.143192	0.118023	0.152713	0.196531	0.13276	0.10133	0.170449	0.152843	0.15506	0.15519	0.13302	0.144757	0.117501	0.107981	0.118284	0.104069	0.159103	0.143062	0.149322	0.167449	0.147235	0.146974	0.112546	0.149713	0.118675	0.151017	0.144757	0.151148	0.161189	0.151017	0.107329	0.149974	0.142801	0.204356	0.121022	0.143192	0.110068	0.157147	0.176578	0.169275	0.172274	0.174361
549	GLAB308	WAB0002153	0.130803	0.213093	0.0963745	0.121674	0.146192	0.133803	0.0984611	0.137324	0.205138	0.135889	0.121544	0.17097	0.129369	0.133412	0.151539	0.109807	0.137976	0.117501	0.0941575	0.0825509	0.133542	0.151278	0.15519	0.166145	0.159624	0.141497	0.126891	0.0877673	0.147105	0.109677	0.152582	0.153886	0.134977	0.170449	0.136933	0.0940271	0.12963	0.143845	0.216223	0.0970266	0.132629	0.0858112	0.173187	0.158581	0.17084	0.160537	0.154799
550	GLAB472	WAB0032405	0.140975	0.219223	0.119066	0.119718	0.15193	0.144757	0.11724	0.160016	0.199661	0.139019	0.104591	0.17736	0.156495	0.158972	0.153886	0.139019	0.151539	0.119588	0.117371	0.108372	0.111633	0.160407	0.152191	0.162493	0.168362	0.149452	0.152452	0.106286	0.153886	0.121935	0.154669	0.151539	0.159494	0.164058	0.157538	0.103678	0.151017	0.147496	0.213615	0.123631	0.143845	0.116588	0.156495	0.184403	0.169014	0.173318	0.181534
551	GLAB18	WAB0013759	0.127152	0.200183	0.119979	0.0932446	0.100678	0.103808	0.122327	0.165884	0.168492	0.108633	0.143975	0.16471	0.163537	0.166015	0.132238	0.141106	0.106677	0.106155	0.118675	0.121935	0.149974	0.179969	0.165102	0.168492	0.15819	0.105243	0.156495	0.128978	0.101982	0.134194	0.12989	0.161711	0.164189	0.176969	0.164319	0.12011	0.160146	0.158972	0.186881	0.12989	0.0914189	0.121544	0.17736	0.18988	0.131716	0.157929	0.186098
552	GLAB281	WAB0007935	0.18675	0.264345	0.136672	0.176578	0.204225	0.188445	0.131195	0.133803	0.251695	0.187402	0.160276	0.218962	0.121283	0.1235	0.194966	0.109285	0.200183	0.164971	0.136541	0.147105	0.175796	0.0753782	0.1994	0.20253	0.20879	0.19927	0.130151	0.16132	0.201748	0.142801	0.198878	0.203965	0.13276	0.211789	0.125717	0.135889	0.11711	0.194575	0.26265	0.128978	0.191575	0.130151	0.211398	0.134585	0.223918	0.220136	0.131325
553	GLAB733	WAB0032464	0.133151	0.214397	0.0828117	0.118805	0.143584	0.126239	0.0752478	0.096505	0.197574	0.124674	0.123631	0.170449	0.0735524	0.0848983	0.147887	0.0675535	0.136802	0.110459	0.0777256	0.0932446	0.128586	0.122327	0.15832	0.166145	0.162754	0.138889	0.0748565	0.105503	0.13928	0.0937663	0.150235	0.160668	0.0963745	0.169666	0.0884194	0.0768127	0.077204	0.149583	0.214919	0.0105634	0.130934	0.0709442	0.172405	0.104851	0.169797	0.157929	0.102113
554	GLAB829	WAB0001600	0.166275	0.245957	0.116719	0.152713	0.179317	0.161972	0.111242	0.0751174	0.233307	0.159624	0.157277	0.199922	0.088289	0.0130412	0.18023	0.0710746	0.175143	0.144366	0.111111	0.128978	0.167188	0.122718	0.188837	0.195097	0.194575	0.175404	0.073422	0.135237	0.175535	0.132238	0.185707	0.193401	0.0735524	0.199661	0.0846375	0.110198	0.0323422	0.184272	0.250652	0.084507	0.164319	0.1012	0.2024	0.0898539	0.199009	0.194184	0.0871153
555	GLAB2064	WAB0002030	0.153756	0.230569	0.137585	0.140715	0.16445	0.161711	0.128456	0.171231	0.212963	0.15493	0.12024	0.18675	0.175013	0.174622	0.162754	0.153886	0.166145	0.138628	0.12963	0.137063	0.10772	0.172796	0.151408	0.161581	0.181012	0.163667	0.16445	0.124935	0.17084	0.138367	0.159624	0.144888	0.172274	0.166536	0.171361	0.121153	0.168492	0.154278	0.226656	0.137194	0.163015	0.132499	0.159103	0.197444	0.175535	0.189489	0.195227
556	GLAB322	WAB0001597	0.187141	0.271257	0.13928	0.174361	0.200704	0.185968	0.133672	0.0983307	0.255477	0.18023	0.178143	0.220005	0.0824204	0.0892019	0.201617	0.0880282	0.19927	0.16758	0.134324	0.15193	0.186881	0.143845	0.209442	0.219092	0.218571	0.198357	0.088289	0.157799	0.198487	0.151408	0.204225	0.212311	0.0996348	0.222613	0.0855503	0.131847	0.106025	0.200183	0.272561	0.101721	0.189358	0.127804	0.222222	0.0122587	0.223005	0.21505	0.0142149
557	GLAB42	WAB0024075	0.119718	0.176056	0.124022	0.130282	0.155582	0.149974	0.1235	0.166797	0.184794	0.137585	0.140323	0.159885	0.169275	0.166536	0.154669	0.148148	0.153625	0.125848	0.122327	0.127934	0.14554	0.178665	0.144757	0.153625	0.148279	0.1488	0.161581	0.125848	0.156495	0.131064	0.144888	0.132629	0.16471	0.150887	0.169536	0.116719	0.161972	0.135368	0.194184	0.133542	0.150756	0.125978	0.154669	0.194836	0.168362	0.162102	0.191054
558	GLAB315	WAB0026781	0.110981	0.196661	0.114763	0.107199	0.132238	0.122848	0.115154	0.157147	0.184664	0.116197	0.13276	0.144497	0.159103	0.157668	0.12963	0.135368	0.129369	0.105764	0.108242	0.123761	0.128586	0.163276	0.15519	0.160537	0.140063	0.130021	0.148931	0.118023	0.127152	0.118805	0.12963	0.146453	0.155321	0.165754	0.152061	0.107851	0.149713	0.147235	0.199661	0.122587	0.12989	0.116067	0.161972	0.182577	0.159494	0.152452	0.179838
559	GLAB1331	WAB0021799	0.134716	0.21831	0.0830725	0.118545	0.144757	0.132368	0.0920709	0.127152	0.1994	0.128065	0.121022	0.171492	0.116849	0.119066	0.148409	0.100939	0.140454	0.111763	0.0922014	0.0961137	0.127673	0.118545	0.153234	0.162493	0.165102	0.143584	0.11085	0.112676	0.141628	0.0942879	0.150756	0.158842	0.1265	0.16758	0.118414	0.0924622	0.114502	0.147757	0.211268	0.0820292	0.13302	0.0902452	0.168623	0.140323	0.172405	0.157407	0.137976
560	GLAB981	WAB0021866	0.131586	0.167058	0.152191	0.143323	0.160668	0.157147	0.14567	0.187141	0.172796	0.148148	0.169014	0.14554	0.190402	0.18975	0.155321	0.168753	0.160276	0.140323	0.147887	0.152713	0.174491	0.202139	0.184142	0.184403	0.141497	0.160668	0.180882	0.157668	0.160016	0.149843	0.146192	0.1771	0.186098	0.188967	0.194314	0.140715	0.182316	0.177491	0.185316	0.154408	0.159103	0.151017	0.189098	0.219092	0.195618	0.0936359	0.215571
561	GLAB1329	WAB0032576	0.122327	0.201487	0.0706834	0.106416	0.135629	0.118545	0.0636411	0.105373	0.188576	0.117762	0.110981	0.161711	0.100548	0.0972874	0.13602	0.0744653	0.128978	0.100939	0.0671622	0.0884194	0.118805	0.116197	0.144888	0.150626	0.150626	0.128586	0.088941	0.0959833	0.136281	0.0855503	0.143323	0.146453	0.104069	0.158059	0.0958529	0.0685968	0.0903756	0.136411	0.204877	0.0653365	0.125326	0.0580334	0.157407	0.122457	0.161841	0.152843	0.120762
562	GLAB117	WAB0013337	0.155973	0.197053	0.157538	0.156625	0.178273	0.181794	0.164189	0.194314	0.201095	0.1741	0.166275	0.165363	0.196401	0.186098	0.182447	0.174231	0.178534	0.155973	0.156495	0.163667	0.172926	0.195357	0.197053	0.203573	0.170709	0.183229	0.188576	0.163146	0.183229	0.166015	0.173187	0.197183	0.193662	0.211528	0.192227	0.154538	0.181012	0.190923	0.209311	0.16145	0.178273	0.155582	0.206051	0.211789	0.21218	0.160537	0.211398
563	GLAB295	WAB0009479	0.12011	0.199531	0.107068	0.0945488	0.110981	0.103286	0.105764	0.145018	0.176708	0.103808	0.124022	0.157799	0.149452	0.143845	0.142671	0.123109	0.111502	0.0893323	0.0983307	0.106547	0.129238	0.151669	0.141628	0.147105	0.155451	0.10433	0.138367	0.105895	0.111633	0.104721	0.131716	0.141236	0.142932	0.163928	0.148409	0.0875065	0.137454	0.136281	0.194836	0.110068	0.106677	0.0974178	0.158972	0.170318	0.15493	0.157668	0.167058
564	GLAB401	WAB0001779	0.135237	0.217527	0.0864632	0.121153	0.145931	0.128847	0.0773344	0.101069	0.200965	0.128847	0.126761	0.173318	0.0758999	0.088289	0.150496	0.0704225	0.139932	0.113328	0.0798122	0.0958529	0.131716	0.125196	0.159364	0.167971	0.165884	0.141236	0.0769431	0.107851	0.14241	0.0968962	0.153365	0.162233	0.100287	0.171492	0.0918101	0.0788993	0.080073	0.152713	0.216745	0.00795514	0.13276	0.0735524	0.172535	0.104851	0.172405	0.160276	0.102634
565	GLAB293	WAB0013358	0.157407	0.233568	0.131716	0.147887	0.169014	0.16445	0.136802	0.173709	0.216614	0.153625	0.143323	0.184794	0.152843	0.171101	0.176448	0.152713	0.173578	0.140063	0.134455	0.143714	0.13615	0.168753	0.176187	0.181794	0.182968	0.168492	0.170318	0.127543	0.173839	0.145801	0.171753	0.176578	0.173709	0.18675	0.164971	0.128326	0.163928	0.166667	0.230438	0.139411	0.171753	0.134977	0.179577	0.187011	0.184924	0.19614	0.185185
566	GLAB1341	WAB0029238	0.165232	0.226395	0.137324	0.151669	0.174622	0.157277	0.137585	0.193401	0.219484	0.157277	0.156495	0.195749	0.184403	0.182447	0.172926	0.164841	0.169797	0.146453	0.145801	0.145931	0.155321	0.184403	0.136541	0.130543	0.188315	0.169145	0.177491	0.142019	0.175274	0.152452	0.17736	0.125326	0.192097	0.0892019	0.184403	0.138367	0.177621	0.131847	0.226395	0.151278	0.159885	0.144757	0.131325	0.208138	0.182055	0.198357	0.204095
567	GLAB1199	WAB0029291	0.153756	0.230569	0.134455	0.139932	0.162885	0.159624	0.127413	0.169145	0.212963	0.153886	0.116588	0.188054	0.173448	0.172014	0.164058	0.152843	0.165102	0.137324	0.127543	0.134455	0.106677	0.17084	0.150887	0.160537	0.179708	0.161581	0.163406	0.122848	0.168492	0.137846	0.159885	0.14228	0.169666	0.166536	0.169275	0.119066	0.165884	0.153756	0.226656	0.135629	0.160929	0.130934	0.158059	0.195879	0.175796	0.189228	0.19314
568	GLAB1212	WAB0021530	0.12037	0.2024	0.0632499	0.107851	0.135759	0.118675	0.0554251	0.111242	0.18662	0.116588	0.116588	0.155321	0.107981	0.106677	0.135629	0.0824204	0.131195	0.0976787	0.0625978	0.0864632	0.118936	0.108242	0.144888	0.151669	0.148148	0.131847	0.0983307	0.0953312	0.134064	0.0888106	0.135368	0.144105	0.110459	0.152973	0.105373	0.0658581	0.101982	0.135237	0.204225	0.0730308	0.122327	0.0573813	0.158581	0.136281	0.157407	0.154538	0.131455
569	GLAB932	WAB0021686	0.12011	0.203182	0.0635107	0.108894	0.134716	0.117632	0.0632499	0.109937	0.188967	0.117893	0.11711	0.159755	0.104591	0.106547	0.13302	0.0821596	0.130673	0.0995044	0.0357329	0.0898539	0.11724	0.115023	0.146714	0.155451	0.151278	0.130673	0.0955921	0.0955921	0.131586	0.0856807	0.13928	0.149191	0.109677	0.156364	0.103808	0.0688576	0.100678	0.139671	0.20266	0.071205	0.122066	0.0589463	0.16145	0.129238	0.15819	0.154538	0.1265
570	GLAB411	WAB0001424	0.144757	0.225091	0.120631	0.127934	0.156886	0.151017	0.12037	0.161841	0.206703	0.143584	0.111372	0.182838	0.15493	0.152713	0.164058	0.137194	0.1518	0.127673	0.117893	0.116458	0.116328	0.160929	0.150756	0.158712	0.17397	0.152452	0.15193	0.115806	0.157538	0.125587	0.15832	0.15493	0.16132	0.169666	0.156234	0.108372	0.144757	0.150104	0.217788	0.117893	0.150235	0.12011	0.157799	0.179969	0.170318	0.17723	0.175926
571	GLAB262	WAB0020964	0.130412	0.202791	0.131716	0.0945488	0.0908972	0.0792906	0.130412	0.170057	0.176317	0.0804643	0.14567	0.166927	0.171622	0.172666	0.147626	0.149322	0.0736828	0.0966354	0.121414	0.13302	0.157407	0.18662	0.166015	0.16758	0.162624	0.0572509	0.16445	0.134585	0.0997653	0.131455	0.122718	0.168362	0.168492	0.178925	0.174883	0.12337	0.166015	0.160407	0.187533	0.134977	0.088941	0.128456	0.178665	0.198618	0.154017	0.162233	0.194836
572	GLAB214	WAB0009280	0.128065	0.197705	0.114893	0.0910277	0.0941575	0.100417	0.117371	0.162233	0.17397	0.107199	0.141497	0.164841	0.15819	0.158842	0.135107	0.136802	0.106416	0.106416	0.113067	0.121805	0.143845	0.173057	0.159364	0.165232	0.154669	0.101069	0.150365	0.122848	0.105373	0.1265	0.128195	0.160276	0.160668	0.172666	0.158712	0.112937	0.152452	0.152061	0.195097	0.123239	0.090506	0.116719	0.172535	0.184533	0.127021	0.161972	0.181273
573	GLAB27	WAB0010662	0.131716	0.196922	0.137846	0.0869849	0.083855	0.0859416	0.135629	0.174752	0.168623	0.0912885	0.1488	0.175796	0.176708	0.177621	0.14567	0.154538	0.0892019	0.0932446	0.124022	0.13928	0.160798	0.18975	0.166275	0.166015	0.166015	0.0865936	0.168623	0.13615	0.0850287	0.133281	0.127021	0.168623	0.172926	0.187272	0.174622	0.128586	0.171231	0.15832	0.189358	0.140193	0.088941	0.130803	0.184403	0.200965	0.153886	0.16458	0.197705
574	GLAB900	WAB0008916	0.144105	0.228091	0.0946792	0.132499	0.157538	0.139671	0.0884194	0.0723787	0.211268	0.137194	0.137063	0.18049	0.0730308	0.0731612	0.157929	0.00886802	0.153756	0.123891	0.0885498	0.108503	0.141758	0.116328	0.168884	0.176448	0.175143	0.151539	0.057903	0.116849	0.155321	0.111894	0.162363	0.173839	0.0721179	0.180751	0.0761607	0.0918101	0.0693792	0.164058	0.22783	0.0671622	0.144888	0.0762911	0.18349	0.0897235	0.182186	0.17397	0.0869849
575	GLAB1257	WAB0001791	0.112546	0.197705	0.0676839	0.103417	0.125065	0.113719	0.0642932	0.106808	0.182968	0.106677	0.114502	0.152973	0.11085	0.109937	0.133803	0.084507	0.119197	0.0950704	0.0153886	0.0937663	0.116849	0.123631	0.140584	0.147366	0.145801	0.118805	0.0992436	0.0903756	0.121805	0.0799426	0.130151	0.138498	0.105503	0.159233	0.111633	0.0614241	0.10433	0.13289	0.195097	0.0740741	0.119197	0.0605112	0.152061	0.13615	0.150235	0.149583	0.131847
576	GLAB340	WAB0020501	0.106547	0.194053	0.131064	0.131847	0.143975	0.138628	0.136541	0.185576	0.175665	0.14554	0.159364	0.159755	0.179186	0.180621	0.0280386	0.159364	0.146974	0.136933	0.139019	0.14567	0.166667	0.182316	0.185968	0.183359	0.162493	0.148409	0.173057	0.146714	0.148409	0.148279	0.157147	0.178013	0.184011	0.184533	0.179708	0.134194	0.174752	0.172274	0.18349	0.146583	0.133412	0.140323	0.192488	0.204486	0.173448	0.16132	0.20253
577	GLAB436	WAB0001934	0.184664	0.263432	0.134846	0.172926	0.20266	0.184533	0.130412	0.130673	0.249087	0.186098	0.160537	0.218179	0.118414	0.121674	0.194444	0.106416	0.198878	0.16471	0.133672	0.147105	0.173839	0.075639	0.197053	0.199661	0.20879	0.197966	0.126761	0.158712	0.200183	0.140975	0.197314	0.201878	0.130412	0.209703	0.122848	0.134585	0.113459	0.192227	0.259781	0.126109	0.188967	0.126761	0.211137	0.134324	0.22157	0.218049	0.132107
578	GLAB491	WAB0032439	0.16132	0.244392	0.112024	0.147757	0.174361	0.157538	0.106808	0.0730308	0.230177	0.154669	0.15493	0.19627	0.0903756	0.0190402	0.176839	0.068988	0.171361	0.139671	0.106677	0.125326	0.160929	0.12037	0.185185	0.192227	0.191184	0.170449	0.0682055	0.132629	0.171883	0.130021	0.182577	0.190141	0.0719875	0.197053	0.0833333	0.106547	0.0298644	0.178534	0.245696	0.0808555	0.161711	0.0957225	0.199791	0.0901148	0.194836	0.191054	0.0878978
579	GLAB395	WAB0001697	0.160016	0.243871	0.12011	0.145931	0.176708	0.165102	0.110198	0.0116067	0.226265	0.157538	0.15506	0.196792	0.0963745	0.0743349	0.180751	0.0708138	0.168232	0.137194	0.103547	0.130282	0.161972	0.143714	0.184142	0.191967	0.18675	0.17097	0.0713354	0.13602	0.174491	0.122979	0.179708	0.184924	0.0144757	0.204095	0.0739437	0.110981	0.0862024	0.175665	0.239958	0.0983307	0.168232	0.103938	0.197183	0.100809	0.195879	0.18975	0.096505
580	GLAB1307	WAB0019867	0.186489	0.266171	0.137454	0.179708	0.202791	0.186359	0.131977	0.0688576	0.252739	0.182838	0.176839	0.223787	0.0920709	0.0779864	0.199009	0.0832029	0.197444	0.169275	0.127673	0.148409	0.185055	0.149583	0.208007	0.213093	0.217658	0.200574	0.0769431	0.158581	0.200183	0.144888	0.206182	0.213224	0.0701617	0.224048	0.0802034	0.134585	0.0884194	0.197966	0.267345	0.0980699	0.188967	0.126369	0.219223	0.0852895	0.223657	0.213354	0.0826813
581	GLAB138	WAB0001603	0.127152	0.198487	0.128456	0.079421	0.0738132	0.0723787	0.126109	0.16758	0.172535	0.077204	0.144236	0.166536	0.166145	0.168101	0.140715	0.144236	0.0665102	0.0910277	0.116328	0.134716	0.153104	0.182838	0.158581	0.162493	0.163667	0.066771	0.158581	0.133412	0.0858112	0.128717	0.115023	0.165102	0.166015	0.175926	0.170579	0.122457	0.162493	0.154017	0.190662	0.131195	0.0890715	0.124413	0.172666	0.193271	0.147366	0.162624	0.19001
582	GLAB416	WAB0002133	0.127543	0.209311	0.105634	0.118936	0.137976	0.138367	0.106808	0.141236	0.196401	0.129499	0.1012	0.167058	0.134977	0.140584	0.152452	0.124544	0.140454	0.114371	0.0995044	0.109285	0.115415	0.14228	0.145279	0.161581	0.160016	0.14241	0.13615	0.103417	0.145149	0.108764	0.145149	0.153625	0.140193	0.169536	0.140454	0.101461	0.131847	0.137715	0.20566	0.110198	0.138889	0.106155	0.166275	0.16758	0.168623	0.16771	0.16471
583	GLAB923	WAB0001698	0.156495	0.240349	0.11711	0.14241	0.172666	0.161581	0.107199	0.0185185	0.223266	0.152973	0.152452	0.193271	0.0928534	0.0729004	0.17723	0.0672926	0.16471	0.133412	0.101069	0.126239	0.158581	0.137454	0.18036	0.188967	0.183751	0.167449	0.0709442	0.131977	0.17097	0.119849	0.176187	0.182447	0.017736	0.201617	0.0740741	0.10746	0.081638	0.172144	0.238132	0.0916797	0.165232	0.100417	0.195488	0.0988524	0.194444	0.18362	0.0950704
584	GLAB1037	WAB0024046	0.167971	0.227439	0.163276	0.159364	0.182055	0.178273	0.158842	0.201878	0.228091	0.163537	0.165493	0.201356	0.204617	0.202921	0.185446	0.18349	0.178013	0.156625	0.155582	0.16458	0.158712	0.206703	0.133933	0.130151	0.204095	0.176056	0.196922	0.156886	0.184142	0.165102	0.180882	0.136672	0.201617	0.151148	0.20579	0.151539	0.197053	0.120892	0.228091	0.170449	0.178013	0.156625	0.13289	0.224961	0.174622	0.197053	0.221961
585	GLAB1283	WAB0020847	0.145018	0.226265	0.0957225	0.130803	0.160016	0.142932	0.100417	0.140584	0.206312	0.14254	0.12037	0.183881	0.130803	0.131977	0.15506	0.114111	0.152321	0.127543	0.101852	0.0988524	0.125848	0.130934	0.156364	0.167319	0.176448	0.153234	0.125326	0.117371	0.153495	0.106155	0.157929	0.162102	0.139802	0.172014	0.133672	0.101461	0.12663	0.153625	0.219744	0.0928534	0.145018	0.0975483	0.173578	0.156103	0.1771	0.170318	0.152843
586	GLAB1216	WAB0001719	0.132368	0.213876	0.0820292	0.118284	0.143584	0.125717	0.0732916	0.0982003	0.197835	0.125456	0.12337	0.169666	0.0739437	0.0854199	0.146714	0.0685968	0.135759	0.11072	0.0779864	0.0935055	0.127543	0.121805	0.157538	0.165102	0.162493	0.137585	0.0745957	0.105243	0.138758	0.0924622	0.149452	0.159103	0.0974178	0.169666	0.0897235	0.0755086	0.0782473	0.148539	0.214658	0.00978091	0.130412	0.0706834	0.170579	0.10433	0.169145	0.157668	0.102634
587	GLAB331	WAB0009304	0.125978	0.192749	0.113198	0.0920709	0.0954617	0.100026	0.118675	0.157799	0.169797	0.100548	0.134455	0.161711	0.159494	0.157538	0.13289	0.136802	0.108372	0.102374	0.111763	0.120762	0.143062	0.173578	0.162885	0.16445	0.147757	0.0970266	0.150626	0.120501	0.104982	0.123631	0.12663	0.15506	0.156495	0.170318	0.160798	0.106416	0.151669	0.150756	0.188967	0.124283	0.0864632	0.114111	0.166145	0.182968	0.137063	0.157016	0.18023
588	GLAB463	WAB0026773	0.130934	0.201748	0.134846	0.0915493	0.0820292	0.0897235	0.133542	0.174883	0.177621	0.0851591	0.151669	0.169797	0.175926	0.174883	0.148148	0.152191	0.0722483	0.0966354	0.121674	0.139541	0.161841	0.188706	0.16758	0.168101	0.169145	0.0632499	0.167188	0.140063	0.0945488	0.136672	0.118545	0.169927	0.173318	0.18362	0.18023	0.126239	0.168884	0.160929	0.189228	0.138367	0.0886802	0.131325	0.181925	0.200574	0.154799	0.164841	0.196792
589	GLAB1185	WAB0014175	0.130934	0.215832	0.0884194	0.11711	0.142932	0.1235	0.0852895	0.130543	0.19927	0.127543	0.130151	0.170057	0.123239	0.12337	0.144366	0.100809	0.143323	0.108894	0.0873761	0.101982	0.135498	0.123109	0.159233	0.166275	0.163406	0.136933	0.118414	0.109807	0.140193	0.099374	0.144888	0.160668	0.12976	0.168884	0.125848	0.0839854	0.116197	0.147887	0.213224	0.0932446	0.131586	0.0811163	0.1741	0.145931	0.16784	0.169275	0.143714
590	GLAB627	WAB0032553	0.131847	0.21831	0.103938	0.120631	0.14567	0.141106	0.103156	0.132499	0.203052	0.131195	0.12037	0.166015	0.13928	0.129369	0.154669	0.115806	0.144236	0.112285	0.0907668	0.0958529	0.129369	0.146322	0.149061	0.157799	0.160146	0.143584	0.127804	0.0862024	0.146974	0.109416	0.147887	0.145279	0.130673	0.163146	0.131325	0.0942879	0.127804	0.137585	0.215702	0.106938	0.139932	0.0970266	0.16458	0.160146	0.166145	0.166536	0.157407
591	GLAB08	WAB0030086	0.125848	0.196661	0.130543	0.124022	0.131586	0.139541	0.131847	0.172405	0.187533	0.136411	0.148279	0.154017	0.173057	0.170449	0.146062	0.1518	0.140845	0.121414	0.128326	0.128456	0.160016	0.182707	0.181664	0.184664	0.140323	0.138367	0.165754	0.131586	0.14554	0.138628	0.142149	0.177621	0.170057	0.188054	0.172014	0.122718	0.163667	0.163928	0.194836	0.13928	0.132107	0.122979	0.188445	0.198226	0.181403	0.158972	0.195618
592	GLAB184	WAB0032264	0.115154	0.188967	0.105764	0.0809859	0.106155	0.0937663	0.105503	0.142801	0.173318	0.0818988	0.12337	0.150104	0.149974	0.147496	0.138367	0.125978	0.10446	0.0624674	0.100417	0.113328	0.132629	0.161189	0.144236	0.149452	0.143714	0.0936359	0.136541	0.109937	0.106938	0.104199	0.12337	0.145018	0.141497	0.161841	0.147105	0.099374	0.140323	0.137063	0.187533	0.11398	0.105503	0.103808	0.155973	0.174491	0.151539	0.146714	0.171231
593	GLAB90	WAB0008980	0.128065	0.203182	0.124935	0.100678	0.105503	0.110068	0.129108	0.166667	0.176317	0.109677	0.149843	0.167971	0.168101	0.167971	0.141106	0.145149	0.113719	0.110068	0.117762	0.131455	0.155712	0.184011	0.16758	0.1741	0.158972	0.107851	0.162102	0.12989	0.0925926	0.131716	0.132499	0.17084	0.164058	0.185968	0.170188	0.118153	0.160798	0.160016	0.186228	0.133672	0.0948096	0.122196	0.178143	0.194314	0.147757	0.159103	0.19001
594	GLAB1194	WAB0007928	0.193532	0.277647	0.144627	0.181273	0.206051	0.191315	0.140584	0.10433	0.262128	0.18662	0.181664	0.225613	0.0869849	0.0953312	0.207486	0.0946792	0.205138	0.17397	0.139671	0.156234	0.19301	0.147626	0.213745	0.224439	0.22457	0.203182	0.0928534	0.163667	0.204356	0.156234	0.210094	0.21844	0.105243	0.228482	0.0922014	0.137194	0.110589	0.205269	0.278169	0.108112	0.194705	0.132629	0.227569	0.0140845	0.22796	0.221179	0.015519
595	GLAB208	WAB0013334	0.163276	0.242958	0.13928	0.15193	0.175274	0.169927	0.145931	0.178273	0.227439	0.162624	0.13602	0.197966	0.175535	0.176969	0.181273	0.160407	0.176839	0.14867	0.134977	0.143192	0.139019	0.176187	0.178795	0.187272	0.191054	0.172666	0.172926	0.140193	0.183099	0.14567	0.170318	0.179317	0.178534	0.192488	0.173448	0.139019	0.170057	0.169536	0.240871	0.147235	0.175665	0.140323	0.193662	0.201878	0.195357	0.203704	0.199531
596	GLAB1002	WAB0015067	0.133281	0.217919	0.0670318	0.121544	0.147105	0.129499	0.0736828	0.116197	0.204486	0.131325	0.129108	0.173187	0.105243	0.110198	0.150887	0.0916797	0.139932	0.112285	0.0766823	0.0978091	0.137194	0.127282	0.159624	0.167319	0.168362	0.141628	0.103678	0.108242	0.144757	0.100548	0.151017	0.156625	0.115023	0.165102	0.112806	0.0826813	0.108633	0.150756	0.220005	0.0775952	0.136541	0.0705529	0.172926	0.135107	0.16771	0.16132	0.131586
597	GLAB85	WAB0001408	0.125717	0.205138	0.0391236	0.116588	0.142671	0.12663	0.0672926	0.119197	0.196661	0.124804	0.121805	0.166406	0.109416	0.107199	0.137324	0.0890715	0.139802	0.10746	0.0650756	0.0915493	0.128978	0.12037	0.150887	0.157147	0.160016	0.138237	0.103547	0.0975483	0.14254	0.088941	0.1488	0.150104	0.118414	0.15519	0.113328	0.0701617	0.103808	0.14241	0.212441	0.0736828	0.12976	0.064554	0.164841	0.130803	0.162363	0.159885	0.126761
598	GLAB256	WAB0013763	0.117371	0.191445	0.109807	0.0773344	0.100417	0.0848983	0.106155	0.145279	0.170579	0.0809859	0.127673	0.153234	0.152191	0.149191	0.138758	0.127673	0.100939	0.0598592	0.103026	0.114502	0.13302	0.161059	0.149322	0.153756	0.146062	0.0910277	0.141628	0.114241	0.100809	0.102765	0.113719	0.148539	0.144497	0.166667	0.1488	0.103026	0.143323	0.142149	0.184664	0.114632	0.103547	0.105243	0.163928	0.174883	0.153756	0.149974	0.171622
599	GLAB291	WAB0001898	0.116849	0.200183	0.0706834	0.105895	0.125196	0.116458	0.0652061	0.107068	0.185185	0.108894	0.115676	0.15519	0.110459	0.109807	0.138367	0.0841158	0.119849	0.096505	0.0147366	0.0967658	0.118284	0.125326	0.141758	0.149843	0.14567	0.121544	0.0972874	0.0946792	0.122979	0.0837246	0.132107	0.141497	0.106416	0.162233	0.110981	0.0657277	0.104982	0.134846	0.196009	0.0713354	0.122457	0.06012	0.155842	0.13602	0.151408	0.151539	0.131716
600	GLAB292	WAB0001563	0.127282	0.151017	0.1518	0.137585	0.155321	0.15832	0.156755	0.191967	0.159233	0.148018	0.171492	0.154799	0.198878	0.195097	0.144105	0.169927	0.15493	0.143192	0.1488	0.15493	0.167971	0.20879	0.177491	0.182316	0.150887	0.159233	0.188576	0.154147	0.163276	0.159364	0.153886	0.17397	0.191967	0.188445	0.195488	0.147105	0.187924	0.171622	0.170449	0.160537	0.15519	0.151408	0.190532	0.220918	0.198878	0.170188	0.217788
601	GLAB20	WAB0002100	0.12989	0.20879	0.0701617	0.116067	0.141367	0.131847	0.0679447	0.118675	0.19614	0.125065	0.125587	0.164319	0.117501	0.115023	0.144366	0.0945488	0.136802	0.105112	0.0757694	0.100678	0.128065	0.125848	0.155842	0.16132	0.158972	0.137324	0.106938	0.100417	0.138628	0.088941	0.150104	0.149061	0.118414	0.167449	0.12011	0.0665102	0.111763	0.142149	0.213745	0.08229	0.137324	0.0700313	0.163667	0.145409	0.167319	0.164319	0.140975
602	GLAB341	WAB0025276	0.137585	0.224309	0.0723787	0.125848	0.154799	0.13928	0.0911581	0.118023	0.210094	0.140584	0.133542	0.174883	0.1012	0.104982	0.146322	0.0873761	0.148539	0.122718	0.0918101	0.0961137	0.133542	0.119197	0.160668	0.168753	0.170579	0.153234	0.0873761	0.110329	0.153104	0.0976787	0.162233	0.163798	0.116197	0.167058	0.116328	0.0955921	0.100678	0.149583	0.222744	0.064554	0.14254	0.084507	0.167971	0.132368	0.1771	0.169014	0.128978
603	GLAB22	WAB0029217	0.157147	0.222744	0.141758	0.153625	0.179447	0.170579	0.144888	0.186881	0.223005	0.157538	0.153625	0.192097	0.190662	0.188445	0.175013	0.169797	0.17084	0.147757	0.139541	0.150887	0.151278	0.190141	0.137715	0.135107	0.181794	0.175404	0.18349	0.147757	0.17736	0.150365	0.17084	0.113198	0.186098	0.14254	0.189619	0.138367	0.18049	0.119718	0.231221	0.155451	0.17397	0.148409	0.134716	0.212572	0.184272	0.18975	0.208007
604	GLAB520	WAB0001713	0.175013	0.256129	0.136672	0.169405	0.190923	0.18049	0.13602	0.120501	0.244131	0.176187	0.152973	0.209311	0.131455	0.124935	0.190271	0.116328	0.185055	0.160276	0.130412	0.147235	0.156103	0.158972	0.189098	0.196661	0.206312	0.186489	0.118414	0.142149	0.192358	0.142932	0.188315	0.193271	0.121674	0.208399	0.124283	0.134064	0.128195	0.185185	0.253521	0.118414	0.182838	0.130021	0.202921	0.139932	0.210876	0.208659	0.136802
605	GLAB452	WAB0020517	0.172405	0.254956	0.128847	0.162493	0.189358	0.172535	0.118414	0.109416	0.241523	0.170709	0.158059	0.214658	0.0790297	0.10446	0.188445	0.0868545	0.182968	0.157016	0.121674	0.141367	0.174231	0.124022	0.198357	0.20566	0.208007	0.183359	0.0996348	0.145801	0.188706	0.138367	0.194966	0.202008	0.109155	0.208399	0.0978091	0.121544	0.0983307	0.18675	0.252999	0.0942879	0.177491	0.115936	0.211137	0.109155	0.209703	0.207616	0.10746
606	GLAB25	WAB0007993	0.133672	0.200443	0.131586	0.0871153	0.0898539	0.0646844	0.130282	0.172014	0.174231	0.0826813	0.146974	0.173057	0.171101	0.172274	0.149843	0.1518	0.0871153	0.0974178	0.121544	0.138367	0.157147	0.185446	0.163015	0.167188	0.16458	0.0742045	0.163798	0.134455	0.0899844	0.129499	0.125456	0.169275	0.169927	0.183751	0.174752	0.124283	0.167449	0.159494	0.192488	0.136933	0.0808555	0.130934	0.18036	0.198618	0.157538	0.169666	0.194966
607	GLAB239	WAB0013410	0.125717	0.208268	0.0277778	0.117762	0.14228	0.129238	0.0758999	0.128326	0.197966	0.128847	0.125065	0.165623	0.118545	0.122587	0.136802	0.0992436	0.142019	0.110329	0.073422	0.096505	0.127673	0.127673	0.154278	0.15832	0.15506	0.140584	0.118153	0.104591	0.13928	0.0902452	0.147366	0.151278	0.127021	0.157538	0.123761	0.0805947	0.119588	0.141888	0.211268	0.0872457	0.129369	0.0760303	0.163928	0.147235	0.165623	0.161189	0.142932
608	GLAB444	WAB0007925	0.124022	0.206442	0.0730308	0.111372	0.137194	0.12037	0.0679447	0.109546	0.193792	0.12024	0.115415	0.167449	0.103938	0.101461	0.139671	0.077856	0.132107	0.10433	0.0705529	0.0936359	0.124152	0.124022	0.150365	0.157147	0.154799	0.130673	0.0944184	0.099374	0.138889	0.0878978	0.146974	0.150626	0.108242	0.163276	0.101591	0.0709442	0.0957225	0.14241	0.207225	0.0708138	0.127413	0.0648148	0.162885	0.127934	0.164971	0.159103	0.125587
609	GLAB1204	WAB0001446	0.192358	0.272561	0.146192	0.182447	0.212702	0.195618	0.142019	0.14228	0.259651	0.196922	0.167188	0.227178	0.126891	0.130412	0.203965	0.118545	0.208138	0.172405	0.146062	0.156364	0.184011	0.0788993	0.206312	0.210485	0.217527	0.206964	0.137846	0.168492	0.210485	0.152843	0.206312	0.211137	0.140193	0.21844	0.134194	0.147496	0.122587	0.200183	0.269692	0.139802	0.199531	0.138889	0.219353	0.143845	0.230047	0.226787	0.140975
610	GLAB1025	WAB0020602	0.139541	0.209703	0.138758	0.0907668	0.0787689	0.0676839	0.139802	0.180751	0.171492	0.0908972	0.154147	0.179708	0.181142	0.181534	0.156625	0.157407	0.0873761	0.103678	0.126369	0.144236	0.166275	0.19627	0.171753	0.178534	0.172014	0.0782473	0.172796	0.145279	0.0914189	0.137715	0.124804	0.176187	0.178665	0.191967	0.185576	0.13302	0.177491	0.169797	0.194184	0.147235	0.0922014	0.138889	0.187793	0.209311	0.157407	0.171101	0.20579
611	GLAB1038	WAB0029305	0.15519	0.171492	0.182447	0.165884	0.179056	0.187011	0.182577	0.222744	0.157668	0.179186	0.197574	0.15832	0.224439	0.225352	0.146192	0.202791	0.18023	0.174491	0.176448	0.183359	0.208659	0.235133	0.213354	0.209833	0.165623	0.186228	0.218049	0.186881	0.188185	0.184011	0.185968	0.217267	0.222744	0.216484	0.221831	0.174231	0.218701	0.200965	0.171622	0.188706	0.188315	0.180882	0.221049	0.245957	0.207746	0.17723	0.243219
612	GLAB327	WAB0036866	0.123631	0.212441	0.0852895	0.115806	0.14554	0.136541	0.0818988	0.0928534	0.197444	0.128717	0.119849	0.170057	0.083855	0.0988524	0.151669	0.0713354	0.13915	0.10772	0.0768127	0.0962441	0.124283	0.125848	0.151408	0.160276	0.160537	0.141628	0.0808555	0.102243	0.144105	0.0944184	0.152191	0.153234	0.0925926	0.173839	0.099374	0.0761607	0.0940271	0.143192	0.214006	0.0525561	0.140845	0.0710746	0.162885	0.120631	0.166797	0.154147	0.118936
613	GLAB1033	WABTMP7	0.120501	0.192097	0.12337	0.099374	0.115023	0.120892	0.123109	0.166406	0.178534	0.11724	0.138758	0.148148	0.16471	0.161711	0.134846	0.146714	0.119327	0.109807	0.121674	0.124674	0.154017	0.174883	0.171492	0.173057	0.141497	0.121022	0.158712	0.128586	0.110198	0.129108	0.140584	0.162233	0.165102	0.173709	0.16471	0.115284	0.157929	0.158581	0.197835	0.130803	0.115676	0.121414	0.178273	0.19301	0.166536	0.144236	0.18988
614	GLAB517	WAB0001850	0.116067	0.200965	0.0683359	0.107199	0.128065	0.11698	0.0644236	0.107981	0.187793	0.109155	0.116719	0.156755	0.110981	0.111894	0.137846	0.0864632	0.121935	0.0975483	0.0139541	0.0972874	0.119066	0.125848	0.14254	0.152973	0.147496	0.122327	0.0991132	0.0938967	0.124283	0.084507	0.133151	0.14228	0.107199	0.163276	0.114111	0.0639019	0.106286	0.136933	0.198357	0.0736828	0.123761	0.0619457	0.156625	0.137063	0.153495	0.152582	0.13276
615	GLAB443	WAB0020505	0.159103	0.171883	0.178665	0.16145	0.183099	0.187141	0.178665	0.213354	0.182316	0.169275	0.192749	0.157016	0.214789	0.215702	0.184794	0.195227	0.173839	0.167449	0.174622	0.175796	0.19927	0.223396	0.208268	0.205529	0.145931	0.187272	0.205529	0.18023	0.179186	0.1771	0.176839	0.199922	0.212572	0.212311	0.219223	0.169405	0.208529	0.197444	0.181925	0.178534	0.185968	0.178273	0.211398	0.241523	0.219092	0.0654669	0.238915
616	GLAB75	WAB0001552	0.14567	0.231351	0.0820292	0.134977	0.161581	0.146583	0.0941575	0.138758	0.218179	0.146322	0.13276	0.182577	0.128586	0.131325	0.15493	0.114241	0.154278	0.128065	0.0980699	0.101591	0.138758	0.117371	0.164841	0.168232	0.174622	0.160798	0.124413	0.113198	0.159103	0.0979395	0.161189	0.165493	0.137454	0.1741	0.132238	0.0982003	0.125065	0.153234	0.226656	0.0961137	0.153365	0.097157	0.172014	0.154408	0.183099	0.17723	0.151017
617	GLAB1238	WAB0020817	0.130543	0.203312	0.142801	0.13289	0.144757	0.142801	0.143584	0.194705	0.187141	0.15493	0.169536	0.168884	0.185446	0.18662	0.100417	0.164319	0.1488	0.137976	0.147105	0.147757	0.172666	0.187272	0.180751	0.181273	0.161972	0.156495	0.182055	0.152713	0.153495	0.155321	0.156495	0.175796	0.194705	0.178273	0.184664	0.13915	0.179186	0.171101	0.206834	0.152582	0.14254	0.146844	0.183881	0.21205	0.175796	0.16771	0.209311
618	GLAB423	WAB0020779	0.138106	0.209442	0.141758	0.0982003	0.0899844	0.0942879	0.138889	0.181403	0.184924	0.0910277	0.158581	0.175665	0.181794	0.182447	0.155321	0.160668	0.0765519	0.105634	0.130412	0.146974	0.168753	0.193532	0.174491	0.172405	0.176578	0.0659885	0.175274	0.148018	0.102504	0.143062	0.122848	0.176317	0.179838	0.188185	0.186228	0.132368	0.176578	0.168362	0.198357	0.145801	0.0955921	0.138758	0.185707	0.207616	0.164058	0.172274	0.203834
619	GLAB400	WAB0029419	0.116067	0.188576	0.106938	0.0745957	0.102243	0.0888106	0.106938	0.144236	0.170057	0.0828117	0.123761	0.150496	0.15193	0.148931	0.137585	0.127152	0.102634	0.0592071	0.100026	0.112937	0.132368	0.159755	0.146974	0.153495	0.142671	0.0946792	0.141106	0.111894	0.096505	0.103547	0.122587	0.150365	0.143975	0.165884	0.150104	0.0998957	0.142801	0.141888	0.179969	0.115415	0.101982	0.105764	0.161059	0.175926	0.154799	0.148931	0.172666
620	GLAB02	WAB0002122	0.140193	0.223396	0.11085	0.126239	0.155451	0.15193	0.112154	0.150626	0.205529	0.14241	0.107981	0.177491	0.148539	0.151017	0.158972	0.128195	0.144757	0.122457	0.109416	0.109285	0.109416	0.151017	0.152713	0.161841	0.165232	0.155712	0.144888	0.10133	0.157668	0.121544	0.152452	0.156234	0.149583	0.172144	0.150887	0.108242	0.146453	0.148409	0.214267	0.118675	0.152973	0.109025	0.16445	0.18036	0.173318	0.172405	0.178143
621	GLAB250	WAB0002184	0.147496	0.22796	0.128456	0.138106	0.163146	0.156495	0.132629	0.164971	0.212702	0.146062	0.103938	0.184403	0.161189	0.166797	0.169275	0.146062	0.154669	0.128978	0.127021	0.124283	0.116719	0.166927	0.159624	0.166927	0.184403	0.160537	0.156625	0.112676	0.165884	0.125978	0.158581	0.159364	0.163928	0.171231	0.164841	0.124022	0.160668	0.152191	0.223396	0.127282	0.161711	0.124935	0.173187	0.190662	0.184924	0.178795	0.188445
622	GLAB992	WAB0002093	0.157277	0.236959	0.132238	0.144497	0.165493	0.163798	0.137585	0.17084	0.219353	0.152191	0.119197	0.193401	0.168101	0.164319	0.174883	0.146192	0.166536	0.13928	0.130282	0.134585	0.113198	0.172405	0.156886	0.164319	0.186881	0.166667	0.160668	0.127934	0.171231	0.140715	0.161581	0.159364	0.169275	0.177621	0.16758	0.128065	0.157147	0.163276	0.23109	0.131064	0.166275	0.127413	0.170318	0.187663	0.177491	0.188576	0.184011
623	GLAB73	WAB0013507	0.129108	0.209051	0.0500782	0.117371	0.142671	0.123761	0.0659885	0.122327	0.195879	0.122196	0.124935	0.164058	0.112546	0.112937	0.140975	0.0859416	0.135759	0.10772	0.0629891	0.088941	0.126109	0.127934	0.152452	0.15819	0.158712	0.136672	0.104591	0.100678	0.139671	0.090506	0.144105	0.147235	0.121544	0.154408	0.118284	0.0722483	0.110068	0.140845	0.213224	0.0760303	0.128195	0.0669014	0.165363	0.136933	0.163537	0.160668	0.133933
624	GLAB252	WAB0026785	0.142149	0.22783	0.0978091	0.130934	0.157799	0.137846	0.0920709	0.0752478	0.212572	0.138367	0.13602	0.183099	0.0785081	0.0783777	0.157407	0.0500782	0.154538	0.12337	0.092723	0.108764	0.146192	0.124413	0.168884	0.175404	0.174622	0.151539	0.0735524	0.113459	0.156364	0.115023	0.163406	0.169405	0.0755086	0.18023	0.0865936	0.0953312	0.0743349	0.160668	0.229656	0.0762911	0.143584	0.0851591	0.181925	0.0996348	0.180621	0.175013	0.0974178
625	GLAB1325	WAB0002061	0.132629	0.214397	0.107068	0.115936	0.145149	0.139541	0.106547	0.136541	0.198096	0.134324	0.108894	0.172926	0.136672	0.134977	0.153625	0.119979	0.143714	0.115676	0.103286	0.0682055	0.122979	0.140975	0.14554	0.15493	0.16458	0.14254	0.128717	0.0873761	0.147366	0.104982	0.147887	0.147626	0.136281	0.160798	0.14228	0.0948096	0.130412	0.141497	0.206312	0.105373	0.139019	0.100678	0.15832	0.165363	0.170318	0.160016	0.163667
626	GLAB553	WAB0002106	0.142671	0.22157	0.119197	0.130151	0.156234	0.149583	0.123761	0.156625	0.204486	0.14254	0.106155	0.178925	0.154669	0.154147	0.158581	0.137063	0.152452	0.122979	0.114893	0.119197	0.111372	0.151408	0.151539	0.162493	0.173318	0.153625	0.149191	0.116328	0.162102	0.121153	0.153234	0.15519	0.15506	0.173187	0.15493	0.112154	0.148279	0.146583	0.218701	0.124022	0.152191	0.115806	0.169405	0.174491	0.175013	0.175535	0.172144
627	GLAB691	WAB0013340	0.151278	0.230438	0.135368	0.136933	0.153886	0.156886	0.135107	0.172274	0.210485	0.148539	0.107981	0.187663	0.173057	0.173448	0.170188	0.155842	0.159755	0.132368	0.130803	0.13615	0.115936	0.171361	0.153886	0.159364	0.187402	0.162493	0.16771	0.130282	0.16471	0.143714	0.154278	0.148018	0.171492	0.166406	0.172274	0.130151	0.168362	0.155712	0.222874	0.140193	0.156495	0.136933	0.161841	0.195749	0.176187	0.189619	0.193271
628	GLAB1347	WAB0009714	0.128586	0.199791	0.130412	0.106155	0.128717	0.127282	0.131977	0.175404	0.179577	0.129238	0.143845	0.159233	0.172535	0.172405	0.139932	0.154538	0.1265	0.117893	0.128456	0.131977	0.15493	0.175143	0.17097	0.170318	0.155451	0.133672	0.169405	0.13615	0.119457	0.137194	0.143714	0.165102	0.174752	0.174752	0.174361	0.124935	0.16758	0.160146	0.193792	0.139932	0.131977	0.130803	0.179056	0.197053	0.173318	0.155451	0.193792
629	GLAB118	WAB0008668	0.15193	0.225091	0.133151	0.13602	0.165493	0.159885	0.133412	0.170709	0.21505	0.151278	0.115806	0.18049	0.170579	0.172274	0.170057	0.149452	0.163015	0.134455	0.123631	0.137846	0.0916797	0.169536	0.149843	0.160798	0.18049	0.163146	0.163667	0.127543	0.166927	0.135498	0.1518	0.152452	0.169927	0.175796	0.166927	0.125065	0.166667	0.153495	0.216745	0.137715	0.163537	0.131716	0.158972	0.194836	0.176317	0.185968	0.191836
630	GLAB67	WAB0020963	0.138628	0.209703	0.142801	0.0984611	0.0868545	0.0932446	0.140715	0.182707	0.184533	0.0918101	0.158581	0.177752	0.183359	0.18349	0.157147	0.161711	0.0752478	0.105373	0.131455	0.148279	0.170318	0.195097	0.172144	0.172666	0.177621	0.0672926	0.176317	0.148539	0.101461	0.144627	0.124152	0.178665	0.181142	0.188967	0.187272	0.133412	0.176839	0.168623	0.19614	0.147366	0.0950704	0.139802	0.185446	0.209181	0.162493	0.171753	0.205921
631	GLAB910	WAB0029420	0.128326	0.191054	0.13276	0.109546	0.115545	0.112285	0.132238	0.173187	0.176578	0.112024	0.143323	0.15493	0.175143	0.17397	0.145931	0.15506	0.116458	0.10446	0.126369	0.137194	0.139541	0.179056	0.166797	0.168884	0.147757	0.115284	0.169275	0.136672	0.126239	0.133542	0.0809859	0.160016	0.17097	0.178665	0.176448	0.121805	0.168101	0.155712	0.188967	0.141236	0.11385	0.130543	0.173448	0.200704	0.158972	0.148539	0.197444
632	GLAB451	WAB0001496	0.194053	0.2753	0.14554	0.185707	0.214658	0.197574	0.143975	0.140845	0.261346	0.198096	0.169405	0.228873	0.127021	0.133672	0.204095	0.119197	0.210094	0.1741	0.146714	0.15832	0.185968	0.0824204	0.206964	0.211398	0.220266	0.209442	0.139019	0.168362	0.212963	0.154278	0.208268	0.212572	0.139541	0.220918	0.134455	0.14867	0.125065	0.201095	0.272561	0.140715	0.202269	0.13928	0.220527	0.14241	0.231742	0.228482	0.140715
633	GLAB1422	WAB0021678	0.143845	0.176578	0.171231	0.156625	0.175404	0.183359	0.171492	0.206573	0.178404	0.166797	0.18988	0.146583	0.207094	0.207746	0.176578	0.188315	0.167188	0.160016	0.166145	0.168884	0.197183	0.220136	0.210355	0.208529	0.145018	0.182968	0.198878	0.171753	0.175926	0.168362	0.180751	0.20579	0.204877	0.214267	0.210485	0.160668	0.2024	0.199922	0.185576	0.171622	0.180751	0.17084	0.216223	0.232394	0.216614	0.0328638	0.229917
634	GLAB288	WAB0001407	0.132107	0.212963	0.053469	0.123109	0.145801	0.135759	0.09494	0.141367	0.198748	0.133412	0.115545	0.17097	0.133412	0.132499	0.143584	0.113589	0.146583	0.115415	0.0898539	0.0995044	0.127804	0.141758	0.157277	0.163537	0.16471	0.147366	0.129108	0.100939	0.150626	0.106025	0.150626	0.154538	0.141106	0.163537	0.133542	0.090506	0.130151	0.146583	0.217919	0.101852	0.138889	0.0872457	0.170057	0.158451	0.16771	0.16771	0.15519
635	GLAB498	WAB0011917	0.123761	0.204747	0.11724	0.0968962	0.105373	0.104199	0.119327	0.158712	0.175665	0.107981	0.138237	0.160537	0.159624	0.156886	0.139411	0.134324	0.10446	0.0998957	0.108242	0.119327	0.140584	0.170579	0.151278	0.153365	0.154147	0.108242	0.150496	0.119588	0.104851	0.119066	0.128065	0.152582	0.156886	0.169536	0.162493	0.112546	0.149713	0.144627	0.19301	0.122587	0.103678	0.114502	0.163276	0.184924	0.140845	0.157668	0.182186
636	GLAB321	WAB0002201	0.130412	0.200704	0.128456	0.0953312	0.0984611	0.0983307	0.130282	0.168623	0.171753	0.102374	0.14241	0.16758	0.17084	0.170188	0.143714	0.148148	0.10446	0.107068	0.122066	0.130803	0.156495	0.186489	0.166927	0.169536	0.158712	0.100809	0.163276	0.126369	0.0929838	0.132629	0.127543	0.16445	0.166275	0.179056	0.173709	0.121674	0.163537	0.156755	0.187533	0.13615	0.0906364	0.124413	0.176708	0.197835	0.149974	0.160798	0.194053
637	GLAB975	WAB0013182	0.13615	0.220527	0.0826813	0.123109	0.149713	0.133412	0.080073	0.105112	0.200313	0.135759	0.136802	0.178925	0.119849	0.100156	0.151148	0.0992436	0.14567	0.11398	0.0818988	0.105373	0.144236	0.135759	0.165363	0.169666	0.169405	0.145801	0.090506	0.11711	0.14867	0.100939	0.154799	0.163928	0.103286	0.168232	0.100548	0.0865936	0.112806	0.152843	0.217919	0.0862024	0.137324	0.0757694	0.175926	0.120892	0.170709	0.169145	0.119197
638	GLAB188	WAB0001683	0.127934	0.20879	0.0755086	0.116849	0.142932	0.124674	0.0699009	0.109155	0.198096	0.123631	0.119588	0.171753	0.105373	0.10446	0.143975	0.0779864	0.136411	0.108894	0.0706834	0.0955921	0.127152	0.124413	0.15519	0.160798	0.160668	0.135368	0.0948096	0.102895	0.140845	0.0901148	0.151017	0.154669	0.108372	0.167319	0.102504	0.0742045	0.0974178	0.144888	0.210224	0.0740741	0.130673	0.066771	0.166536	0.12963	0.168232	0.161841	0.127021
639	GLAB102	WAB0013348	0.154669	0.224439	0.126239	0.141106	0.161711	0.159233	0.12337	0.157277	0.207355	0.154538	0.117501	0.185968	0.150887	0.162233	0.173709	0.140454	0.163146	0.13615	0.122457	0.128065	0.128847	0.166667	0.16758	0.171361	0.181012	0.162233	0.152321	0.124544	0.167319	0.124935	0.165232	0.168362	0.156495	0.185576	0.154017	0.118675	0.155321	0.158842	0.221049	0.123761	0.162885	0.124022	0.178534	0.180621	0.188185	0.178143	0.179447
640	GLAB457	WAB0001589	0.15506	0.227569	0.137063	0.138367	0.162885	0.163537	0.137715	0.175665	0.208529	0.154538	0.102504	0.191967	0.17397	0.176839	0.168884	0.150496	0.163798	0.134194	0.131716	0.140193	0.121805	0.173448	0.161711	0.172405	0.183881	0.165493	0.17084	0.127804	0.163667	0.14241	0.162493	0.164841	0.173578	0.179317	0.172535	0.124022	0.171492	0.15819	0.218701	0.139802	0.162754	0.129108	0.174883	0.201356	0.184142	0.190271	0.198487
641	GLAB285	WAB0022403	0.136411	0.161841	0.169797	0.158712	0.171231	0.178273	0.168492	0.209833	0.172796	0.16471	0.184272	0.167319	0.211659	0.216745	0.142671	0.191575	0.18023	0.164841	0.166797	0.174752	0.18362	0.221309	0.19288	0.19614	0.156495	0.182968	0.205008	0.172666	0.175535	0.1771	0.171361	0.190532	0.210224	0.198748	0.212963	0.161711	0.208007	0.192227	0.177491	0.178534	0.173057	0.172274	0.203052	0.239437	0.215832	0.161189	0.237611
642	GLAB413	WAB0020973	0.138367	0.220918	0.0995044	0.122196	0.147757	0.139019	0.102243	0.131847	0.198618	0.132238	0.135759	0.173187	0.128586	0.137324	0.160016	0.116849	0.141106	0.108894	0.0910277	0.113328	0.14254	0.135759	0.16458	0.167058	0.164841	0.143584	0.127543	0.113589	0.147366	0.0204747	0.153886	0.165884	0.132629	0.178534	0.136672	0.0961137	0.131064	0.152713	0.214267	0.0996348	0.146322	0.09494	0.174622	0.159233	0.168232	0.168884	0.156103
643	WR15	WAB0038202	0.168753	0.231873	0.150235	0.154799	0.176969	0.172666	0.153104	0.187011	0.217006	0.167319	0.118936	0.201487	0.186098	0.189619	0.18349	0.169405	0.175143	0.150756	0.143584	0.149191	0.13615	0.186881	0.144105	0.1518	0.199922	0.18049	0.182316	0.143323	0.18349	0.152713	0.169405	0.150756	0.186228	0.163015	0.18662	0.140584	0.182707	0.151408	0.231742	0.150887	0.178143	0.142671	0.147496	0.210355	0.182316	0.200835	0.20892
644	GLAB474	WAB0002102	0.192619	0.275952	0.143845	0.181142	0.206182	0.190662	0.138628	0.106155	0.259911	0.186881	0.180621	0.228352	0.086072	0.0972874	0.206312	0.100417	0.203834	0.173839	0.139802	0.159103	0.195227	0.141367	0.215702	0.223918	0.226265	0.201748	0.0975483	0.164841	0.205529	0.157538	0.210485	0.218832	0.105895	0.227308	0.0884194	0.138889	0.112285	0.205269	0.274517	0.110981	0.194444	0.132499	0.227569	0.0491654	0.228091	0.224961	0.0499478
645	GLAB477	WABTMP12	0.170579	0.251304	0.122327	0.157016	0.183359	0.167058	0.115806	0.0760303	0.23735	0.16445	0.162233	0.20579	0.0944184	0.0144757	0.183751	0.0761607	0.180621	0.148931	0.116458	0.13302	0.169405	0.125456	0.193401	0.199139	0.197835	0.180751	0.0758999	0.141888	0.180882	0.13928	0.191315	0.199139	0.0744653	0.205529	0.088941	0.115806	0.0289515	0.18675	0.253652	0.0901148	0.169927	0.106808	0.206834	0.0954617	0.203052	0.198487	0.0924622
646	GLAB499	WAB0008937	0.135889	0.207616	0.126239	0.086072	0.0895931	0.0524257	0.121805	0.171622	0.175926	0.0851591	0.15193	0.175013	0.165232	0.165623	0.142932	0.143584	0.0830725	0.0968962	0.121153	0.133803	0.16145	0.179838	0.166015	0.170188	0.170709	0.074987	0.155321	0.141367	0.0940271	0.129369	0.136802	0.1741	0.169536	0.176317	0.16758	0.124152	0.160798	0.16145	0.196009	0.128717	0.0805947	0.126109	0.184011	0.192358	0.15819	0.170318	0.188576
647	GLAB453	WAB0002104	0.167319	0.250391	0.118545	0.156625	0.183229	0.169797	0.117762	0.0996348	0.236698	0.165363	0.15832	0.203312	0.0942879	0.0925926	0.183359	0.0812467	0.174752	0.148539	0.119457	0.12976	0.165623	0.118284	0.195357	0.199791	0.196661	0.18036	0.0974178	0.144366	0.183359	0.127673	0.187533	0.197183	0.100417	0.205138	0.0961137	0.12037	0.083855	0.181403	0.254043	0.0839854	0.171361	0.118936	0.209181	0.120892	0.203965	0.195227	0.118153
648	WR16	WAB0028959	0.115676	0.176448	0.146714	0.135629	0.150756	0.151278	0.147105	0.183751	0.185968	0.143453	0.164319	0.140454	0.19001	0.186489	0.152713	0.165493	0.156495	0.125326	0.140975	0.147626	0.164319	0.192488	0.176708	0.179056	0.130282	0.150104	0.180751	0.147366	0.156625	0.145018	0.137715	0.175796	0.181925	0.190402	0.188967	0.137715	0.179838	0.167971	0.185446	0.153234	0.149322	0.144236	0.184533	0.210876	0.188054	0.147235	0.207616
649	GLAB79	WAB0001916	0.174491	0.253912	0.124413	0.160146	0.186489	0.169666	0.118675	0.079421	0.240219	0.166797	0.16471	0.208138	0.0970266	0.0142149	0.187663	0.0790297	0.183229	0.152191	0.118545	0.135107	0.172535	0.126239	0.196792	0.202269	0.200965	0.182707	0.0779864	0.143714	0.184794	0.140845	0.19288	0.201226	0.0773344	0.206573	0.0907668	0.118675	0.0285603	0.190141	0.257303	0.0919405	0.172796	0.108372	0.209311	0.0974178	0.206182	0.202139	0.0953312
650	GLAB158	WAB0001684	0.124283	0.203182	0.0744653	0.111242	0.137063	0.118936	0.0654669	0.110198	0.191836	0.12024	0.116458	0.166536	0.105373	0.101591	0.138758	0.0792906	0.131195	0.103938	0.0696401	0.0935055	0.122457	0.12337	0.149452	0.154408	0.15493	0.129238	0.0953312	0.100287	0.136933	0.0877673	0.146062	0.150496	0.108894	0.161059	0.100678	0.0710746	0.096505	0.141236	0.206834	0.071205	0.1265	0.0636411	0.161189	0.128456	0.162233	0.158712	0.125717
651	WR82	WAB0009247	0.113328	0.187533	0.128847	0.128978	0.152973	0.150235	0.129238	0.1741	0.185185	0.144627	0.154669	0.146974	0.177621	0.1741	0.137324	0.15493	0.152713	0.124283	0.127282	0.13915	0.150235	0.180751	0.164841	0.170057	0.13302	0.151017	0.169666	0.127413	0.154017	0.134716	0.144236	0.157407	0.173057	0.173057	0.174491	0.123761	0.167449	0.159233	0.195227	0.143714	0.154278	0.130934	0.171231	0.198748	0.178013	0.150365	0.197314
652	GLAB332	WAB0021495	0.146583	0.220657	0.139541	0.0952008	0.086724	0.0764215	0.137063	0.184533	0.185968	0.0894627	0.165102	0.18975	0.179317	0.179317	0.148018	0.155973	0.0855503	0.110198	0.13302	0.147496	0.172666	0.192358	0.179186	0.179969	0.181142	0.0890715	0.17084	0.152191	0.100417	0.143584	0.13928	0.18675	0.182447	0.190271	0.181534	0.137585	0.17397	0.172014	0.200835	0.142932	0.0925926	0.138758	0.197053	0.203965	0.163146	0.181664	0.200704
653	GLAB30	WAB0032370	0.141106	0.209051	0.153234	0.0937663	0.0263432	0.0938967	0.152321	0.191054	0.180099	0.09494	0.169275	0.186228	0.193401	0.191184	0.15493	0.168623	0.0950704	0.11385	0.140715	0.159885	0.179186	0.20566	0.182186	0.185837	0.179708	0.0942879	0.183229	0.157016	0.0877673	0.1518	0.13602	0.192358	0.190141	0.20579	0.19627	0.146322	0.18662	0.179186	0.200183	0.155321	0.0938967	0.1488	0.203052	0.216875	0.166406	0.176317	0.213354
654	GLAB273	WAB0001417	0.142019	0.223005	0.122718	0.131847	0.153495	0.151017	0.128065	0.163667	0.20879	0.143453	0.113719	0.178013	0.163537	0.16471	0.166406	0.143453	0.150756	0.124022	0.121805	0.116458	0.115154	0.163406	0.140584	0.157407	0.176839	0.148018	0.15819	0.117501	0.161059	0.128195	0.155451	0.147496	0.163406	0.164841	0.160929	0.115415	0.15832	0.13915	0.218571	0.127804	0.152582	0.122066	0.156103	0.186098	0.177752	0.178013	0.182968
655	GLAB88	WAB0013342	0.191706	0.245957	0.183099	0.1771	0.197183	0.197835	0.18362	0.226135	0.250391	0.191836	0.181403	0.232394	0.225743	0.225613	0.198878	0.211137	0.194053	0.18023	0.179317	0.18049	0.179708	0.226787	0.156755	0.16132	0.2247	0.202921	0.223266	0.178404	0.207746	0.18988	0.202008	0.159233	0.226135	0.176317	0.232134	0.1771	0.219484	0.152973	0.252217	0.196531	0.196531	0.18662	0.153756	0.250782	0.154408	0.228612	0.245957
656	GLAB344	WAB0002079	0.130412	0.213093	0.106155	0.122327	0.145018	0.140715	0.104591	0.133672	0.197444	0.131325	0.121935	0.163798	0.140193	0.131064	0.152713	0.119327	0.147757	0.115936	0.0958529	0.0959833	0.130803	0.146192	0.148279	0.162363	0.158712	0.144757	0.130282	0.0846375	0.149322	0.111894	0.152713	0.146714	0.131847	0.168492	0.135629	0.0929838	0.131064	0.141888	0.206964	0.107068	0.140975	0.0962441	0.161059	0.163537	0.168362	0.160668	0.159233
657	GLAB246	WAB0001316	0.182838	0.26904	0.149452	0.172405	0.198487	0.190793	0.146844	0.100026	0.25639	0.180099	0.165232	0.226656	0.0998957	0.098722	0.207225	0.100678	0.196922	0.167319	0.135759	0.155451	0.18023	0.140584	0.207486	0.214006	0.217658	0.196401	0.103547	0.151278	0.195749	0.151017	0.20253	0.211659	0.098722	0.229004	0.0970266	0.135368	0.116197	0.198226	0.270344	0.12011	0.194184	0.134455	0.220136	0.0729004	0.218571	0.214919	0.0730308
658	GLAB89	WAB0001955	0.190793	0.27217	0.14254	0.18036	0.209051	0.192488	0.140193	0.139411	0.255999	0.194053	0.164319	0.22457	0.12663	0.127543	0.201617	0.117501	0.205529	0.169275	0.144236	0.152713	0.181142	0.0786385	0.206051	0.208138	0.214919	0.203573	0.137846	0.163537	0.207616	0.149974	0.202139	0.208268	0.138367	0.217788	0.133542	0.143453	0.121022	0.197053	0.267475	0.137715	0.195618	0.13602	0.21831	0.143845	0.225874	0.225743	0.142671
659	WR88	WABTMP11	0.0955921	0.178925	0.0688576	0.0792906	0.106677	0.0985916	0.0713354	0.10759	0.163276	0.092723	0.0983307	0.132107	0.111372	0.104982	0.115284	0.0863328	0.106155	0.0765519	0.0665102	0.0799426	0.103286	0.125456	0.127673	0.132629	0.127934	0.105764	0.102374	0.0812467	0.108242	0.0809859	0.115806	0.128717	0.106808	0.141497	0.111111	0.0642932	0.1012	0.116458	0.177491	0.0761607	0.1012	0.0693792	0.142801	0.129108	0.138498	0.129369	0.126369
660	GLAB402	WAB0013411	0.126369	0.20892	0.0489045	0.117501	0.14254	0.123631	0.0661189	0.120892	0.19627	0.123109	0.126761	0.163406	0.111633	0.112546	0.138498	0.0850287	0.136672	0.10759	0.0654669	0.0893323	0.127804	0.126239	0.151539	0.157538	0.159103	0.137063	0.103156	0.0992436	0.139802	0.0914189	0.143714	0.147105	0.12011	0.154799	0.115545	0.0721179	0.108764	0.140193	0.213615	0.0761607	0.128326	0.0654669	0.164319	0.137585	0.16132	0.162363	0.134324
661	GLAB398	WAB0002160	0.137715	0.2024	0.12976	0.0955921	0.108242	0.103026	0.131325	0.173318	0.178925	0.107981	0.149974	0.169927	0.174231	0.173448	0.149583	0.152061	0.113067	0.0940271	0.125587	0.136281	0.158581	0.185316	0.168884	0.174231	0.161711	0.106025	0.165102	0.137194	0.114111	0.133672	0.140975	0.169536	0.172274	0.185968	0.173187	0.124152	0.169275	0.162624	0.195879	0.140323	0.106938	0.131586	0.18049	0.201226	0.16784	0.167058	0.197444
662	WR80	WAB0028887	0.156625	0.239697	0.132629	0.138237	0.166275	0.16145	0.134455	0.170318	0.211398	0.152061	0.12037	0.185837	0.167058	0.168101	0.1771	0.147105	0.163276	0.135368	0.12989	0.133412	0.0982003	0.16771	0.142801	0.153495	0.182577	0.162885	0.165493	0.126239	0.175796	0.137063	0.159364	0.151539	0.169536	0.163537	0.168362	0.124544	0.159624	0.148018	0.223918	0.13615	0.164058	0.127673	0.150756	0.191054	0.181012	0.190793	0.188576
663	GLAB437	WAB0010505	0.136281	0.208529	0.133281	0.0892019	0.0876369	0.0858112	0.131586	0.173057	0.182838	0.0869849	0.153365	0.173187	0.175535	0.172535	0.146062	0.150235	0.0959833	0.102634	0.123631	0.140193	0.160929	0.187272	0.171361	0.172926	0.167058	0.0922014	0.163537	0.142019	0.0198226	0.132107	0.134716	0.175143	0.171231	0.188706	0.17736	0.126369	0.166927	0.165232	0.190923	0.135368	0.0919405	0.130412	0.185446	0.198226	0.162102	0.161059	0.194966
664	GLAB270	WAB0024096	0.164058	0.241914	0.137715	0.151017	0.176448	0.174231	0.145149	0.18023	0.227439	0.169145	0.133933	0.199139	0.18036	0.182055	0.182055	0.158451	0.176187	0.148148	0.139671	0.140323	0.133281	0.180751	0.173057	0.186359	0.195488	0.176839	0.175796	0.142801	0.182707	0.144888	0.175926	0.1771	0.179969	0.188576	0.177491	0.134846	0.1741	0.166927	0.235916	0.145149	0.173578	0.135759	0.181534	0.204356	0.196401	0.200052	0.20253
665	GLAB333	WAB0007954	0.119457	0.1994	0.105634	0.0918101	0.0982003	0.0953312	0.109807	0.154669	0.170318	0.105243	0.136802	0.159885	0.147757	0.149191	0.127673	0.124283	0.106547	0.09494	0.106547	0.107981	0.141497	0.159755	0.158712	0.162363	0.154799	0.103547	0.13928	0.116588	0.112806	0.117371	0.120631	0.160146	0.152843	0.166145	0.146714	0.108242	0.143062	0.146322	0.184011	0.113589	0.0895931	0.109416	0.169666	0.174361	0.143714	0.153625	0.170057
666	WR85	WAB0028995	0.120501	0.182577	0.149322	0.134324	0.153625	0.156103	0.153365	0.191315	0.185576	0.149452	0.169275	0.154799	0.191967	0.191315	0.152061	0.165884	0.153234	0.139932	0.145018	0.150626	0.173448	0.195879	0.188837	0.193271	0.148018	0.155973	0.185055	0.147235	0.162233	0.152191	0.156364	0.185707	0.19001	0.197053	0.19301	0.144366	0.184142	0.177752	0.187793	0.15832	0.15506	0.150235	0.195097	0.216484	0.192358	0.159755	0.213615
667	GLAB93	WAB0001526	0.147626	0.231612	0.0832029	0.137194	0.163798	0.147235	0.0945488	0.141497	0.219614	0.148018	0.131977	0.182968	0.129238	0.13276	0.155321	0.114893	0.155451	0.128586	0.0991132	0.103547	0.13915	0.118023	0.166536	0.168362	0.175665	0.162233	0.125065	0.114371	0.159755	0.0985916	0.162624	0.166145	0.140193	0.172926	0.131064	0.0989828	0.126891	0.154408	0.226265	0.0962441	0.155321	0.0975483	0.173839	0.154017	0.183751	0.178925	0.150626
668	GLAB427	WAB0013505	0.154278	0.225613	0.12976	0.142801	0.163928	0.160146	0.125065	0.157929	0.208529	0.157016	0.117632	0.186881	0.1518	0.164189	0.176448	0.140323	0.163798	0.138367	0.124152	0.12976	0.128456	0.168101	0.168492	0.174883	0.183881	0.163667	0.154799	0.126761	0.16771	0.125456	0.170057	0.171883	0.15819	0.187272	0.153886	0.119849	0.158581	0.159494	0.221961	0.124935	0.163015	0.126761	0.177882	0.182577	0.190271	0.180882	0.179838
669	GLAB44	WAB0021040	0.138889	0.229264	0.0788993	0.125717	0.157538	0.139932	0.0932446	0.135237	0.208529	0.138237	0.137715	0.171492	0.122066	0.128978	0.149061	0.109025	0.148279	0.121153	0.0938967	0.102634	0.138106	0.11711	0.167188	0.172535	0.165623	0.154408	0.119197	0.116197	0.153625	0.10133	0.161059	0.167188	0.135237	0.169275	0.124935	0.101591	0.123891	0.155582	0.22157	0.0893323	0.143714	0.0970266	0.176317	0.150235	0.180751	0.170188	0.146974
670	GLAB115	WAB0001598	0.165102	0.247653	0.115284	0.154669	0.181403	0.16784	0.115284	0.0976787	0.234351	0.163928	0.157407	0.201095	0.0920709	0.0906364	0.180621	0.0803338	0.173318	0.146583	0.116328	0.127021	0.16445	0.115545	0.193923	0.197444	0.193923	0.178404	0.0952008	0.141367	0.181664	0.127021	0.186098	0.193662	0.0982003	0.202921	0.0940271	0.116328	0.0839854	0.180751	0.251826	0.0817684	0.169405	0.114371	0.207225	0.118675	0.2024	0.192749	0.115415
671	WR34	WAB0038230	0.161189	0.179186	0.192619	0.173839	0.187272	0.194444	0.196009	0.229786	0.160668	0.181534	0.202921	0.156364	0.236046	0.231481	0.179838	0.211268	0.189098	0.171492	0.183881	0.192619	0.211659	0.239828	0.219484	0.221179	0.141758	0.181794	0.229134	0.195749	0.192097	0.18662	0.171361	0.215962	0.228091	0.229786	0.233438	0.177491	0.224961	0.215702	0.165884	0.196401	0.185968	0.18349	0.233046	0.258216	0.2277	0.173448	0.254956
672	WR96	WAB0028886	0.14567	0.22457	0.116197	0.137324	0.161581	0.149583	0.111242	0.145279	0.21505	0.142671	0.132629	0.182968	0.143714	0.1488	0.161972	0.128326	0.152582	0.126761	0.112415	0.102634	0.139411	0.159885	0.176839	0.181142	0.172666	0.152713	0.146714	0.106025	0.161189	0.121153	0.165363	0.166797	0.145279	0.187141	0.151017	0.104721	0.14554	0.158451	0.22796	0.12024	0.157799	0.111242	0.184011	0.172405	0.185707	0.171231	0.168623
673	WR116	WAB0028896	0.161059	0.245696	0.145801	0.14567	0.17084	0.16758	0.137454	0.1741	0.218571	0.157929	0.121805	0.19288	0.174231	0.175796	0.174361	0.153234	0.168101	0.141106	0.134716	0.14554	0.102895	0.173318	0.15819	0.166145	0.187663	0.169797	0.169275	0.125196	0.179838	0.147887	0.165232	0.155582	0.173839	0.176448	0.172274	0.127413	0.168492	0.159624	0.232916	0.144366	0.168753	0.134064	0.16458	0.202139	0.181664	0.200704	0.198357
674	GLAB329	WAB0032224	0.157799	0.213354	0.153495	0.152452	0.169536	0.170579	0.150104	0.187141	0.199922	0.157799	0.154017	0.163667	0.190532	0.192749	0.17097	0.168101	0.170057	0.143584	0.149322	0.163537	0.143845	0.192749	0.182838	0.18362	0.16758	0.170057	0.185446	0.152582	0.175796	0.154669	0.165493	0.181664	0.186228	0.198226	0.185316	0.144366	0.186489	0.180751	0.201356	0.160016	0.167188	0.148539	0.187533	0.214919	0.200183	0.178013	0.211137
675	WR1	WAB0028972	0.149713	0.224439	0.117893	0.133803	0.161972	0.152452	0.116719	0.136411	0.208659	0.145801	0.12663	0.182186	0.140975	0.131455	0.163928	0.119327	0.159494	0.12989	0.112024	0.120762	0.127804	0.144757	0.159755	0.166667	0.176187	0.156495	0.140323	0.123239	0.162102	0.117893	0.15506	0.16471	0.137194	0.178665	0.133412	0.10772	0.122979	0.151017	0.219484	0.11385	0.158451	0.111763	0.173318	0.167188	0.179317	0.179447	0.164971
676	WR29	WAB0038232	0.178925	0.24048	0.156364	0.164971	0.193923	0.178404	0.160798	0.214006	0.235133	0.179186	0.177621	0.213485	0.209703	0.204877	0.186489	0.187533	0.189489	0.165754	0.166667	0.16132	0.169927	0.206312	0.135759	0.126761	0.212311	0.185837	0.204617	0.162885	0.194053	0.175404	0.189619	0.147235	0.213093	0.100678	0.208659	0.166406	0.200052	0.142801	0.242306	0.173448	0.181012	0.168492	0.122979	0.230829	0.19614	0.214789	0.226265
677	WR118	WAB0024904	0.126761	0.181664	0.163146	0.152713	0.161059	0.165754	0.163015	0.203182	0.178795	0.15832	0.173839	0.150756	0.207225	0.202139	0.105112	0.182968	0.166797	0.149191	0.157407	0.170057	0.177491	0.20566	0.189489	0.188706	0.151148	0.16771	0.196922	0.165102	0.166536	0.162102	0.154408	0.184794	0.2024	0.199791	0.204617	0.154147	0.195097	0.183359	0.189358	0.171101	0.166015	0.158972	0.195488	0.231612	0.182707	0.176187	0.229004
678	WR57	WAB0028997	0.147887	0.173839	0.180621	0.162363	0.166015	0.175796	0.18023	0.220396	0.159364	0.171361	0.197835	0.164189	0.223657	0.221701	0.165363	0.199139	0.178925	0.171231	0.175143	0.183099	0.185576	0.235133	0.207877	0.209572	0.168492	0.176969	0.213876	0.18023	0.179577	0.181794	0.16784	0.210616	0.218832	0.214658	0.22157	0.171101	0.21531	0.201356	0.173187	0.187402	0.166797	0.176708	0.211398	0.245305	0.204356	0.164841	0.241784
679	WR69	WABTMP5	0.161841	0.244262	0.136933	0.156364	0.170449	0.167319	0.139671	0.167971	0.224178	0.156103	0.139671	0.187141	0.169014	0.164189	0.181012	0.148409	0.172926	0.147105	0.13302	0.130543	0.159494	0.171492	0.177621	0.188706	0.18975	0.166927	0.163667	0.121153	0.175013	0.145149	0.175796	0.174491	0.16771	0.185968	0.176056	0.130803	0.157147	0.171753	0.231351	0.142932	0.168623	0.130021	0.189619	0.191706	0.205399	0.191315	0.188185
680	GLAB958	WAB0029245	0.184011	0.250782	0.180621	0.170709	0.18975	0.192227	0.179317	0.218179	0.235263	0.187011	0.184794	0.231221	0.221701	0.220005	0.191706	0.2024	0.194053	0.173318	0.171622	0.176708	0.178795	0.223266	0.154538	0.153104	0.218832	0.196792	0.218179	0.177621	0.200052	0.182447	0.191706	0.154669	0.219223	0.168884	0.222613	0.17097	0.214658	0.162493	0.238524	0.190402	0.18675	0.179969	0.152582	0.243871	0.113067	0.222744	0.239045
681	GLAB983	WAB0029159	0.140454	0.211528	0.128195	0.137063	0.16445	0.155973	0.128978	0.170709	0.209311	0.14241	0.140845	0.172796	0.17397	0.172535	0.158059	0.151017	0.157277	0.130282	0.125978	0.139411	0.134585	0.174231	0.130934	0.143323	0.17084	0.155842	0.165754	0.129499	0.165363	0.137585	0.15519	0.129369	0.169927	0.145409	0.169797	0.12037	0.167188	0.139019	0.220396	0.14241	0.158842	0.131195	0.141628	0.200835	0.179056	0.178273	0.197314
682	GLAB2266	WAB0032546	0.124804	0.207094	0.103938	0.119849	0.143062	0.139802	0.100548	0.141758	0.199661	0.130934	0.111372	0.161189	0.139019	0.137846	0.150235	0.118675	0.141888	0.113589	0.0925926	0.0914189	0.12037	0.143323	0.141367	0.153365	0.15519	0.13915	0.132368	0.0699009	0.147887	0.10759	0.143714	0.139019	0.140193	0.157668	0.139019	0.0893323	0.13302	0.135237	0.211007	0.105373	0.138758	0.0978091	0.156234	0.16458	0.16458	0.160276	0.161841
683	GLAB636	WAB0029343	0.193792	0.180099	0.229264	0.188054	0.201226	0.211268	0.229004	0.265519	0.14254	0.205138	0.234611	0.179969	0.270866	0.26891	0.193532	0.248435	0.201356	0.203182	0.220788	0.233959	0.240219	0.269562	0.249087	0.242958	0.180099	0.207486	0.264867	0.230569	0.20253	0.219744	0.202269	0.257694	0.264737	0.256651	0.268649	0.216484	0.260694	0.246088	0.157016	0.235916	0.200443	0.225222	0.255999	0.291993	0.235655	0.187402	0.288472
684	GLAB669	WAB0029223	0.173839	0.233698	0.161059	0.158972	0.188445	0.182055	0.15819	0.200704	0.233829	0.173709	0.16771	0.206442	0.203443	0.201748	0.187011	0.184664	0.182316	0.158059	0.156495	0.163667	0.159233	0.204225	0.0920709	0.0952008	0.197705	0.182707	0.197314	0.154538	0.192488	0.165493	0.184924	0.122066	0.200704	0.133412	0.205008	0.150887	0.196401	0.128978	0.239176	0.170057	0.183881	0.160929	0.0239958	0.227178	0.168232	0.204877	0.222613
685	GLAB723	WAB0029164	0.18988	0.275822	0.142149	0.178143	0.203965	0.188185	0.137454	0.100548	0.259259	0.184011	0.18036	0.225091	0.0846375	0.0922014	0.206182	0.0923318	0.20253	0.17084	0.137063	0.154408	0.189619	0.145801	0.212441	0.221831	0.222353	0.201095	0.0894627	0.160798	0.201226	0.153104	0.207486	0.216093	0.100287	0.225874	0.0888106	0.134064	0.105895	0.203704	0.276343	0.106025	0.192097	0.130282	0.226004	0.0117371	0.225874	0.219092	0.0147366
686	GLAB753	WAB0029118	0.129499	0.206312	0.100548	0.0979395	0.125717	0.12011	0.103938	0.140323	0.187663	0.111894	0.127934	0.158712	0.146583	0.142019	0.141106	0.121544	0.123761	0.0856807	0.0942879	0.11698	0.13615	0.141758	0.156234	0.158972	0.157016	0.122587	0.137585	0.111763	0.125978	0.0795514	0.142671	0.155582	0.139541	0.168362	0.14241	0.0966354	0.13615	0.141758	0.198748	0.112415	0.126369	0.0989828	0.168492	0.169275	0.163406	0.157147	0.165493
687	GLAB785	WAB0029169	0.198357	0.27543	0.143845	0.188185	0.21218	0.195618	0.142019	0.0792906	0.261737	0.193792	0.185837	0.233307	0.0984611	0.0743349	0.208659	0.0989828	0.205138	0.178795	0.137715	0.158451	0.195488	0.149713	0.215962	0.221961	0.226135	0.209311	0.0826813	0.167058	0.208399	0.151278	0.21518	0.220527	0.0787689	0.231742	0.0945488	0.146192	0.0854199	0.209051	0.2753	0.105764	0.197705	0.135368	0.2277	0.0942879	0.226135	0.222874	0.0931142
688	GLAB798	WAB0029365	0.125587	0.210094	0.0503391	0.116328	0.139541	0.122848	0.0666406	0.115154	0.196792	0.122457	0.125196	0.167319	0.107981	0.108633	0.141628	0.0858112	0.135629	0.10759	0.0678143	0.0932446	0.124674	0.129108	0.148931	0.156755	0.159494	0.135237	0.0984611	0.103938	0.141106	0.0963745	0.143714	0.150756	0.11385	0.153756	0.110068	0.0726395	0.105373	0.13915	0.215832	0.0738132	0.127934	0.0636411	0.164058	0.135237	0.162754	0.160798	0.131455
689	GLAB825	WAB0032588	0.183881	0.269823	0.135107	0.173318	0.200965	0.187011	0.135237	0.119849	0.252739	0.188967	0.172014	0.222092	0.112415	0.119849	0.197314	0.109285	0.196009	0.164058	0.134455	0.14867	0.176839	0.128456	0.19627	0.203312	0.208529	0.198878	0.131195	0.161059	0.200965	0.137715	0.200704	0.204095	0.12037	0.212833	0.114241	0.137454	0.108503	0.194314	0.262389	0.110459	0.191967	0.13602	0.204877	0.131977	0.218962	0.214137	0.130673
690	GLAB603	WAB0021371	0.120762	0.187402	0.111372	0.127673	0.146974	0.146192	0.115023	0.160146	0.184664	0.144105	0.143323	0.147887	0.15819	0.152843	0.154278	0.128195	0.153104	0.121283	0.110198	0.11711	0.157929	0.159233	0.176187	0.177491	0.141628	0.156234	0.145149	0.127934	0.156755	0.121544	0.142801	0.169927	0.159885	0.1771	0.153756	0.112937	0.14567	0.160668	0.199661	0.121674	0.141236	0.113067	0.187402	0.175665	0.185316	0.155712	0.172926
691	GLAB959	WAB0004308	0.210485	0.267345	0.189619	0.190141	0.210746	0.21218	0.192749	0.241784	0.253391	0.206442	0.198096	0.245957	0.241132	0.24048	0.204877	0.222092	0.212963	0.19301	0.194184	0.201095	0.195488	0.239306	0.174231	0.16771	0.23722	0.214137	0.237611	0.201095	0.216614	0.198487	0.209051	0.17736	0.240741	0.180751	0.242175	0.188576	0.235133	0.168232	0.261085	0.21192	0.210616	0.197314	0.162493	0.264867	0.145931	0.236959	0.260563
692	GLAB984	WAB0032415	0.157929	0.225091	0.146974	0.152061	0.181142	0.175796	0.140975	0.187011	0.221831	0.160668	0.154669	0.194705	0.189098	0.191836	0.177491	0.172926	0.173709	0.148279	0.142932	0.15193	0.152452	0.195097	0.136541	0.14554	0.176839	0.173578	0.18662	0.1488	0.181925	0.149583	0.176056	0.0995044	0.187663	0.140193	0.188576	0.139932	0.184924	0.120762	0.223657	0.156755	0.175143	0.151017	0.144105	0.215702	0.185576	0.192358	0.211137
693	GLAB1789	WAB0010644	0.137585	0.224178	0.0855503	0.125196	0.151539	0.131195	0.0786385	0.0954617	0.209051	0.131325	0.132238	0.180882	0.0937663	0.0863328	0.149974	0.0580334	0.148409	0.118805	0.0753782	0.100287	0.138758	0.117762	0.160929	0.168492	0.169797	0.143062	0.0841158	0.110198	0.149713	0.112024	0.158059	0.162754	0.09494	0.173187	0.100548	0.0875065	0.0807251	0.152713	0.223005	0.0751174	0.138498	0.0769431	0.172405	0.114632	0.170449	0.174622	0.111372
694	GLAB637	WAB0033458	0.152843	0.228873	0.131977	0.137194	0.161711	0.158712	0.135107	0.16145	0.215441	0.148018	0.114763	0.191706	0.162363	0.17084	0.172796	0.144627	0.160146	0.135889	0.125326	0.126761	0.125848	0.178534	0.162754	0.171231	0.185837	0.157799	0.156886	0.127021	0.166406	0.135237	0.165754	0.166275	0.160929	0.18362	0.164971	0.127282	0.16458	0.151017	0.22457	0.130934	0.161841	0.128978	0.175926	0.191315	0.188185	0.187533	0.19001
695	GLAB670	WAB0029232	0.173839	0.232525	0.161841	0.159624	0.187663	0.181273	0.156886	0.198878	0.233959	0.172405	0.169666	0.207486	0.20266	0.199922	0.188054	0.181534	0.182055	0.157799	0.155451	0.16132	0.160537	0.200052	0.0886802	0.0919405	0.198487	0.181794	0.195749	0.155842	0.189619	0.16471	0.184403	0.121805	0.1994	0.130803	0.203704	0.150104	0.19614	0.131847	0.238393	0.168492	0.183099	0.159624	0.0224309	0.225483	0.169797	0.205399	0.221049
696	GLAB725	WAB0029253	0.194836	0.255477	0.187533	0.177621	0.191184	0.198357	0.185968	0.229656	0.239176	0.188445	0.184272	0.230569	0.228091	0.228221	0.197574	0.21192	0.197966	0.182316	0.182968	0.185968	0.184924	0.229917	0.157799	0.163537	0.225743	0.197966	0.226656	0.183881	0.20566	0.191315	0.195488	0.159364	0.22796	0.175404	0.230177	0.179708	0.223396	0.165232	0.250391	0.195618	0.196661	0.189228	0.150235	0.251565	0.147366	0.226265	0.247522
697	GLAB764	WAB0029273	0.174622	0.228612	0.168101	0.166406	0.190793	0.186489	0.161189	0.204617	0.233959	0.175274	0.172666	0.208268	0.208138	0.207486	0.187533	0.189619	0.185968	0.161581	0.161189	0.165493	0.176187	0.210224	0.139411	0.142671	0.201617	0.185576	0.203312	0.163798	0.191967	0.174883	0.184142	0.13276	0.203052	0.158972	0.20892	0.156886	0.200313	0.127543	0.232394	0.173448	0.185446	0.166667	0.13915	0.233698	0.185707	0.202921	0.229656
698	GLAB787	WAB0032745	0.169145	0.227047	0.158581	0.15506	0.181012	0.175665	0.152061	0.197966	0.226656	0.167449	0.161841	0.204225	0.200183	0.198487	0.184272	0.182186	0.178534	0.15519	0.153756	0.153886	0.159885	0.197835	0.135498	0.130934	0.192749	0.1771	0.192227	0.157538	0.182447	0.160668	0.176187	0.134846	0.196661	0.151278	0.201226	0.146322	0.193662	0.0400365	0.238785	0.166275	0.181664	0.158972	0.130673	0.223135	0.17736	0.200835	0.219353
699	GLAB834	WAB0029233	0.154669	0.235785	0.134977	0.137063	0.166797	0.161972	0.133672	0.171492	0.221049	0.151408	0.122979	0.189619	0.17397	0.175143	0.172666	0.155451	0.165884	0.137585	0.128065	0.134455	0.112024	0.176578	0.1488	0.160016	0.184011	0.16445	0.16758	0.125978	0.169536	0.142932	0.166406	0.149583	0.169666	0.179056	0.171883	0.127152	0.169536	0.152973	0.231221	0.139802	0.166145	0.135629	0.162233	0.197705	0.179447	0.188706	0.195488
700	GLAB872	WAB0024104	0.171883	0.231742	0.159624	0.16784	0.190141	0.185316	0.158059	0.204486	0.238132	0.172274	0.171492	0.207877	0.208529	0.208138	0.190793	0.189228	0.185576	0.167449	0.160798	0.163276	0.165754	0.212702	0.141497	0.149974	0.195227	0.189098	0.201878	0.165623	0.192619	0.172926	0.18662	0.105503	0.2024	0.154147	0.208268	0.153365	0.201226	0.127673	0.239045	0.175404	0.187402	0.167319	0.137063	0.231612	0.196401	0.203965	0.227439
701	GLAB986	WAB0032621	0.194053	0.25013	0.178143	0.1771	0.19301	0.198357	0.179969	0.224439	0.233959	0.190923	0.181664	0.230569	0.222092	0.225091	0.197053	0.207746	0.19627	0.179708	0.175665	0.179447	0.177491	0.225091	0.155451	0.157668	0.219484	0.198748	0.223005	0.181012	0.202269	0.186489	0.192097	0.149061	0.225091	0.161841	0.228482	0.176578	0.220266	0.157277	0.235785	0.191575	0.19288	0.183751	0.156234	0.248957	0.149452	0.225091	0.244131
702	GLAB646	WAB0032790	0.148279	0.242045	0.109546	0.139802	0.163537	0.151148	0.109546	0.100026	0.223266	0.150626	0.135107	0.191184	0.109155	0.102374	0.168884	0.0719875	0.163667	0.13602	0.107851	0.11085	0.147887	0.135368	0.17723	0.190923	0.180621	0.157799	0.0952008	0.111111	0.168884	0.129108	0.170449	0.174361	0.100287	0.185576	0.111242	0.115936	0.0974178	0.167971	0.236176	0.098722	0.150365	0.100809	0.19301	0.128065	0.191054	0.189619	0.12663
703	GLAB692	WAB0012459	0.131064	0.214397	0.0624674	0.119327	0.146192	0.131195	0.0739437	0.124804	0.197835	0.131977	0.128326	0.168362	0.116588	0.116458	0.142149	0.0928534	0.14241	0.113328	0.0811163	0.103678	0.126761	0.1265	0.153365	0.15832	0.156234	0.139411	0.105764	0.103938	0.148409	0.0929838	0.151408	0.153886	0.123239	0.157929	0.11711	0.0731612	0.112676	0.141758	0.213876	0.0821596	0.135629	0.0706834	0.161189	0.141367	0.169536	0.161581	0.139671
704	GLAB732	WAB0032207	0.179447	0.24048	0.170318	0.168232	0.187402	0.184924	0.167188	0.210746	0.236959	0.176187	0.174361	0.213876	0.213745	0.212833	0.19314	0.194184	0.182186	0.172926	0.165232	0.166927	0.166536	0.217397	0.146062	0.144236	0.212702	0.186489	0.207355	0.168492	0.193923	0.17397	0.188185	0.128195	0.210485	0.156755	0.216093	0.160668	0.207486	0.131586	0.241784	0.182186	0.187924	0.169666	0.13915	0.23722	0.169797	0.210616	0.233438
705	GLAB765	WAB0029185	0.185576	0.062337	0.206834	0.186881	0.199139	0.211398	0.209051	0.252347	0.176708	0.197314	0.217267	0.16471	0.256129	0.253652	0.191315	0.23422	0.214006	0.193401	0.207094	0.21192	0.232525	0.264737	0.228352	0.231351	0.179317	0.206834	0.25	0.213224	0.214397	0.215702	0.199791	0.229264	0.253912	0.241914	0.254825	0.201226	0.247261	0.218701	0.180621	0.220918	0.208138	0.211007	0.236828	0.278299	0.247131	0.19614	0.275039
706	GLAB792	WAB0029137	0.133412	0.217267	0.0856807	0.121414	0.145409	0.129108	0.0755086	0.0976787	0.201226	0.128065	0.1265	0.173578	0.0751174	0.0864632	0.149452	0.0696401	0.13915	0.112285	0.0795514	0.0966354	0.130673	0.12337	0.159885	0.167971	0.166145	0.141236	0.0745957	0.108372	0.142149	0.0961137	0.152582	0.160929	0.0974178	0.172535	0.0918101	0.0775952	0.0777256	0.150887	0.21831	0.00978091	0.133281	0.07277	0.172926	0.104851	0.172405	0.16132	0.103156
707	GLAB802	WAB0037070	0.143453	0.228091	0.0938967	0.132499	0.162754	0.142801	0.0899844	0.0753782	0.214919	0.142801	0.143714	0.183881	0.0899844	0.0765519	0.15819	0.0670318	0.153756	0.124283	0.0914189	0.105895	0.149843	0.113067	0.169666	0.17723	0.178534	0.157799	0.081638	0.117371	0.159755	0.110589	0.168884	0.175013	0.0769431	0.182838	0.0959833	0.0923318	0.0683359	0.156495	0.229395	0.0773344	0.147496	0.0847679	0.185316	0.119718	0.181925	0.174752	0.115936
708	GLAB838	WAB0032274	0.112415	0.191706	0.107329	0.0757694	0.098722	0.0858112	0.105243	0.142019	0.170709	0.0812467	0.123761	0.149061	0.149452	0.147235	0.135629	0.125456	0.0996348	0.0562076	0.100678	0.112806	0.131716	0.160407	0.143453	0.147366	0.14554	0.0916797	0.138889	0.107851	0.103547	0.102504	0.118936	0.143714	0.141236	0.160276	0.146062	0.100287	0.140584	0.135237	0.184403	0.113198	0.105634	0.104069	0.155451	0.173839	0.152843	0.144888	0.170709
709	GLAB874	WAB0024107	0.160537	0.218571	0.155842	0.12976	0.139802	0.134977	0.15506	0.199009	0.200052	0.138237	0.167319	0.197314	0.197966	0.198618	0.174231	0.176839	0.139019	0.137194	0.150235	0.153756	0.176187	0.20579	0.155321	0.165232	0.189619	0.141106	0.18988	0.159624	0.148018	0.163276	0.162754	0.151539	0.1994	0.174752	0.198357	0.150756	0.191967	0.154147	0.217267	0.164058	0.137846	0.156625	0.171231	0.22157	0.176969	0.197574	0.217919
710	GLAB611	WAB0029121	0.131977	0.214528	0.0705529	0.122587	0.143975	0.130412	0.071205	0.122718	0.201878	0.128326	0.118284	0.174231	0.107199	0.110068	0.144105	0.0848983	0.142019	0.113459	0.0682055	0.0978091	0.131586	0.131325	0.159233	0.165363	0.165102	0.142801	0.0988524	0.0962441	0.141497	0.1012	0.153756	0.156364	0.121935	0.166275	0.116197	0.0731612	0.104982	0.14867	0.217136	0.0739437	0.136411	0.0532081	0.16758	0.133933	0.164058	0.166927	0.130934
711	GLAB965	WAB0030306	0.135889	0.217919	0.0863328	0.123891	0.14867	0.132107	0.0779864	0.0991132	0.204225	0.131064	0.127413	0.176056	0.0744653	0.0863328	0.15193	0.068988	0.142671	0.115806	0.0807251	0.0978091	0.131455	0.122979	0.160798	0.169145	0.168101	0.144497	0.0739437	0.109285	0.145409	0.0985916	0.15506	0.162102	0.0983307	0.173448	0.0922014	0.0782473	0.0775952	0.152582	0.219484	0.0086072	0.136541	0.0742045	0.174361	0.105243	0.174622	0.162754	0.102765
712	GLAB989	WAB0024069	0.118284	0.189358	0.123239	0.0991132	0.117501	0.113589	0.122457	0.161581	0.171361	0.111894	0.145018	0.149583	0.165884	0.164189	0.144236	0.141888	0.115154	0.10446	0.114763	0.131847	0.14241	0.175274	0.164058	0.165884	0.136281	0.109546	0.157668	0.128456	0.122587	0.132368	0.121283	0.168362	0.159494	0.181664	0.165623	0.111502	0.159364	0.156364	0.179708	0.130151	0.109937	0.119457	0.176839	0.188837	0.151539	0.151017	0.185576
713	GLAB650	WAB0032640	0.12011	0.211007	0.0992436	0.103678	0.132107	0.125456	0.0936359	0.133672	0.186881	0.117371	0.111894	0.154147	0.13276	0.12976	0.141106	0.113459	0.127804	0.098722	0.0881586	0.100548	0.122718	0.134194	0.136672	0.149974	0.156495	0.124804	0.126109	0.0944184	0.131716	0.101852	0.135889	0.148148	0.134194	0.153886	0.134977	0.086724	0.123891	0.132368	0.204225	0.101461	0.12989	0.0886802	0.150235	0.158581	0.159103	0.155712	0.155842
714	GLAB693	WAB0029236	0.185968	0.232264	0.167188	0.172405	0.195097	0.190793	0.161711	0.208138	0.23735	0.180882	0.17723	0.213093	0.214006	0.211268	0.202791	0.191054	0.18975	0.167971	0.166015	0.171101	0.166275	0.209572	0.104199	0.10446	0.203573	0.193792	0.206312	0.168492	0.199661	0.175796	0.191836	0.118936	0.208399	0.127282	0.211789	0.161059	0.205138	0.141367	0.242697	0.178013	0.19288	0.166275	0.0748565	0.236307	0.179317	0.218049	0.232134
715	GLAB738	WAB0029139	0.190532	0.269692	0.138889	0.182968	0.206182	0.189619	0.135498	0.0714658	0.256521	0.187793	0.181925	0.227569	0.0935055	0.0790297	0.203443	0.0846375	0.200183	0.173839	0.130673	0.152452	0.188706	0.153104	0.213093	0.218571	0.222483	0.203573	0.0761607	0.162102	0.203182	0.146583	0.210746	0.217136	0.0717267	0.228873	0.083855	0.13915	0.0908972	0.203052	0.2723	0.100809	0.192749	0.12989	0.223266	0.086724	0.225613	0.217658	0.0834637
716	GLAB771	WAB0030258	0.178795	0.257564	0.12337	0.164189	0.193401	0.172926	0.118936	0.0605112	0.244131	0.172926	0.164319	0.214919	0.100678	0.0841158	0.188706	0.084507	0.183881	0.153495	0.114893	0.131195	0.172666	0.139671	0.197183	0.201748	0.205921	0.186881	0.0731612	0.152321	0.191054	0.135889	0.196531	0.200183	0.062337	0.206834	0.0787689	0.123891	0.0985916	0.185446	0.258086	0.100417	0.178013	0.114763	0.20879	0.102374	0.210746	0.206573	0.1012
717	GLAB793	WAB0032927	0.186359	0.271779	0.138106	0.1741	0.203573	0.189619	0.137194	0.120762	0.25313	0.191184	0.173709	0.219875	0.115154	0.118675	0.199791	0.111763	0.197444	0.165493	0.135889	0.149322	0.178013	0.128586	0.197053	0.202139	0.207877	0.201487	0.134194	0.163276	0.202269	0.137063	0.202139	0.203965	0.12024	0.212702	0.118023	0.137063	0.107851	0.192619	0.263693	0.11398	0.194053	0.137194	0.203965	0.136281	0.218832	0.214006	0.134455
718	GLAB805	WAB0002020	0.166275	0.222613	0.146192	0.147757	0.172535	0.167188	0.144366	0.187402	0.219614	0.154538	0.157016	0.195879	0.193532	0.190532	0.181794	0.172666	0.169014	0.146974	0.141888	0.141236	0.150626	0.191575	0.123239	0.126109	0.192488	0.169014	0.185316	0.149191	0.174752	0.152713	0.167449	0.135368	0.186359	0.150626	0.187533	0.136802	0.18362	0.0952008	0.229395	0.155451	0.168232	0.14554	0.118023	0.212833	0.161972	0.191184	0.209051
719	GLAB839	WAB0029075	0.122196	0.197053	0.118023	0.0862024	0.105243	0.0936359	0.115415	0.153625	0.175665	0.0912885	0.133803	0.153625	0.16145	0.158972	0.141236	0.137194	0.108242	0.0640323	0.11085	0.121935	0.141888	0.171101	0.151539	0.157277	0.149061	0.101069	0.149843	0.119066	0.102634	0.10746	0.130543	0.157016	0.152973	0.1741	0.157538	0.109416	0.151539	0.146714	0.190793	0.124935	0.105764	0.114763	0.166145	0.185707	0.156103	0.15506	0.182447
720	GLAB613	WAB0029271	0.174752	0.229134	0.163015	0.161581	0.182055	0.181142	0.163537	0.207225	0.23096	0.166015	0.170449	0.197966	0.211398	0.207094	0.19288	0.18662	0.180099	0.163406	0.160016	0.168753	0.16771	0.209311	0.12963	0.131325	0.198618	0.181534	0.201878	0.159885	0.184011	0.166667	0.181142	0.139932	0.206312	0.162754	0.209833	0.15506	0.201748	0.118284	0.23748	0.172014	0.18349	0.165232	0.130282	0.231481	0.184664	0.204486	0.226656
721	GLAB966	WAB0032814	0.124022	0.205529	0.0744653	0.112024	0.138367	0.121544	0.0685968	0.110459	0.19288	0.120762	0.116067	0.16758	0.104851	0.102634	0.139541	0.0787689	0.13302	0.104982	0.0709442	0.0945488	0.1235	0.12337	0.149452	0.15519	0.155451	0.132107	0.0935055	0.0989828	0.139541	0.0888106	0.147887	0.149713	0.109155	0.164971	0.1012	0.073422	0.0970266	0.141236	0.207355	0.0725091	0.129108	0.0639019	0.160146	0.129369	0.164058	0.159233	0.125978
722	GLAB995	WAB0030311	0.172014	0.224048	0.160016	0.162624	0.183881	0.182707	0.159233	0.20253	0.23096	0.168232	0.16771	0.210355	0.20579	0.206703	0.190923	0.184664	0.182055	0.158451	0.160407	0.156103	0.160929	0.206964	0.106677	0.104199	0.191445	0.182447	0.1994	0.162885	0.188054	0.16445	0.181012	0.114241	0.203052	0.140193	0.206312	0.157668	0.197966	0.122066	0.232134	0.170057	0.181794	0.164319	0.110459	0.2277	0.185055	0.207486	0.222874
723	GLAB1091	WAB0021645	0.128195	0.210876	0.0179969	0.12024	0.144236	0.129108	0.0768127	0.127934	0.199139	0.128717	0.121544	0.165493	0.119718	0.119588	0.13615	0.0998957	0.143714	0.112546	0.0738132	0.0935055	0.12963	0.125196	0.15519	0.161059	0.157929	0.14254	0.113589	0.103156	0.14554	0.0916797	0.150235	0.152973	0.127152	0.155321	0.12337	0.0830725	0.116067	0.143062	0.215702	0.0863328	0.13276	0.0764215	0.166927	0.143714	0.163667	0.162493	0.139932
724	GLAB651	WAB0006870	0.12037	0.204225	0.0752478	0.108633	0.136281	0.120762	0.0595983	0.124804	0.186881	0.12024	0.121805	0.163667	0.113719	0.115415	0.134846	0.0954617	0.134064	0.102895	0.0735524	0.0955921	0.128586	0.129108	0.151539	0.158972	0.154408	0.131586	0.103938	0.0979395	0.136933	0.0992436	0.139802	0.143584	0.123761	0.155582	0.111763	0.0444705	0.112154	0.141497	0.209181	0.0805947	0.123761	0.0680751	0.159103	0.141236	0.161189	0.156103	0.137063
725	GLAB698	WAB0029108	0.158842	0.232264	0.13302	0.145018	0.166667	0.163928	0.140454	0.173709	0.217006	0.153495	0.127673	0.188315	0.172535	0.176056	0.172666	0.156364	0.168101	0.140584	0.131586	0.142149	0.133933	0.176317	0.171492	0.178665	0.183229	0.166406	0.170057	0.138106	0.176056	0.139411	0.159755	0.174883	0.173318	0.187533	0.168623	0.135368	0.169145	0.160668	0.234351	0.143845	0.169145	0.13602	0.185837	0.199922	0.188837	0.197183	0.197053
726	GLAB744	WAB0032183	0.131195	0.199531	0.128847	0.0935055	0.0888106	0.107199	0.132238	0.171361	0.175013	0.103156	0.150887	0.169014	0.171492	0.171883	0.146453	0.150626	0.0984611	0.108503	0.119849	0.130151	0.15519	0.182447	0.166015	0.170709	0.159885	0.109937	0.163928	0.133542	0.0897235	0.13615	0.127021	0.16784	0.168753	0.185968	0.176448	0.12024	0.165493	0.160146	0.190923	0.135759	0.0916797	0.130021	0.178013	0.197835	0.15506	0.15519	0.194053
727	GLAB773	WAB0036919	0.162754	0.211268	0.152061	0.157277	0.17736	0.174361	0.149713	0.196661	0.2247	0.158451	0.163406	0.193532	0.199661	0.196401	0.182838	0.180621	0.173578	0.152582	0.15193	0.159624	0.161841	0.196531	0.128847	0.134585	0.184533	0.175274	0.194314	0.157538	0.178013	0.16145	0.173057	0.110068	0.195097	0.159885	0.200704	0.148148	0.190271	0.12037	0.228743	0.16471	0.17723	0.158712	0.13615	0.224178	0.181273	0.194705	0.219875
728	GLAB794	WAB0032925	0.156755	0.232525	0.137715	0.140063	0.167188	0.159755	0.137715	0.171622	0.219353	0.150365	0.110198	0.189489	0.169275	0.173448	0.170188	0.153756	0.166797	0.135889	0.130543	0.140323	0.114111	0.167971	0.161059	0.166275	0.182707	0.162754	0.166406	0.118153	0.172535	0.141888	0.162885	0.157407	0.171361	0.1771	0.166927	0.130673	0.166275	0.160407	0.230177	0.140975	0.164971	0.133933	0.166536	0.194314	0.178013	0.188837	0.191575
729	GLAB814	WAB0029094	0.131195	0.214658	0.0251695	0.1235	0.147496	0.130803	0.0745957	0.125196	0.203704	0.129108	0.126369	0.169014	0.115415	0.116849	0.140715	0.0976787	0.144627	0.116067	0.0739437	0.0944184	0.133672	0.122457	0.154799	0.16132	0.161711	0.143192	0.113198	0.106155	0.148018	0.0957225	0.151408	0.15506	0.12337	0.16145	0.118023	0.0813771	0.112806	0.145279	0.220266	0.083855	0.134455	0.0752478	0.165754	0.141888	0.166536	0.166406	0.13915
730	GLAB847	WAB0029007	0.138106	0.219614	0.100809	0.122457	0.145409	0.131195	0.0848983	0.134064	0.200965	0.131716	0.13289	0.179186	0.132238	0.132368	0.154017	0.103808	0.148931	0.119718	0.0928534	0.102634	0.130151	0.138628	0.148409	0.161711	0.169797	0.143062	0.124804	0.115676	0.147105	0.103808	0.1518	0.154408	0.133281	0.163276	0.130934	0.0877673	0.125717	0.151669	0.21518	0.0991132	0.131977	0.0903756	0.166406	0.153625	0.170188	0.174752	0.151148
731	GLAB891	WAB0024039	0.163928	0.217658	0.149843	0.157929	0.177491	0.174231	0.143845	0.198226	0.21844	0.163798	0.16445	0.195227	0.200052	0.200965	0.185576	0.180751	0.176317	0.150626	0.146844	0.154278	0.160537	0.199139	0.136411	0.138106	0.185446	0.1741	0.192097	0.1488	0.183359	0.160276	0.176056	0.137585	0.196401	0.117501	0.199791	0.143192	0.195097	0.134977	0.230569	0.165363	0.176448	0.152321	0.130673	0.223526	0.183099	0.19314	0.219484
732	GLAB628	WAB0032223	0.164058	0.228873	0.156755	0.155973	0.182186	0.176708	0.146583	0.190923	0.227178	0.161059	0.162885	0.200574	0.192358	0.188054	0.182186	0.171753	0.176839	0.154147	0.149843	0.157799	0.163667	0.195749	0.140454	0.140193	0.193923	0.17736	0.186489	0.150756	0.178795	0.161189	0.17723	0.12963	0.189358	0.165102	0.194705	0.143192	0.182968	0.122196	0.233307	0.158972	0.176839	0.151669	0.136933	0.215832	0.178795	0.195749	0.211007
733	GLAB968	WAB0030308	0.143584	0.230699	0.0878978	0.131977	0.158059	0.141888	0.0825509	0.09494	0.213745	0.137846	0.141628	0.184011	0.0898539	0.0881586	0.15519	0.06012	0.155582	0.126109	0.0850287	0.106547	0.145279	0.120892	0.169536	0.175665	0.174361	0.153495	0.083855	0.114893	0.157016	0.115676	0.166145	0.165232	0.0946792	0.177621	0.103938	0.0945488	0.0828117	0.156625	0.2277	0.080073	0.143192	0.0821596	0.177882	0.110198	0.176969	0.176708	0.106938
734	GLAB701	WAB0029377	0.113719	0.188054	0.106677	0.0730308	0.0983307	0.0862024	0.106677	0.143975	0.170057	0.0812467	0.121153	0.149974	0.152452	0.14867	0.133933	0.126891	0.0982003	0.0628586	0.100026	0.11085	0.131586	0.162102	0.146453	0.152452	0.145931	0.0907668	0.140323	0.112154	0.103286	0.103808	0.11724	0.146192	0.143192	0.165623	0.1488	0.100417	0.14254	0.138758	0.181142	0.114632	0.105764	0.105503	0.162102	0.176317	0.150626	0.143192	0.173187
735	GLAB745	WAB0033398	0.139932	0.214658	0.125587	0.129499	0.152191	0.146974	0.12037	0.154147	0.20879	0.140323	0.119066	0.176317	0.149713	0.156364	0.161059	0.139541	0.148539	0.122848	0.115806	0.115154	0.117371	0.15493	0.157016	0.169275	0.170579	0.156364	0.145409	0.11711	0.159624	0.118153	0.147105	0.148148	0.154278	0.175796	0.157799	0.113589	0.147626	0.150235	0.215571	0.114632	0.148931	0.120501	0.168623	0.181012	0.173057	0.173709	0.178404
736	GLAB775	WAB0032622	0.194053	0.249087	0.176839	0.175796	0.193532	0.197053	0.181534	0.221179	0.236176	0.187141	0.184011	0.221961	0.222092	0.221701	0.199661	0.206442	0.193401	0.178143	0.174361	0.18049	0.181664	0.225743	0.154669	0.152582	0.220266	0.197183	0.222744	0.179186	0.204747	0.184924	0.204356	0.159624	0.221701	0.16458	0.225222	0.17397	0.214006	0.15819	0.238654	0.19314	0.194705	0.179838	0.154538	0.248044	0.149974	0.2247	0.242958
737	GLAB795	WAB0029263	0.184272	0.230177	0.174361	0.166145	0.183881	0.190271	0.174361	0.212702	0.220527	0.179708	0.169797	0.20579	0.215962	0.214267	0.19314	0.194575	0.184664	0.166797	0.16771	0.176969	0.181534	0.21518	0.154799	0.153365	0.208659	0.191184	0.210355	0.16784	0.197444	0.168492	0.18023	0.154669	0.211398	0.157668	0.214006	0.16132	0.207355	0.152713	0.222092	0.182838	0.184794	0.168753	0.1518	0.239958	0.17097	0.211528	0.236698
738	GLAB819	WAB0029073	0.119197	0.204617	0.103808	0.106677	0.133803	0.130803	0.111111	0.146583	0.192097	0.123109	0.118805	0.148409	0.143062	0.142932	0.143062	0.127934	0.128456	0.106155	0.100026	0.105112	0.130803	0.157929	0.156103	0.16471	0.144366	0.132499	0.140063	0.0954617	0.13602	0.114502	0.136541	0.144757	0.146062	0.168101	0.143323	0.0978091	0.138106	0.146844	0.203312	0.109937	0.131847	0.10446	0.165493	0.171622	0.161841	0.157538	0.168492
739	GLAB851	WAB0030279	0.134324	0.215832	0.103026	0.120762	0.14867	0.140715	0.108242	0.144757	0.199009	0.135759	0.115415	0.17097	0.146453	0.144757	0.146974	0.124283	0.147496	0.112937	0.104199	0.109546	0.12024	0.147105	0.155712	0.159494	0.166015	0.144757	0.142671	0.0935055	0.147105	0.116067	0.140715	0.149322	0.144497	0.159364	0.144888	0.0972874	0.139671	0.145279	0.21218	0.114893	0.143062	0.100026	0.16145	0.172274	0.156103	0.168753	0.170057
740	GLAB922	WAB0024067	0.166667	0.231481	0.152582	0.156364	0.184664	0.175143	0.148931	0.197444	0.225352	0.163406	0.169145	0.204486	0.198878	0.201095	0.18362	0.179317	0.179317	0.156234	0.149061	0.16145	0.156755	0.200443	0.11698	0.116328	0.19314	0.176578	0.192488	0.158059	0.187141	0.161189	0.181403	0.108112	0.197183	0.139019	0.196009	0.151539	0.194444	0.121153	0.236828	0.162624	0.177491	0.161059	0.113328	0.223135	0.177882	0.202921	0.218571
741	GLAB632	WAB0030223	0.15519	0.218179	0.154669	0.153886	0.179447	0.17097	0.152321	0.192749	0.218049	0.160798	0.159885	0.190662	0.195488	0.194575	0.17736	0.174883	0.169666	0.1518	0.144366	0.150756	0.165493	0.19627	0.1488	0.159494	0.177752	0.171883	0.187793	0.15519	0.180882	0.152843	0.170449	0.1235	0.190923	0.164058	0.192097	0.140584	0.187924	0.131586	0.23096	0.159233	0.176187	0.154278	0.157407	0.220136	0.189619	0.187011	0.217267
742	GLAB969	WAB0029021	0.154669	0.232525	0.13302	0.137194	0.159885	0.157668	0.133803	0.16771	0.214397	0.146453	0.108633	0.18975	0.166145	0.17084	0.168623	0.152973	0.157277	0.133281	0.128195	0.131195	0.117762	0.1741	0.167319	0.172014	0.185576	0.159885	0.163146	0.123239	0.166275	0.13302	0.161059	0.157407	0.166145	0.176839	0.171492	0.128847	0.167058	0.158059	0.221831	0.134846	0.161581	0.130282	0.178534	0.199922	0.174883	0.183099	0.197183
743	GLAB1648	WAB0013762	0.120762	0.195618	0.113198	0.0884194	0.10746	0.0958529	0.112154	0.1518	0.177882	0.0890715	0.129499	0.155712	0.158451	0.154408	0.143062	0.131847	0.10759	0.0631195	0.107068	0.118675	0.138367	0.166797	0.151669	0.157407	0.149713	0.10746	0.146583	0.115806	0.104851	0.107981	0.127282	0.154799	0.151539	0.169797	0.154278	0.108764	0.1488	0.143453	0.189358	0.12037	0.108242	0.109937	0.168101	0.181403	0.158451	0.152321	0.178143
744	GLAB654	WAB0030227	0.12024	0.201878	0.0731612	0.109416	0.134455	0.122587	0.0666406	0.112285	0.183229	0.115806	0.11711	0.16132	0.116067	0.116458	0.141628	0.0915493	0.130934	0.097157	0.0679447	0.098722	0.126239	0.134716	0.144236	0.149843	0.154147	0.12663	0.105243	0.100548	0.132499	0.0953312	0.141628	0.146453	0.111502	0.158712	0.112415	0.0619457	0.113328	0.141758	0.203182	0.0808555	0.12989	0.0584246	0.162233	0.144236	0.157277	0.157929	0.140975
745	GLAB713	WAB0029142	0.170579	0.251565	0.121283	0.155973	0.183099	0.166275	0.115023	0.0796818	0.236828	0.163406	0.161189	0.203965	0.0975483	0.0136933	0.183751	0.0777256	0.179577	0.148409	0.115415	0.131977	0.170057	0.125456	0.191315	0.197705	0.197314	0.179708	0.0766823	0.139541	0.180621	0.13928	0.190793	0.197314	0.0781169	0.203182	0.090506	0.115806	0.0273865	0.187272	0.253912	0.0885498	0.169275	0.106025	0.205399	0.0955921	0.203573	0.198096	0.0940271
746	GLAB746	WAB0033549	0.143192	0.230699	0.0991132	0.13302	0.160146	0.140715	0.0942879	0.0739437	0.214397	0.140975	0.135498	0.184924	0.0795514	0.0809859	0.157016	0.0524257	0.157407	0.125196	0.0945488	0.108764	0.146974	0.125717	0.168623	0.176708	0.1771	0.152321	0.0753782	0.116067	0.157929	0.115284	0.166797	0.17097	0.0744653	0.18023	0.0863328	0.0962441	0.0764215	0.160407	0.232786	0.0788993	0.145409	0.0869849	0.180099	0.099374	0.180751	0.174491	0.0968962
747	GLAB778	WAB0029249	0.185968	0.236698	0.176317	0.162624	0.178534	0.188315	0.176317	0.214658	0.224961	0.179577	0.172926	0.216745	0.21844	0.219353	0.19288	0.198878	0.188315	0.169014	0.169145	0.17397	0.186228	0.2247	0.155973	0.163146	0.214528	0.192358	0.212311	0.171361	0.198096	0.179447	0.186098	0.160276	0.214658	0.174752	0.218571	0.166927	0.212572	0.157929	0.23096	0.187141	0.182838	0.172014	0.162493	0.242045	0.159233	0.220396	0.238524
748	GLAB796	WAB0029020	0.173187	0.257042	0.139802	0.165232	0.189228	0.180621	0.134585	0.114763	0.238132	0.172926	0.146192	0.211007	0.126761	0.119457	0.191054	0.116067	0.184403	0.160276	0.130673	0.139932	0.154017	0.160929	0.18349	0.189228	0.207616	0.190793	0.114371	0.144757	0.190271	0.144497	0.192749	0.190402	0.114893	0.205138	0.124544	0.13276	0.1235	0.184403	0.25326	0.116849	0.179317	0.12989	0.198357	0.137715	0.20579	0.203965	0.136281
749	GLAB822	WAB0032239	0.156625	0.236307	0.135498	0.141367	0.162363	0.162233	0.135629	0.171753	0.215571	0.152843	0.117762	0.195488	0.171361	0.172274	0.176578	0.154408	0.162754	0.136541	0.131977	0.133672	0.133281	0.180099	0.163667	0.17397	0.188315	0.166275	0.166536	0.127673	0.167188	0.143192	0.171622	0.169927	0.170449	0.190793	0.173187	0.132629	0.165884	0.154017	0.230308	0.139019	0.158581	0.130412	0.18349	0.196401	0.177621	0.191315	0.194836
750	GLAB855	WAB0029370	0.126761	0.211398	0.0644236	0.113719	0.142671	0.126369	0.0688576	0.121544	0.192488	0.124544	0.123631	0.163015	0.112806	0.114763	0.144366	0.0898539	0.136802	0.106155	0.0721179	0.0929838	0.12337	0.121544	0.148279	0.156364	0.155582	0.138758	0.10433	0.100156	0.140715	0.0968962	0.144366	0.150104	0.12024	0.156625	0.113328	0.0745957	0.109155	0.137976	0.209703	0.079421	0.128978	0.0687272	0.159494	0.140845	0.162233	0.16145	0.137585
751	GLAB947	WAB0029116	0.12976	0.206834	0.0984611	0.0997653	0.127804	0.121674	0.100548	0.140323	0.186881	0.115023	0.125848	0.159364	0.144757	0.141758	0.141628	0.120501	0.126239	0.0903756	0.0938967	0.115415	0.132629	0.140715	0.154799	0.158059	0.156495	0.124674	0.137063	0.110198	0.127673	0.0753782	0.144497	0.156103	0.140063	0.170709	0.140845	0.0948096	0.134846	0.140975	0.197966	0.112154	0.126761	0.0974178	0.167449	0.168232	0.164189	0.156755	0.16445
752	GLAB635	WAB0029345	0.160537	0.232003	0.137194	0.144236	0.167449	0.163667	0.140975	0.174752	0.214658	0.155712	0.116067	0.198226	0.169014	0.172144	0.182447	0.154799	0.166406	0.138889	0.13302	0.128326	0.129108	0.185707	0.172014	0.184664	0.191575	0.170579	0.166145	0.123631	0.172014	0.147366	0.173578	0.171231	0.173709	0.184664	0.172926	0.132499	0.16758	0.165102	0.23096	0.138628	0.167058	0.129238	0.18675	0.196661	0.187924	0.194575	0.193792
753	GLAB982	WAB0032823	0.149191	0.213354	0.143714	0.14554	0.171361	0.165232	0.146844	0.185707	0.21505	0.152713	0.147496	0.184924	0.185576	0.186228	0.171883	0.165232	0.163667	0.142671	0.135237	0.142671	0.158712	0.189228	0.143192	0.156234	0.172014	0.164319	0.178143	0.145018	0.171753	0.145279	0.163667	0.124544	0.184664	0.165363	0.184794	0.13615	0.180621	0.126109	0.22457	0.15193	0.16445	0.146192	0.157929	0.210616	0.18036	0.18349	0.207094
754	GLAB1731	WAB0001908	0.169405	0.24987	0.119327	0.154538	0.182186	0.165623	0.114371	0.0764215	0.236176	0.162493	0.160929	0.203312	0.0937663	0.0117371	0.182838	0.0755086	0.178665	0.146974	0.114763	0.130803	0.169014	0.123761	0.191706	0.196661	0.19614	0.177752	0.0747261	0.140715	0.179969	0.137063	0.188837	0.19614	0.0753782	0.202139	0.0876369	0.115154	0.0294731	0.185576	0.252739	0.0884194	0.16771	0.104069	0.204225	0.0940271	0.201617	0.197053	0.0928534
755	GLAB658	WAB0029356	0.1235	0.209963	0.077856	0.106286	0.135759	0.121022	0.0663798	0.124283	0.188706	0.121544	0.123891	0.166015	0.119979	0.119588	0.140323	0.0954617	0.132499	0.102243	0.0764215	0.0979395	0.130151	0.135107	0.151539	0.159364	0.157277	0.132368	0.108633	0.0992436	0.134324	0.0995044	0.142149	0.151539	0.123761	0.154799	0.118023	0.060772	0.116458	0.140715	0.206573	0.0873761	0.123631	0.0725091	0.163798	0.145931	0.164058	0.159494	0.14228
756	GLAB720	WAB0029141	0.160016	0.239697	0.109677	0.144888	0.172535	0.156234	0.102634	0.084507	0.2247	0.152843	0.150756	0.194966	0.08229	0.0299948	0.171883	0.0629891	0.169275	0.138106	0.103026	0.12037	0.15832	0.112285	0.181794	0.188054	0.185446	0.167058	0.08229	0.129238	0.170579	0.123239	0.178404	0.186228	0.0834637	0.192097	0.0919405	0.103678	0.0117371	0.17723	0.241523	0.0753782	0.158842	0.0946792	0.194314	0.103156	0.191967	0.18662	0.101982
757	GLAB752	WAB0029010	0.161581	0.234481	0.138889	0.146192	0.170449	0.170318	0.131455	0.172796	0.220788	0.162363	0.128586	0.195488	0.170057	0.174883	0.174752	0.15519	0.168753	0.144105	0.131977	0.142019	0.118805	0.174622	0.157929	0.166536	0.189358	0.171231	0.163667	0.133151	0.174231	0.136802	0.168492	0.15819	0.172535	0.17723	0.171622	0.121414	0.167449	0.162363	0.233438	0.137454	0.167188	0.134846	0.164058	0.195097	0.178795	0.194705	0.19288
758	GLAB784	WAB0029078	0.11724	0.191836	0.111502	0.0796818	0.104199	0.0944184	0.108372	0.150104	0.176448	0.0868545	0.129108	0.152973	0.15493	0.151669	0.141888	0.131977	0.102765	0.0606416	0.102765	0.12011	0.136933	0.163276	0.149713	0.15493	0.146714	0.0989828	0.146453	0.113589	0.103678	0.106286	0.122718	0.153625	0.1488	0.168101	0.1518	0.104199	0.146062	0.143584	0.186881	0.117632	0.107851	0.110329	0.166406	0.17736	0.155973	0.150887	0.173578
759	GLAB797	WAB0029089	0.129499	0.210224	0.0650756	0.11724	0.144105	0.128847	0.0835942	0.123761	0.195749	0.128326	0.120762	0.166536	0.120762	0.11724	0.140845	0.0915493	0.139541	0.110981	0.0805947	0.100287	0.128978	0.122587	0.148279	0.15493	0.153365	0.140715	0.105503	0.101069	0.143062	0.0908972	0.150235	0.148931	0.122196	0.156625	0.115545	0.0791601	0.111894	0.140454	0.212833	0.0847679	0.134324	0.0719875	0.162493	0.136933	0.166145	0.162885	0.134716
760	GLAB824	WAB0030266	0.161972	0.246609	0.113719	0.149452	0.173448	0.15819	0.106938	0.0655973	0.231351	0.155712	0.152452	0.201356	0.0832029	0.0577726	0.174883	0.0378195	0.172274	0.141888	0.103678	0.124935	0.158972	0.134585	0.182968	0.192749	0.194966	0.170057	0.0417319	0.132238	0.172274	0.129369	0.183229	0.190271	0.0648148	0.200574	0.0691184	0.107199	0.0743349	0.178925	0.24687	0.0825509	0.162885	0.0942879	0.199139	0.0755086	0.198618	0.192227	0.0723787
761	GLAB856	WAB0029202	0.169666	0.232394	0.158451	0.166536	0.190271	0.185707	0.160016	0.202269	0.234611	0.172926	0.173448	0.208007	0.204747	0.205399	0.190532	0.185185	0.185446	0.163146	0.158842	0.164189	0.160929	0.206834	0.131455	0.138106	0.192749	0.187402	0.199661	0.165232	0.190402	0.166145	0.181012	0.110981	0.201487	0.151408	0.203965	0.155321	0.19627	0.13302	0.236828	0.170318	0.185837	0.164319	0.131977	0.226917	0.198618	0.203573	0.222222
762	GLAB949	WAB0029017	0.145801	0.22783	0.130412	0.134585	0.158842	0.159233	0.133281	0.160929	0.208659	0.149322	0.102765	0.184272	0.160276	0.168232	0.164971	0.145149	0.153365	0.130934	0.128195	0.124413	0.114632	0.173057	0.16132	0.169145	0.181664	0.16145	0.155321	0.118805	0.167319	0.131847	0.155582	0.162624	0.159103	0.175796	0.163146	0.128326	0.160276	0.15493	0.21831	0.130934	0.156625	0.128195	0.177491	0.193401	0.178273	0.184664	0.191184
763	GLAB460	WAB0008651	0.12011	0.193271	0.110981	0.0804643	0.103026	0.0903756	0.110459	0.148279	0.171753	0.0813771	0.131455	0.150365	0.155712	0.15193	0.142801	0.130151	0.105503	0.0602504	0.10433	0.11698	0.138758	0.166145	0.145279	0.148409	0.14867	0.0925926	0.146192	0.115415	0.106938	0.106286	0.128326	0.147105	0.147496	0.165232	0.152582	0.103938	0.146322	0.137846	0.184924	0.118414	0.109285	0.108764	0.16145	0.179708	0.157538	0.151017	0.176448
764	GLAB1686	WAB0029272	0.186489	0.240089	0.1771	0.174361	0.200313	0.198096	0.17397	0.217006	0.238524	0.182447	0.178534	0.216484	0.220527	0.217527	0.203312	0.199922	0.195227	0.175274	0.172535	0.178404	0.175404	0.221309	0.135107	0.130673	0.215832	0.196531	0.21518	0.172535	0.202269	0.180751	0.194966	0.147235	0.216745	0.158059	0.22157	0.16458	0.211659	0.127934	0.240741	0.186881	0.197314	0.171753	0.131716	0.24061	0.180099	0.211659	0.236568
765	GLAB659	WAB0029028	0.136802	0.204747	0.131586	0.0978091	0.0998957	0.106808	0.135107	0.176708	0.172405	0.112937	0.157538	0.175143	0.172144	0.176187	0.137715	0.1518	0.106938	0.111372	0.130934	0.130543	0.164841	0.190141	0.1771	0.179186	0.166667	0.106938	0.165884	0.140975	0.104069	0.145149	0.135368	0.175796	0.174883	0.189228	0.174752	0.130803	0.169014	0.166797	0.19314	0.140845	0.0945488	0.131195	0.186228	0.199009	0.144236	0.162885	0.195749
766	GLAB717	WAB0029172	0.212702	0.284429	0.178534	0.202008	0.224961	0.222613	0.187533	0.185576	0.269692	0.218832	0.200574	0.232786	0.178534	0.180621	0.23735	0.173057	0.221309	0.197444	0.187924	0.191706	0.203182	0.174361	0.225483	0.228873	0.231221	0.222744	0.193271	0.187402	0.222744	0.190662	0.223135	0.231221	0.184011	0.244131	0.187402	0.182186	0.172014	0.213093	0.278299	0.188185	0.22144	0.183359	0.231873	0.193401	0.24987	0.252608	0.19301
767	GLAB748	WAB0033926	0.133542	0.213485	0.0936359	0.121544	0.143975	0.130282	0.086724	0.131325	0.200313	0.129238	0.125196	0.170057	0.124544	0.120501	0.151148	0.0976787	0.144366	0.113328	0.0875065	0.1012	0.133151	0.130151	0.154799	0.159233	0.166536	0.143192	0.112415	0.101721	0.14228	0.100678	0.151148	0.153365	0.12976	0.163798	0.125065	0.0837246	0.11385	0.145018	0.214789	0.0880282	0.136281	0.0837246	0.16758	0.14254	0.169927	0.165884	0.139802
768	GLAB769	WAB0004305	0.194184	0.248174	0.18975	0.176578	0.193271	0.200313	0.187924	0.226395	0.24048	0.191184	0.187011	0.235394	0.227439	0.22783	0.198748	0.211789	0.196792	0.182838	0.181534	0.185055	0.184011	0.229656	0.166927	0.163928	0.225743	0.201878	0.223526	0.188054	0.205921	0.190532	0.191967	0.173187	0.225743	0.186359	0.230829	0.18023	0.221309	0.166275	0.243479	0.200835	0.194184	0.186489	0.165363	0.253652	0.143323	0.229786	0.249348
769	GLAB848	WAB0029019	0.154669	0.227047	0.134455	0.137976	0.162493	0.162885	0.138237	0.172926	0.208399	0.154017	0.103286	0.19001	0.169797	0.175535	0.16758	0.148539	0.16445	0.132238	0.130282	0.136411	0.123891	0.172535	0.161581	0.169666	0.182707	0.167449	0.168492	0.125717	0.16471	0.141236	0.16132	0.166015	0.17084	0.1771	0.167971	0.124674	0.170188	0.160929	0.220136	0.138367	0.163667	0.127152	0.175926	0.196401	0.181925	0.191706	0.194184
770	GLAB909	WAB0024056	0.165232	0.225091	0.160016	0.157929	0.178273	0.178404	0.151669	0.196792	0.222874	0.166145	0.168623	0.200183	0.197705	0.196792	0.190923	0.178404	0.177621	0.15493	0.152321	0.157668	0.162233	0.197705	0.110329	0.115284	0.189358	0.176708	0.19288	0.152713	0.185576	0.161711	0.181012	0.133672	0.196009	0.125848	0.197444	0.146844	0.191706	0.140454	0.234872	0.162233	0.178534	0.154669	0.113719	0.218571	0.18049	0.198878	0.214267
771	GLAB609	WAB0029270	0.184403	0.232916	0.171361	0.178665	0.202921	0.198618	0.169797	0.213615	0.240741	0.186098	0.177882	0.222744	0.215832	0.216745	0.201226	0.199661	0.195749	0.171101	0.168101	0.172666	0.171231	0.21505	0.116458	0.111502	0.200965	0.198748	0.211528	0.172144	0.205399	0.179186	0.198096	0.11085	0.213354	0.131977	0.218179	0.166275	0.209963	0.131455	0.250782	0.181925	0.202008	0.175404	0.0792906	0.239176	0.181142	0.214658	0.234742
772	GLAB1069	WAB0020568	0.145018	0.211789	0.135759	0.103286	0.112154	0.118414	0.133542	0.176578	0.181925	0.124152	0.145409	0.175013	0.178013	0.175796	0.155712	0.159755	0.113589	0.117371	0.127934	0.135629	0.149843	0.186881	0.16445	0.173057	0.162624	0.119327	0.173839	0.133281	0.11085	0.137194	0.128065	0.172535	0.175796	0.187533	0.176969	0.129108	0.168362	0.166927	0.204356	0.145409	0.108112	0.130543	0.184272	0.207746	0.145279	0.171101	0.203965
773	GLAB2021	WAB0001969	0.115154	0.199009	0.0700313	0.104199	0.125065	0.115284	0.0661189	0.111242	0.184794	0.106677	0.114763	0.153756	0.112415	0.113589	0.136411	0.0884194	0.119979	0.0945488	0.0169536	0.0945488	0.118414	0.126239	0.142671	0.150496	0.145018	0.119588	0.102113	0.0937663	0.122327	0.0833333	0.130151	0.14241	0.109937	0.160798	0.115023	0.064554	0.108503	0.135237	0.195618	0.0764215	0.121935	0.0625978	0.156234	0.139019	0.151539	0.149974	0.135237
774	GLAB1631	WABTMP6	0.128847	0.210876	0.0633803	0.118414	0.143453	0.12663	0.0696401	0.111894	0.201878	0.126109	0.127413	0.169014	0.100548	0.102504	0.145279	0.0807251	0.140193	0.110329	0.0679447	0.103026	0.129238	0.118805	0.150365	0.156103	0.160016	0.138498	0.0936359	0.106416	0.143584	0.0962441	0.145279	0.156625	0.110589	0.157799	0.103417	0.0803338	0.098722	0.14554	0.217006	0.0695097	0.132629	0.0674231	0.168101	0.124544	0.16758	0.164841	0.122327
775	GLAB665	WAB0002195	0.141106	0.207616	0.142149	0.0902452	0.0848983	0.0719875	0.140323	0.183099	0.173057	0.0893323	0.154538	0.181534	0.181925	0.182838	0.157016	0.16132	0.0906364	0.101982	0.131847	0.147887	0.164189	0.197053	0.16784	0.173318	0.173839	0.0739437	0.175404	0.144757	0.0942879	0.136411	0.133412	0.173578	0.181012	0.192749	0.185837	0.132238	0.178534	0.168753	0.196009	0.146974	0.0826813	0.139671	0.186228	0.209703	0.158972	0.174491	0.206051
776	GLAB685	WAB0032895	0.175274	0.227569	0.173709	0.154147	0.174231	0.17723	0.170057	0.212572	0.219223	0.175143	0.161841	0.207355	0.21505	0.214658	0.195749	0.194444	0.174491	0.159364	0.16784	0.17084	0.177752	0.218962	0.148931	0.154017	0.200704	0.177621	0.208659	0.163015	0.189489	0.171361	0.176969	0.155582	0.212311	0.166145	0.214006	0.162754	0.208007	0.148018	0.225091	0.182707	0.172796	0.173318	0.152452	0.236568	0.171883	0.208007	0.232264
777	GLAB719	WAB0032437	0.189619	0.275039	0.14241	0.178404	0.203704	0.188967	0.137715	0.100287	0.25952	0.184533	0.181403	0.22457	0.0856807	0.0929838	0.206442	0.0931142	0.2024	0.171361	0.138237	0.15493	0.191445	0.146062	0.213485	0.222353	0.22157	0.200835	0.0910277	0.161841	0.202791	0.15493	0.208268	0.216354	0.100548	0.225874	0.0903756	0.135889	0.10772	0.204225	0.275822	0.104721	0.192097	0.131325	0.226265	0.0140845	0.225613	0.218049	0.0160407
778	GLAB776	WAB0029201	0.16132	0.2277	0.150887	0.152191	0.178143	0.175796	0.151408	0.191315	0.218832	0.164058	0.159494	0.197574	0.197183	0.19301	0.175274	0.173187	0.175274	0.152713	0.147105	0.155842	0.158972	0.195618	0.142801	0.153365	0.196009	0.172796	0.188445	0.150756	0.18049	0.159233	0.171883	0.129108	0.190271	0.157147	0.195097	0.145149	0.187272	0.146583	0.232394	0.163015	0.172535	0.153365	0.155973	0.220136	0.179838	0.200574	0.216223
779	GLAB817	WAB0029227	0.160668	0.226787	0.153625	0.151669	0.181273	0.176448	0.151539	0.194575	0.224309	0.162363	0.161059	0.196922	0.195488	0.197444	0.184272	0.178534	0.176187	0.152582	0.146974	0.152843	0.157147	0.194184	0.124804	0.134846	0.180099	0.177621	0.190662	0.156234	0.181925	0.157016	0.180882	0.110198	0.193271	0.151539	0.193401	0.145801	0.191315	0.119849	0.233177	0.159233	0.175926	0.155842	0.130151	0.220266	0.185707	0.197183	0.216223
780	GLAB852	WAB0029430	0.205138	0.186359	0.221961	0.19314	0.214267	0.214267	0.224439	0.269562	0.152582	0.215571	0.23748	0.190923	0.263954	0.263302	0.197835	0.239176	0.21505	0.212702	0.222483	0.215571	0.242175	0.269823	0.25	0.247653	0.185576	0.218571	0.258868	0.228873	0.214658	0.227439	0.211659	0.253782	0.267997	0.241393	0.262389	0.216614	0.255347	0.248696	0.12663	0.22796	0.2024	0.221701	0.264997	0.285081	0.257825	0.190923	0.282342
781	GLAB929	WAB0024081	0.166145	0.222874	0.150756	0.156103	0.183359	0.165493	0.143453	0.195749	0.225352	0.16445	0.162233	0.197444	0.190793	0.191706	0.179577	0.172535	0.176187	0.15193	0.155842	0.149191	0.161581	0.194575	0.135498	0.137454	0.189489	0.175665	0.184664	0.153365	0.185055	0.162493	0.18362	0.129238	0.195488	0.104069	0.188445	0.146583	0.186098	0.144757	0.232003	0.156886	0.169145	0.1518	0.133672	0.213093	0.187663	0.19927	0.210224
782	GLAB612	WAB0029100	0.131325	0.217527	0.0559468	0.123239	0.144497	0.126761	0.0764215	0.125326	0.204095	0.131455	0.124674	0.176708	0.116849	0.118284	0.146844	0.0946792	0.13928	0.114632	0.0735524	0.0995044	0.130151	0.135107	0.15832	0.161972	0.166145	0.140193	0.112024	0.104982	0.146844	0.102374	0.153365	0.156755	0.124283	0.158712	0.119066	0.0826813	0.114502	0.144888	0.221701	0.084507	0.13615	0.0719875	0.165884	0.144757	0.16758	0.169145	0.141628
783	GLAB1090	WAB0021514	0.143975	0.215702	0.141888	0.105112	0.111894	0.0957225	0.141367	0.184011	0.184664	0.0975483	0.156755	0.185707	0.182838	0.182968	0.152973	0.160276	0.0925926	0.118153	0.134977	0.147887	0.167449	0.193662	0.169014	0.173578	0.175796	0.0961137	0.173318	0.148148	0.106547	0.144497	0.143323	0.173318	0.182447	0.176708	0.184794	0.137976	0.177621	0.166145	0.197314	0.149061	0.112676	0.143192	0.185446	0.209442	0.169927	0.1741	0.205921
784	GLAB671	WAB0029209	0.152973	0.211137	0.145801	0.151278	0.175013	0.171492	0.147626	0.190793	0.21518	0.154017	0.159494	0.190923	0.190793	0.191836	0.17736	0.171231	0.168101	0.149191	0.147757	0.147757	0.157799	0.194836	0.140454	0.152061	0.1741	0.169014	0.184272	0.149713	0.172274	0.154669	0.171492	0.122848	0.19001	0.13615	0.189098	0.140584	0.187141	0.141497	0.228612	0.156625	0.17097	0.151669	0.145409	0.215571	0.183359	0.188315	0.211659
785	GLAB690	WAB0029208	0.144105	0.230047	0.10133	0.134194	0.16132	0.141367	0.0954617	0.0779864	0.21505	0.141628	0.135368	0.18662	0.0807251	0.0824204	0.15832	0.054121	0.157799	0.126891	0.0967658	0.110981	0.147757	0.127413	0.171361	0.1771	0.177621	0.153756	0.0768127	0.115415	0.159103	0.115415	0.166145	0.171361	0.0779864	0.181403	0.0885498	0.0968962	0.0783777	0.163406	0.232655	0.0790297	0.146583	0.0888106	0.180751	0.101461	0.181273	0.178534	0.0982003
786	GLAB722	WAB0029147	0.196401	0.272953	0.143192	0.187011	0.210485	0.19314	0.139541	0.0781169	0.260303	0.190793	0.185707	0.231612	0.0978091	0.0726395	0.208007	0.0985916	0.204225	0.17736	0.135498	0.15519	0.194575	0.148279	0.213745	0.219223	0.225222	0.207094	0.083855	0.16458	0.205921	0.150887	0.213485	0.219092	0.0786385	0.230569	0.0933751	0.143192	0.0832029	0.206312	0.274648	0.104591	0.196531	0.133672	0.224961	0.09494	0.224961	0.220396	0.0937663
787	GLAB755	WAB0029289	0.134324	0.216093	0.0855503	0.120762	0.146322	0.129499	0.0774648	0.0985916	0.201878	0.128456	0.126109	0.173187	0.073422	0.0855503	0.149843	0.0679447	0.140063	0.113198	0.0804643	0.0970266	0.131325	0.122196	0.158712	0.166797	0.165754	0.142149	0.0742045	0.10772	0.14228	0.0980699	0.15193	0.160276	0.0978091	0.171622	0.0916797	0.0792906	0.0775952	0.151278	0.217397	0.0101721	0.133672	0.0742045	0.172535	0.10446	0.173057	0.161189	0.102243
788	GLAB777	WAB0032916	0.172796	0.236698	0.162493	0.160146	0.187533	0.181664	0.157277	0.200313	0.226135	0.168101	0.165232	0.21205	0.204617	0.205008	0.190662	0.184533	0.183229	0.161841	0.156103	0.162754	0.164058	0.2024	0.110459	0.109285	0.199139	0.182838	0.197705	0.162754	0.185837	0.166406	0.188967	0.118936	0.200574	0.139802	0.203312	0.155973	0.1994	0.124544	0.238393	0.167319	0.181925	0.163928	0.110329	0.226526	0.175796	0.209181	0.222353
789	GLAB828	WAB0029213	0.160146	0.228873	0.136672	0.143845	0.168753	0.163537	0.135368	0.174361	0.217788	0.154017	0.123239	0.187663	0.175535	0.175796	0.17723	0.154278	0.168362	0.141106	0.130282	0.140845	0.10133	0.175404	0.157016	0.166797	0.188185	0.164189	0.16771	0.13602	0.170188	0.139019	0.15506	0.159364	0.17397	0.182186	0.173057	0.130282	0.170709	0.158059	0.221701	0.139802	0.170188	0.134585	0.163146	0.1994	0.18349	0.19288	0.197053
790	GLAB857	WAB0030287	0.124152	0.205138	0.0748565	0.109546	0.13928	0.115154	0.0605112	0.112546	0.189358	0.122457	0.119197	0.163276	0.11385	0.112154	0.139411	0.0893323	0.13289	0.0976787	0.0710746	0.0933751	0.128717	0.124674	0.149843	0.154408	0.154538	0.131195	0.10433	0.100417	0.135237	0.0967658	0.143584	0.148148	0.111111	0.160668	0.109937	0.0680751	0.107851	0.140323	0.200704	0.0781169	0.125717	0.0618153	0.164971	0.141367	0.163667	0.158581	0.137194
791	GLAB617	WAB0033142	0.166927	0.245044	0.13928	0.157016	0.179708	0.172274	0.151017	0.185707	0.231612	0.16458	0.128978	0.201878	0.179577	0.18362	0.181794	0.16132	0.174231	0.150496	0.138889	0.140323	0.13928	0.178795	0.180882	0.190923	0.19627	0.171361	0.177882	0.138758	0.183751	0.147757	0.168623	0.18349	0.185968	0.187011	0.181925	0.13615	0.174622	0.172666	0.238785	0.14567	0.174622	0.138106	0.182707	0.204747	0.200835	0.201878	0.203182
792	GLAB672	WAB0029284	0.129499	0.224439	0.103938	0.122457	0.146062	0.138367	0.106286	0.143845	0.203052	0.132368	0.118414	0.173318	0.146062	0.14228	0.153495	0.117632	0.143453	0.111894	0.0975483	0.102895	0.128717	0.154147	0.154147	0.164841	0.166406	0.143845	0.138628	0.0929838	0.146583	0.114111	0.135237	0.150235	0.143323	0.165493	0.144757	0.0978091	0.136411	0.144627	0.216093	0.114502	0.140584	0.0938967	0.16758	0.169145	0.152061	0.170709	0.166536
793	GLAB757	WAB0032869	0.157538	0.237872	0.132629	0.143714	0.172274	0.169536	0.134716	0.166536	0.219484	0.156886	0.137194	0.194966	0.155712	0.160016	0.181012	0.146844	0.170318	0.140715	0.129499	0.134977	0.135889	0.166275	0.168623	0.176578	0.181534	0.169927	0.161581	0.128717	0.176317	0.133672	0.175404	0.177621	0.166536	0.19001	0.164319	0.129238	0.152061	0.161841	0.2277	0.131455	0.171101	0.132238	0.182316	0.176578	0.193792	0.192358	0.174622
794	GLAB781	WAB0029191	0.165493	0.200443	0.182186	0.156625	0.170709	0.165623	0.184272	0.222613	0.198748	0.157277	0.185446	0.195097	0.226656	0.226265	0.181794	0.20266	0.165623	0.161841	0.174491	0.182707	0.194836	0.23422	0.191445	0.194575	0.192749	0.163667	0.218832	0.182447	0.158712	0.181925	0.171361	0.171622	0.221831	0.203704	0.224309	0.175404	0.21831	0.173318	0.205138	0.190141	0.171883	0.182577	0.208399	0.248826	0.201095	0.197314	0.244523
795	GLAB836	WAB0029269	0.150235	0.228091	0.127804	0.137194	0.161711	0.160798	0.130543	0.167319	0.214658	0.148279	0.121544	0.183229	0.163146	0.163015	0.168623	0.144105	0.162754	0.134064	0.124152	0.125717	0.115154	0.164319	0.157538	0.162363	0.181403	0.158059	0.15832	0.123631	0.163667	0.133151	0.15506	0.150626	0.167188	0.170449	0.165493	0.125717	0.157407	0.1518	0.224048	0.128195	0.163537	0.123239	0.163537	0.18675	0.17723	0.187533	0.184533
796	GLAB948	WAB0029022	0.160016	0.239176	0.137324	0.143584	0.168362	0.163798	0.134716	0.169014	0.218962	0.152321	0.116458	0.191315	0.169014	0.168884	0.175796	0.149191	0.167971	0.138628	0.130673	0.135237	0.116458	0.175926	0.153104	0.160537	0.181794	0.168884	0.163146	0.128195	0.169797	0.139019	0.168492	0.156234	0.167971	0.172014	0.171361	0.128195	0.162233	0.159755	0.231742	0.13615	0.164319	0.128326	0.166667	0.192358	0.181273	0.187663	0.189228
797	GLAB1107	WAB0008950	0.172796	0.225352	0.156103	0.154278	0.180621	0.176578	0.151148	0.194705	0.226787	0.164319	0.160146	0.203573	0.200052	0.198878	0.187793	0.181534	0.178143	0.152973	0.152582	0.150626	0.159103	0.196922	0.126761	0.127934	0.197183	0.17723	0.192097	0.154538	0.179447	0.161581	0.1771	0.135107	0.194444	0.156625	0.199531	0.144366	0.191184	0.0417319	0.237872	0.16458	0.180751	0.157538	0.130412	0.219353	0.180099	0.201487	0.21531
798	GLAB673	WAB0029261	0.226004	0.271388	0.199922	0.203834	0.217919	0.22144	0.20579	0.246088	0.271257	0.216484	0.206834	0.246218	0.25013	0.24687	0.217136	0.230829	0.218571	0.20879	0.201617	0.204356	0.205921	0.245957	0.191575	0.187924	0.238915	0.222874	0.244784	0.20253	0.226395	0.206573	0.225091	0.18349	0.245305	0.193401	0.248044	0.197314	0.241523	0.168232	0.267214	0.218571	0.221961	0.207616	0.178013	0.270344	0.171361	0.248305	0.266302
799	GLAB712	WAB0029125	0.134846	0.216484	0.0828117	0.121414	0.146453	0.128065	0.0726395	0.0966354	0.20253	0.126891	0.131977	0.173057	0.0899844	0.0919405	0.150496	0.0644236	0.144236	0.11072	0.0701617	0.102634	0.133281	0.125456	0.157277	0.163015	0.165884	0.141758	0.077856	0.108372	0.142671	0.103156	0.152843	0.15832	0.0953312	0.167058	0.099374	0.0820292	0.0876369	0.150365	0.217006	0.0529473	0.133281	0.0735524	0.168492	0.108242	0.168492	0.16445	0.106025
800	GLAB728	WAB0029131	0.176317	0.262128	0.131325	0.168362	0.195227	0.176317	0.12663	0.0572509	0.245827	0.176056	0.172535	0.216875	0.0885498	0.081638	0.191967	0.0783777	0.18675	0.159494	0.119979	0.143845	0.180882	0.147757	0.202139	0.209181	0.207094	0.190532	0.0732916	0.154799	0.191184	0.138758	0.196401	0.203052	0.0559468	0.217397	0.0804643	0.131064	0.0937663	0.19614	0.260172	0.100417	0.18049	0.119457	0.214397	0.0862024	0.216745	0.20879	0.0834637
801	GLAB762	WAB0032969	0.184794	0.236176	0.17097	0.165363	0.181534	0.187924	0.173709	0.206442	0.225483	0.180751	0.176578	0.205269	0.214137	0.213745	0.188185	0.191445	0.184403	0.167058	0.165363	0.175665	0.184533	0.216484	0.165232	0.161581	0.210746	0.187533	0.208529	0.170449	0.193532	0.171883	0.183099	0.163015	0.206182	0.17097	0.212702	0.16445	0.20579	0.152582	0.225483	0.182055	0.180882	0.167971	0.159885	0.237741	0.159494	0.216484	0.233829
802	GLAB782	WAB0029193	0.149713	0.212963	0.147626	0.149452	0.1741	0.168362	0.147105	0.187533	0.214919	0.156886	0.151669	0.184924	0.187924	0.189358	0.173448	0.170449	0.168232	0.146322	0.138106	0.146062	0.161059	0.191836	0.146714	0.157668	0.17097	0.169275	0.181664	0.147626	0.175404	0.147105	0.166536	0.119718	0.185446	0.159364	0.19001	0.134585	0.184272	0.125065	0.229917	0.15519	0.170449	0.148279	0.152973	0.214789	0.187793	0.182316	0.211268
803	GLAB837	WAB0035269	0.172796	0.232655	0.160798	0.16458	0.194314	0.184142	0.158712	0.19627	0.239045	0.173709	0.167319	0.204877	0.206573	0.20253	0.186098	0.184142	0.190923	0.163667	0.156495	0.159233	0.162102	0.207355	0.137063	0.142149	0.193532	0.189489	0.198357	0.16132	0.191184	0.164971	0.185707	0.117762	0.194966	0.149191	0.203965	0.152973	0.194836	0.128586	0.236437	0.168753	0.188837	0.162102	0.13928	0.229395	0.197835	0.205138	0.225483
804	GLAB868	WAB0024098	0.175013	0.245696	0.144627	0.159103	0.186359	0.180751	0.144888	0.185837	0.234611	0.171231	0.149191	0.203573	0.187663	0.188706	0.185968	0.168492	0.181273	0.152973	0.143975	0.148539	0.133542	0.18975	0.178925	0.18662	0.19927	0.183229	0.183751	0.143845	0.190402	0.154278	0.183359	0.1741	0.185837	0.185316	0.18662	0.136802	0.181273	0.178795	0.239567	0.150496	0.181012	0.143192	0.178795	0.21218	0.199009	0.205921	0.209963
805	GLAB988	WAB0029250	0.182316	0.228221	0.164319	0.170188	0.194705	0.186881	0.163798	0.205138	0.237741	0.178013	0.173839	0.207355	0.209311	0.20892	0.196531	0.191315	0.188445	0.162624	0.162624	0.17084	0.161972	0.206703	0.103547	0.106155	0.201226	0.192488	0.203965	0.161972	0.196792	0.173709	0.192619	0.112024	0.205529	0.125717	0.209572	0.157799	0.203312	0.132629	0.240089	0.175143	0.191575	0.166797	0.0745957	0.235655	0.177491	0.210616	0.230829
806	GLAB633	WAB0032387	0.182838	0.239306	0.166406	0.18023	0.20266	0.195488	0.169275	0.212702	0.244653	0.182707	0.175926	0.217527	0.214528	0.216093	0.201095	0.19627	0.196792	0.172926	0.166797	0.170057	0.175404	0.216875	0.141758	0.145801	0.204356	0.198487	0.207746	0.170318	0.200183	0.176056	0.191315	0.116588	0.210616	0.154408	0.215441	0.166927	0.208007	0.140715	0.247392	0.181925	0.199139	0.173318	0.137846	0.235003	0.2024	0.213093	0.231221
807	GLAB1358	WAB0007985	0.176187	0.0938967	0.196401	0.176969	0.191706	0.205269	0.196661	0.242045	0.176839	0.187533	0.211137	0.149452	0.244001	0.244131	0.196009	0.223918	0.201226	0.182055	0.197314	0.2024	0.222092	0.255738	0.226917	0.22796	0.165493	0.196009	0.23735	0.206312	0.203573	0.206573	0.188445	0.225613	0.242045	0.236828	0.242697	0.191706	0.236437	0.211268	0.179838	0.207486	0.198878	0.201487	0.236046	0.26591	0.238393	0.159494	0.26265
808	GLAB1835	WAB0021517	0.131455	0.20879	0.071205	0.116849	0.143453	0.134455	0.0692488	0.122979	0.196531	0.127152	0.124804	0.164841	0.119588	0.119197	0.145409	0.0992436	0.139932	0.105112	0.0783777	0.102243	0.130673	0.125848	0.156364	0.162233	0.159233	0.139541	0.110329	0.103808	0.143323	0.0894627	0.150626	0.149713	0.122327	0.167449	0.122718	0.0665102	0.115936	0.143975	0.215571	0.0864632	0.138889	0.0731612	0.163406	0.146714	0.167319	0.164319	0.143323
809	GLAB1629	WAB0020632	0.124152	0.209833	0.0472092	0.118675	0.140845	0.1235	0.0641628	0.121022	0.195618	0.122979	0.124022	0.167449	0.110459	0.110589	0.139671	0.0856807	0.136802	0.106677	0.0603808	0.0868545	0.126891	0.125326	0.150626	0.159233	0.160276	0.135368	0.101721	0.1012	0.139671	0.0907668	0.145409	0.148539	0.119718	0.15519	0.115676	0.0732916	0.105764	0.141628	0.214267	0.0744653	0.128717	0.0676839	0.165493	0.135889	0.163798	0.162233	0.133151
810	GLAB674	WAB0032967	0.198878	0.259259	0.197314	0.18362	0.196531	0.203965	0.190532	0.233829	0.240089	0.195879	0.187663	0.235655	0.232394	0.232264	0.206834	0.217267	0.200052	0.184794	0.188837	0.190271	0.18662	0.233177	0.15493	0.155712	0.22144	0.202791	0.230047	0.185316	0.214919	0.193401	0.202921	0.160537	0.233046	0.174883	0.234481	0.183751	0.226656	0.161189	0.248957	0.200313	0.201617	0.192488	0.149452	0.256129	0.154408	0.233177	0.251043
811	GLAB714	WAB0029383	0.133412	0.214919	0.0830725	0.119849	0.143845	0.1265	0.0726395	0.0963745	0.200704	0.125326	0.130151	0.172796	0.0907668	0.0924622	0.148279	0.0644236	0.142671	0.108112	0.0699009	0.101591	0.132238	0.125717	0.155712	0.162233	0.163798	0.139932	0.0791601	0.10759	0.139541	0.102113	0.152973	0.158059	0.0955921	0.165493	0.100156	0.0812467	0.0886802	0.149061	0.215571	0.0529473	0.131716	0.0725091	0.167188	0.109677	0.168492	0.162363	0.106547
812	GLAB730	WAB0029312	0.139541	0.197314	0.141628	0.0962441	0.0968962	0.114502	0.13928	0.178795	0.168753	0.110981	0.157668	0.172014	0.182186	0.182055	0.146453	0.157147	0.102504	0.109807	0.125587	0.145018	0.160407	0.188967	0.171753	0.1741	0.16445	0.114893	0.17397	0.142932	0.0942879	0.14241	0.130543	0.173318	0.178143	0.184142	0.181925	0.127804	0.176448	0.170579	0.172405	0.143845	0.103678	0.134194	0.18675	0.205138	0.164189	0.155712	0.201356
813	GLAB763	WAB0029199	0.155321	0.228091	0.144888	0.149061	0.176578	0.169275	0.14254	0.182968	0.222092	0.158842	0.15506	0.192358	0.18675	0.183751	0.175535	0.165363	0.171883	0.145931	0.140063	0.147496	0.149322	0.188315	0.13915	0.145409	0.186228	0.170188	0.180099	0.144105	0.17723	0.152973	0.170057	0.116849	0.182186	0.144757	0.188837	0.136281	0.178404	0.131847	0.230569	0.154147	0.170318	0.145018	0.143845	0.212963	0.183881	0.196792	0.209051
814	GLAB786	WAB0029231	0.165754	0.226656	0.154799	0.160668	0.190402	0.18049	0.155321	0.201226	0.230699	0.169536	0.165102	0.206964	0.203443	0.204617	0.183229	0.18362	0.184664	0.158712	0.155451	0.161059	0.163276	0.20266	0.128586	0.140454	0.191184	0.183751	0.196792	0.158451	0.18988	0.165754	0.182055	0.0980699	0.1994	0.142019	0.204486	0.150104	0.197966	0.125978	0.23409	0.169275	0.179969	0.164841	0.124544	0.225613	0.188185	0.202269	0.222353
815	GLAB873	WAB0024106	0.155712	0.219744	0.148409	0.149583	0.1771	0.173318	0.147626	0.18675	0.220918	0.160276	0.151408	0.188576	0.192097	0.191445	0.179186	0.173318	0.172535	0.148931	0.140063	0.145801	0.153625	0.191054	0.139019	0.145018	0.178013	0.174491	0.186489	0.145018	0.18036	0.152843	0.170449	0.103417	0.186489	0.145931	0.189489	0.141628	0.183751	0.124283	0.229264	0.156364	0.17097	0.1488	0.14228	0.216354	0.185185	0.191445	0.212311
816	GLAB990	WAB0024070	0.14228	0.22144	0.107981	0.133803	0.153625	0.143192	0.115676	0.1488	0.208007	0.139671	0.134977	0.181403	0.14554	0.143845	0.155712	0.122327	0.152321	0.126109	0.119457	0.103678	0.151408	0.162233	0.164058	0.175013	0.168492	0.160016	0.138367	0.106677	0.155582	0.121153	0.157407	0.166667	0.147757	0.178143	0.149843	0.113328	0.137063	0.156103	0.221831	0.110329	0.143323	0.108764	0.182447	0.164841	0.182707	0.170709	0.162363
817	GLAB647	WAB0032665	0.134455	0.219223	0.0988524	0.124152	0.150887	0.141367	0.101721	0.118284	0.206312	0.131847	0.114632	0.171753	0.122587	0.125717	0.15819	0.101069	0.144105	0.115676	0.0932446	0.101461	0.12989	0.151408	0.150887	0.158712	0.168884	0.145018	0.115023	0.0569901	0.147757	0.10746	0.158972	0.151669	0.118414	0.16771	0.13302	0.0932446	0.11724	0.146062	0.220266	0.0935055	0.144757	0.0914189	0.16132	0.144757	0.16784	0.16471	0.14241
818	GLAB1381	WAB0001839	0.157538	0.241132	0.109807	0.144757	0.170318	0.153234	0.100939	0.0614241	0.226917	0.150626	0.148539	0.196401	0.0782473	0.0575117	0.170449	0.0362546	0.16784	0.13615	0.0982003	0.121022	0.156886	0.130673	0.178013	0.186359	0.189489	0.167188	0.0464267	0.12989	0.167058	0.123891	0.177752	0.185055	0.0606416	0.194314	0.0644236	0.102243	0.0738132	0.174752	0.241132	0.0786385	0.157929	0.0888106	0.19314	0.0732916	0.193401	0.187793	0.0700313
819	GLAB675	WAB0029251	0.193923	0.260955	0.188315	0.187272	0.200835	0.203573	0.187533	0.2277	0.247653	0.197444	0.191575	0.239958	0.230438	0.229264	0.197183	0.213224	0.203834	0.187793	0.18349	0.18675	0.182055	0.231612	0.155582	0.153365	0.223526	0.207877	0.229004	0.186881	0.20879	0.192749	0.206182	0.161841	0.228482	0.175013	0.232525	0.179969	0.223005	0.167319	0.249087	0.200443	0.198618	0.189489	0.144757	0.254695	0.135237	0.228743	0.249739
820	GLAB715	WAB0029154	0.191184	0.276343	0.143453	0.18023	0.204747	0.190532	0.13928	0.103678	0.259781	0.186098	0.182447	0.225874	0.0851591	0.0945488	0.207225	0.09494	0.204356	0.172144	0.139411	0.157277	0.191706	0.145801	0.214267	0.223657	0.223396	0.202921	0.0925926	0.162363	0.203573	0.15493	0.208268	0.217136	0.103938	0.227178	0.0908972	0.136411	0.109807	0.205008	0.276343	0.107329	0.193401	0.132368	0.228091	0.0127804	0.226917	0.220396	0.0147366
821	GLAB734	WAB0032524	0.190271	0.272822	0.143062	0.181142	0.210876	0.193792	0.140715	0.137585	0.257564	0.195357	0.165623	0.22483	0.124022	0.127804	0.20266	0.115154	0.207877	0.170318	0.14241	0.155321	0.181664	0.0770736	0.205269	0.206573	0.216745	0.206703	0.136281	0.164319	0.20892	0.149713	0.206051	0.209572	0.13602	0.216875	0.12976	0.143323	0.12011	0.196792	0.268258	0.138498	0.198487	0.134977	0.216745	0.141497	0.228221	0.225743	0.13928
822	GLAB766	WAB0029335	0.172014	0.247131	0.152061	0.160929	0.190662	0.186489	0.158842	0.196531	0.238524	0.175404	0.158059	0.206834	0.200835	0.200965	0.188967	0.178925	0.18362	0.158972	0.14867	0.156625	0.161059	0.205008	0.170709	0.180621	0.201748	0.186359	0.192619	0.1518	0.191054	0.162885	0.190662	0.167188	0.195227	0.179708	0.200835	0.147757	0.195357	0.163146	0.245696	0.167188	0.187272	0.155973	0.178273	0.223787	0.196009	0.206182	0.220396
823	GLAB803	WAB0009194	0.154408	0.235655	0.13615	0.143453	0.164841	0.162624	0.128717	0.17084	0.21831	0.155842	0.126891	0.191445	0.172014	0.175274	0.172014	0.152973	0.162624	0.137976	0.129499	0.138237	0.118414	0.176056	0.154799	0.162754	0.18349	0.162493	0.165102	0.129369	0.172535	0.138498	0.166275	0.153886	0.171101	0.174752	0.169927	0.12337	0.169927	0.160929	0.230699	0.134194	0.164189	0.134194	0.161059	0.19614	0.178665	0.190662	0.193792
824	GLAB843	WAB0029023	0.159364	0.236437	0.141628	0.142671	0.167971	0.166797	0.137454	0.181534	0.218571	0.155842	0.124413	0.191836	0.179577	0.179969	0.173318	0.160798	0.167058	0.141367	0.136281	0.140063	0.108112	0.18362	0.156755	0.164841	0.18988	0.17084	0.171361	0.137585	0.172796	0.145409	0.165232	0.158581	0.18023	0.176839	0.178273	0.131716	0.1741	0.166145	0.230569	0.144366	0.170188	0.139932	0.169666	0.20266	0.185055	0.194575	0.200574
825	GLAB886	WAB0024120	0.184664	0.24048	0.175274	0.173709	0.195618	0.194966	0.17397	0.217527	0.239306	0.179577	0.178273	0.215962	0.220527	0.215962	0.20253	0.196792	0.193401	0.170057	0.171231	0.17736	0.172014	0.219744	0.136672	0.132629	0.217919	0.191967	0.212572	0.169666	0.200704	0.178665	0.194314	0.146583	0.215702	0.156495	0.219484	0.165102	0.210616	0.130282	0.239958	0.184794	0.19627	0.170449	0.132499	0.239828	0.178534	0.212702	0.235263
826	GLAB991	WAB0029372	0.140063	0.206573	0.139411	0.0997653	0.100287	0.111894	0.137194	0.182577	0.175404	0.116719	0.158972	0.176056	0.178013	0.178143	0.146453	0.157407	0.108372	0.118545	0.132629	0.144236	0.155842	0.192097	0.179838	0.182968	0.165102	0.112285	0.171231	0.143453	0.111633	0.148018	0.121022	0.178273	0.181273	0.192488	0.181794	0.133542	0.172926	0.171883	0.195357	0.146453	0.0961137	0.136411	0.191315	0.205529	0.141367	0.170709	0.202139
827	GLAB1516	WAB0029239	0.18349	0.244131	0.162363	0.174752	0.192097	0.194966	0.168623	0.206442	0.238132	0.184664	0.176317	0.219223	0.209181	0.207486	0.185968	0.191184	0.195488	0.171622	0.159755	0.165754	0.174622	0.209311	0.155973	0.163798	0.206573	0.201487	0.203834	0.165493	0.2024	0.174622	0.192097	0.159233	0.206442	0.181664	0.209963	0.163406	0.200835	0.161841	0.246609	0.1771	0.195879	0.169536	0.155712	0.233177	0.162102	0.213093	0.22783
828	GLAB716	WAB0029150	0.143323	0.227439	0.0796818	0.131716	0.156886	0.140584	0.0899844	0.13602	0.213745	0.139541	0.128978	0.176578	0.127673	0.127934	0.147887	0.112676	0.149322	0.121805	0.0952008	0.0989828	0.135107	0.117371	0.159885	0.161711	0.171883	0.154278	0.121414	0.111372	0.154669	0.0984611	0.157277	0.160016	0.134716	0.167319	0.128065	0.0948096	0.122066	0.149322	0.223005	0.0942879	0.147105	0.0916797	0.167449	0.151017	0.178404	0.174361	0.147105
829	GLAB739	WAB0029168	0.167319	0.242175	0.140975	0.157538	0.185576	0.173448	0.146844	0.182577	0.233307	0.163276	0.139932	0.203834	0.184142	0.184272	0.189489	0.162754	0.17736	0.146714	0.142671	0.140454	0.139019	0.18662	0.169014	0.18023	0.198226	0.174883	0.18036	0.110981	0.181534	0.145409	0.187011	0.173709	0.181794	0.183751	0.185446	0.138628	0.178795	0.168884	0.24048	0.151539	0.177752	0.139671	0.179969	0.20879	0.205529	0.200574	0.204877
830	GLAB767	WAB0032300	0.159494	0.233307	0.131847	0.153104	0.181794	0.1741	0.130803	0.103286	0.226526	0.162754	0.157147	0.197574	0.148931	0.122718	0.177621	0.126761	0.179447	0.144236	0.121805	0.140454	0.163276	0.161841	0.172144	0.176317	0.184142	0.17397	0.125065	0.148539	0.181664	0.140715	0.178404	0.153625	0.100809	0.183751	0.126239	0.127413	0.13302	0.155451	0.242306	0.128586	0.173448	0.127673	0.176317	0.148931	0.195749	0.194184	0.146062
831	GLAB806	WAB0002039	0.193792	0.253912	0.177491	0.176448	0.194444	0.198487	0.18036	0.226787	0.239697	0.19314	0.18023	0.221309	0.226135	0.226004	0.193792	0.210485	0.19301	0.177491	0.1771	0.182447	0.179056	0.223787	0.163928	0.163928	0.219353	0.1994	0.224178	0.184533	0.207877	0.186359	0.194053	0.15832	0.226265	0.173318	0.230569	0.177491	0.221179	0.161059	0.232786	0.194575	0.195097	0.184664	0.163537	0.251956	0.150365	0.222483	0.247653
832	GLAB844	WAB0029027	0.137063	0.203965	0.130021	0.102374	0.109025	0.112415	0.12989	0.172144	0.176708	0.11698	0.145409	0.171622	0.1741	0.173448	0.145279	0.150887	0.109155	0.114371	0.121414	0.13302	0.141628	0.18349	0.16471	0.173318	0.15819	0.11385	0.164971	0.128586	0.111633	0.133803	0.119197	0.161841	0.170318	0.179447	0.176187	0.122848	0.167058	0.160146	0.196401	0.137585	0.104982	0.127152	0.175665	0.201487	0.136541	0.162754	0.197705
833	GLAB898	WAB0024052	0.142801	0.165232	0.17723	0.162493	0.175926	0.185837	0.176969	0.217397	0.170318	0.169275	0.185185	0.12963	0.22144	0.219744	0.169275	0.200574	0.182707	0.16471	0.171622	0.175926	0.193792	0.220136	0.20253	0.205921	0.118284	0.179447	0.216614	0.176969	0.183359	0.18036	0.151148	0.198096	0.215832	0.211398	0.21518	0.166797	0.211789	0.196792	0.170579	0.188054	0.17397	0.176317	0.212311	0.244131	0.221831	0.158842	0.240871
834	GLAB655	WAB0029355	0.121414	0.199791	0.0815076	0.105764	0.13602	0.130151	0.0609024	0.118284	0.186098	0.120762	0.119327	0.162363	0.119457	0.115676	0.139802	0.0980699	0.134324	0.103938	0.0719875	0.0953312	0.121283	0.128586	0.146583	0.15493	0.150756	0.132629	0.112024	0.0953312	0.134324	0.0953312	0.143192	0.143714	0.117893	0.161581	0.114632	0.0131716	0.112024	0.132629	0.206573	0.0826813	0.131977	0.0699009	0.153104	0.142149	0.156755	0.151669	0.138106
835	GLAB2265	WAB0032461	0.131195	0.220396	0.0871153	0.117893	0.151278	0.141758	0.0928534	0.12011	0.202921	0.133672	0.123109	0.169536	0.114111	0.122327	0.152191	0.102113	0.142932	0.109677	0.0863328	0.107199	0.127804	0.127804	0.155842	0.162624	0.163667	0.147366	0.107851	0.107981	0.146714	0.0952008	0.152061	0.161189	0.119197	0.171231	0.121805	0.0815076	0.115415	0.146322	0.21531	0.0895931	0.146583	0.0871153	0.167058	0.147626	0.174752	0.165623	0.143845
836	GLAB2284	WAB0030307	0.135759	0.217136	0.0854199	0.122979	0.146714	0.130673	0.0770736	0.099374	0.202791	0.129369	0.127021	0.174883	0.0745957	0.0859416	0.151539	0.0685968	0.141497	0.114111	0.0787689	0.0984611	0.132107	0.12337	0.160407	0.170579	0.167188	0.143062	0.0745957	0.108894	0.143453	0.0980699	0.153104	0.162493	0.0989828	0.1741	0.0912885	0.0782473	0.0782473	0.152713	0.219875	0.00925926	0.134585	0.0738132	0.174491	0.105373	0.173709	0.161841	0.103156
837	GLAB2300	WAB0029215	0.162233	0.230438	0.152321	0.158059	0.18675	0.178534	0.151539	0.194575	0.22457	0.162102	0.161581	0.198226	0.201748	0.19927	0.182968	0.179838	0.175404	0.1518	0.149843	0.155712	0.161059	0.198878	0.133672	0.139802	0.186359	0.179186	0.192488	0.151017	0.182707	0.159103	0.176448	0.100548	0.194575	0.139541	0.199139	0.14554	0.190532	0.131064	0.233829	0.165493	0.177752	0.155842	0.137063	0.221831	0.191445	0.194053	0.217788
838	GLAB937	WAB0024084	0.172144	0.229134	0.156755	0.161972	0.184403	0.178795	0.155712	0.200965	0.223266	0.167319	0.166406	0.203965	0.204356	0.202139	0.188967	0.184011	0.181925	0.151408	0.154799	0.166145	0.165363	0.2024	0.137846	0.13615	0.190271	0.177621	0.197183	0.155321	0.18675	0.162493	0.180882	0.132629	0.199531	0.109546	0.203573	0.152582	0.195488	0.14554	0.233829	0.171492	0.181012	0.160146	0.139671	0.226787	0.18349	0.203965	0.222744
839	GLAB2127	WAB0001541	0.191445	0.275822	0.143453	0.178665	0.203965	0.189228	0.138758	0.102765	0.25952	0.184272	0.181142	0.225613	0.0864632	0.0946792	0.206964	0.0933751	0.203312	0.171361	0.138758	0.155712	0.191445	0.146062	0.212963	0.223135	0.222353	0.201878	0.092723	0.161581	0.202791	0.15519	0.207486	0.216614	0.103026	0.226135	0.090506	0.135629	0.109546	0.203704	0.276343	0.106547	0.192358	0.132629	0.226787	0.0121283	0.226135	0.219092	0.0140845
840	GLAB2147	WAB0020648	0.140975	0.202008	0.161581	0.128195	0.137063	0.141367	0.162102	0.20253	0.188576	0.12989	0.169014	0.162754	0.204225	0.203052	0.166927	0.182316	0.134846	0.122718	0.15519	0.160798	0.165884	0.203182	0.184924	0.18049	0.15193	0.124544	0.195227	0.16132	0.151017	0.158451	0.0893323	0.179186	0.200704	0.199139	0.202921	0.154017	0.197444	0.173839	0.19614	0.168492	0.141106	0.158059	0.189358	0.228091	0.178665	0.172274	0.225483
841	GLAB2164	WAB0029367	0.128717	0.218049	0.0945488	0.118284	0.143323	0.128065	0.0955921	0.137063	0.200965	0.128586	0.10746	0.166275	0.125978	0.125587	0.141628	0.106416	0.137454	0.114632	0.0970266	0.0807251	0.129369	0.135368	0.150235	0.159885	0.160929	0.137846	0.122196	0.0925926	0.147105	0.110459	0.143714	0.148409	0.136281	0.155321	0.128847	0.0924622	0.120762	0.140454	0.214658	0.0957225	0.131195	0.0884194	0.164058	0.152843	0.173448	0.168753	0.149583
842	GLAB2221	WAB0029417	0.175665	0.244131	0.161711	0.146714	0.158712	0.160276	0.166015	0.204095	0.217527	0.159755	0.175796	0.210485	0.199531	0.201487	0.175404	0.184142	0.158059	0.157407	0.154408	0.166797	0.169666	0.210616	0.17097	0.169536	0.204877	0.161189	0.19927	0.165493	0.170579	0.16145	0.162233	0.182186	0.203052	0.188185	0.208659	0.15506	0.195879	0.169536	0.230438	0.169536	0.156886	0.159885	0.167188	0.229134	0.0296035	0.205008	0.225091
843	GLAB2233	WAB0020972	0.124674	0.201617	0.111372	0.0931142	0.116588	0.10133	0.102765	0.144757	0.183099	0.0955921	0.131064	0.157407	0.150235	0.148409	0.140584	0.126109	0.114893	0.0642932	0.0995044	0.11711	0.138758	0.155321	0.153886	0.155712	0.152321	0.110589	0.141367	0.116458	0.106025	0.0942879	0.128326	0.158972	0.143975	0.168232	0.147626	0.103808	0.141758	0.144757	0.191967	0.115936	0.115545	0.105764	0.168232	0.173057	0.15832	0.153886	0.170449
844	GLAB2242	WAB0021361	0.112154	0.185837	0.105373	0.07277	0.0970266	0.0848983	0.104851	0.142149	0.168232	0.0809859	0.122718	0.14554	0.150365	0.145801	0.136802	0.124544	0.0989828	0.057903	0.0982003	0.111894	0.121022	0.161581	0.133542	0.13928	0.14228	0.0902452	0.139541	0.111111	0.103417	0.100417	0.120631	0.137454	0.141367	0.15819	0.148018	0.099374	0.140193	0.133803	0.182968	0.111242	0.100809	0.103678	0.149191	0.173057	0.146974	0.146583	0.169797
845	GLAB708	WAB0029140	0.157016	0.241523	0.110068	0.144627	0.173187	0.157147	0.0988524	0.0788993	0.22483	0.152321	0.155582	0.194053	0.0826813	0.0848983	0.172796	0.0699009	0.165493	0.140715	0.105503	0.123239	0.159364	0.136933	0.18036	0.187793	0.183881	0.166927	0.0888106	0.129369	0.171231	0.123109	0.178013	0.182707	0.077856	0.192227	0.0920709	0.0924622	0.0785081	0.168232	0.244262	0.083855	0.158842	0.0979395	0.191445	0.107981	0.191054	0.182316	0.104199
846	GLAB2273	WAB0015057	0.147366	0.232786	0.0983307	0.140323	0.165102	0.150887	0.105373	0.146322	0.210876	0.148279	0.126109	0.189098	0.13602	0.135889	0.159233	0.117762	0.159103	0.135107	0.10446	0.103808	0.13276	0.136672	0.159885	0.173057	0.181664	0.159364	0.132629	0.12024	0.160537	0.111111	0.163146	0.165232	0.146583	0.176708	0.140193	0.106938	0.132238	0.157277	0.225222	0.0991132	0.151148	0.103938	0.177752	0.159755	0.181142	0.175535	0.155973
847	GLAB2286	WAB0032273	0.163276	0.237741	0.136411	0.147366	0.171883	0.166797	0.135629	0.173057	0.219875	0.157407	0.130151	0.194444	0.173448	0.166145	0.178534	0.149583	0.16784	0.14254	0.131586	0.140323	0.0892019	0.175535	0.154538	0.163276	0.189489	0.169797	0.16458	0.132499	0.174883	0.141888	0.157407	0.1488	0.172274	0.172144	0.174752	0.130412	0.160276	0.153365	0.225222	0.136802	0.167449	0.133542	0.157147	0.196401	0.175926	0.195357	0.193662
848	GLAB2302	WAB0009221	0.136933	0.207225	0.146062	0.0924622	0.0851591	0.0915493	0.147366	0.187533	0.161972	0.0945488	0.159494	0.176839	0.189228	0.187533	0.149322	0.16471	0.092723	0.110198	0.134455	0.145018	0.168623	0.199661	0.174883	0.177491	0.176969	0.0950704	0.179577	0.149452	0.0890715	0.146062	0.132368	0.177491	0.185968	0.198487	0.191575	0.13615	0.181664	0.173448	0.181925	0.151408	0.0918101	0.144627	0.195879	0.21218	0.15819	0.16458	0.20892
849	GLAB1527	WAB0036833	0.152321	0.233177	0.0915493	0.135107	0.160407	0.144627	0.102504	0.139932	0.217788	0.146714	0.146453	0.181534	0.136541	0.134585	0.16758	0.121153	0.15819	0.124935	0.102374	0.119718	0.151278	0.137454	0.177491	0.177491	0.17723	0.159885	0.124935	0.127934	0.161059	0.0648148	0.172535	0.176578	0.139802	0.182838	0.131586	0.10746	0.135237	0.164841	0.232916	0.104721	0.154538	0.101591	0.184272	0.152843	0.188445	0.18023	0.151278
850	GLAB2196	WAB0001510	0.170709	0.250391	0.120631	0.156103	0.182968	0.166145	0.115415	0.0774648	0.236959	0.164319	0.162493	0.203573	0.0952008	0.013302	0.183099	0.0757694	0.18023	0.148539	0.115806	0.131847	0.168492	0.124544	0.19301	0.198487	0.196401	0.178795	0.0751174	0.140715	0.18049	0.138106	0.190141	0.196922	0.0753782	0.204877	0.0888106	0.115154	0.0289515	0.186098	0.252999	0.0886802	0.169275	0.105373	0.206051	0.0961137	0.201878	0.198618	0.0938967
851	GLAB2132	WAB0020209	0.137324	0.224048	0.0721179	0.126109	0.153495	0.137715	0.0893323	0.113067	0.209051	0.138758	0.132499	0.173839	0.096505	0.0997653	0.146062	0.0824204	0.147235	0.120892	0.0892019	0.0937663	0.131977	0.116328	0.160929	0.168492	0.169014	0.151148	0.0832029	0.108633	0.151278	0.0958529	0.161189	0.163798	0.111763	0.16758	0.112415	0.0907668	0.0954617	0.1488	0.223266	0.0616849	0.140845	0.0792906	0.167971	0.127543	0.174491	0.167319	0.123761
852	GLAB2234	WAB0025945	0.139671	0.209572	0.137324	0.088289	0.0783777	0.0672926	0.137194	0.179056	0.17397	0.0884194	0.156495	0.179838	0.179969	0.180621	0.156234	0.156495	0.086724	0.10433	0.125456	0.143062	0.167058	0.195879	0.17084	0.175535	0.173187	0.0773344	0.171622	0.144105	0.0884194	0.135759	0.124413	0.175796	0.177752	0.191836	0.184142	0.130543	0.176056	0.168623	0.19301	0.144757	0.0923318	0.13615	0.18662	0.207877	0.155451	0.171753	0.203965
853	GLAB709	WAB0029155	0.183229	0.26578	0.125587	0.171231	0.201487	0.183099	0.138367	0.139671	0.250522	0.18362	0.169536	0.217136	0.125848	0.12337	0.197444	0.118023	0.198226	0.163276	0.137715	0.150626	0.18362	0.0653365	0.204747	0.207094	0.203965	0.197314	0.137063	0.16471	0.200052	0.142932	0.204486	0.210094	0.13915	0.21192	0.132368	0.139411	0.115154	0.19001	0.26252	0.139019	0.188445	0.131586	0.216223	0.149713	0.219484	0.218701	0.145801
854	GLAB2274	WAB0001576	0.191706	0.27843	0.144497	0.181534	0.206834	0.191575	0.140323	0.102895	0.262389	0.187402	0.184011	0.228221	0.0854199	0.0942879	0.207746	0.0954617	0.204356	0.174231	0.139411	0.158059	0.193792	0.146583	0.215832	0.225743	0.225483	0.203965	0.0918101	0.162363	0.205138	0.155973	0.210355	0.218701	0.103156	0.229786	0.0919405	0.137976	0.108894	0.205008	0.278169	0.107329	0.194966	0.13289	0.229656	0.0143453	0.22796	0.221179	0.0163015
855	GLAB2288	WAB0032258	0.189358	0.171492	0.226656	0.190402	0.200443	0.211007	0.222222	0.262128	0.146974	0.201095	0.232003	0.174752	0.265649	0.262389	0.197966	0.244262	0.209963	0.197835	0.217397	0.22796	0.235524	0.271648	0.240219	0.239176	0.172014	0.203312	0.258998	0.224309	0.20892	0.221049	0.203834	0.248305	0.261867	0.251435	0.26278	0.213485	0.254173	0.244131	0.153886	0.230699	0.196009	0.222353	0.25	0.291732	0.248435	0.186098	0.287428
856	GLAB2304	WAB0001782	0.116719	0.200443	0.0704225	0.10746	0.127282	0.116458	0.0646844	0.10772	0.18675	0.108242	0.116458	0.155973	0.112546	0.111894	0.138106	0.0869849	0.121805	0.0978091	0.0160407	0.0972874	0.12011	0.125587	0.144627	0.151408	0.146453	0.121283	0.100156	0.0933751	0.1235	0.084507	0.133151	0.141497	0.106677	0.163276	0.112024	0.0644236	0.106286	0.134846	0.197053	0.0752478	0.123239	0.0619457	0.156364	0.138628	0.152713	0.152321	0.134324
857	GLAB1515	WAB0032761	0.124283	0.196792	0.114632	0.0848983	0.104721	0.096505	0.114371	0.153234	0.176187	0.0873761	0.13276	0.158451	0.157538	0.156364	0.145279	0.133803	0.106416	0.0632499	0.107199	0.123239	0.138758	0.168492	0.150496	0.15506	0.150887	0.100548	0.146974	0.118023	0.102504	0.109416	0.129238	0.15519	0.152452	0.170709	0.156234	0.108112	0.148931	0.148279	0.185576	0.121544	0.10759	0.112415	0.166145	0.182316	0.160146	0.155582	0.179056
858	GLAB2182	WAB0001478	0.183359	0.267475	0.13615	0.172144	0.196922	0.182447	0.132499	0.0967658	0.254304	0.179838	0.170709	0.218571	0.0828117	0.0888106	0.197053	0.084507	0.196531	0.163537	0.130021	0.147105	0.182838	0.13615	0.206442	0.215832	0.215832	0.195879	0.0813771	0.155321	0.194705	0.148409	0.199661	0.209833	0.0967658	0.219353	0.0871153	0.128847	0.103286	0.197966	0.271127	0.100809	0.185316	0.122979	0.21844	0.0316901	0.218832	0.213876	0.032603
859	GLAB2133	WAB0001645	0.165102	0.247653	0.124674	0.150496	0.180751	0.170188	0.115806	0.0149974	0.229525	0.161581	0.156886	0.201095	0.096505	0.0779864	0.186098	0.0730308	0.172796	0.140193	0.108112	0.134846	0.166797	0.145931	0.186881	0.196531	0.191836	0.175013	0.0718571	0.141888	0.178534	0.127021	0.185316	0.189228	0.0134324	0.208659	0.0739437	0.115545	0.0881586	0.18049	0.246088	0.100287	0.174361	0.107981	0.201487	0.0998957	0.202008	0.194314	0.0972874
860	GLAB2223	WAB0013357	0.140323	0.223135	0.109285	0.124413	0.152713	0.141236	0.107199	0.147887	0.209442	0.142019	0.117762	0.178273	0.140715	0.14241	0.151148	0.118805	0.152973	0.121283	0.109937	0.112676	0.118414	0.148931	0.142801	0.151148	0.170449	0.150756	0.137715	0.113328	0.152452	0.121414	0.153495	0.145018	0.147105	0.153104	0.139671	0.110068	0.136802	0.138237	0.212572	0.109677	0.13915	0.109416	0.157407	0.166275	0.175926	0.176317	0.163537
861	GLAB729	WAB0030251	0.135759	0.21831	0.0875065	0.122196	0.147235	0.130151	0.077856	0.100548	0.20253	0.129369	0.127282	0.1741	0.0753782	0.0880282	0.151539	0.0706834	0.140454	0.114111	0.0813771	0.0979395	0.130673	0.124152	0.159885	0.168492	0.166927	0.14254	0.0758999	0.108633	0.143453	0.0984611	0.153365	0.16145	0.0997653	0.173318	0.0938967	0.0786385	0.0798122	0.15193	0.218571	0.00795514	0.134846	0.0751174	0.173448	0.106416	0.173448	0.162102	0.105243
862	GLAB2291	WAB0032593	0.13915	0.208007	0.124022	0.130021	0.16145	0.153625	0.126891	0.169666	0.205269	0.138367	0.138367	0.181403	0.173709	0.172014	0.16132	0.150496	0.156755	0.127934	0.123631	0.132368	0.133412	0.176317	0.121283	0.135107	0.166667	0.155842	0.165232	0.12663	0.159885	0.132368	0.159103	0.109025	0.168623	0.136411	0.169014	0.119849	0.165493	0.110068	0.215571	0.137715	0.155451	0.130412	0.135237	0.198878	0.171883	0.175274	0.194444
863	GLAB2307	WAB0021794	0.131586	0.203312	0.141497	0.0869849	0.0925926	0.0950704	0.138367	0.181142	0.171361	0.0970266	0.16145	0.168884	0.185185	0.183229	0.147235	0.160407	0.0628586	0.103547	0.128326	0.142019	0.164189	0.192227	0.176317	0.174752	0.168492	0.071205	0.176056	0.143584	0.0918101	0.141497	0.129369	0.178665	0.180099	0.188706	0.188054	0.128195	0.176578	0.169145	0.187793	0.146583	0.0935055	0.135107	0.187533	0.207877	0.161189	0.162102	0.204095
864	GLAB2155	WAB0020739	0.139411	0.204486	0.143062	0.0914189	0.0873761	0.0876369	0.142932	0.175404	0.176578	0.0919405	0.156495	0.179317	0.181012	0.185055	0.15193	0.16145	0.079421	0.103286	0.13302	0.143584	0.169536	0.19614	0.176056	0.17736	0.174622	0.0885498	0.172014	0.146192	0.0932446	0.135759	0.131064	0.18023	0.174883	0.197053	0.184142	0.134455	0.178925	0.170449	0.188967	0.144105	0.100156	0.140845	0.194314	0.210355	0.170057	0.157407	0.206573
865	GLAB2224	WAB0029221	0.142801	0.218701	0.119197	0.131064	0.156495	0.151017	0.124804	0.159233	0.211398	0.139671	0.1265	0.178273	0.157538	0.159233	0.162233	0.138237	0.157538	0.126891	0.116067	0.12011	0.119849	0.163667	0.148148	0.162754	0.172014	0.151148	0.154278	0.119849	0.160407	0.130803	0.150365	0.151408	0.157929	0.17084	0.158712	0.113067	0.152321	0.145931	0.223787	0.127804	0.155712	0.11711	0.159494	0.184924	0.176708	0.182447	0.182707
866	GLAB2246	WAB0032367	0.11724	0.189489	0.110198	0.0833333	0.104199	0.0894627	0.108372	0.147496	0.173448	0.0871153	0.127804	0.152973	0.154147	0.151408	0.138106	0.128065	0.10133	0.0573813	0.10433	0.116197	0.135759	0.163537	0.148148	0.15519	0.144366	0.100678	0.14254	0.113328	0.103417	0.105503	0.122979	0.148409	0.146714	0.166015	0.149974	0.105243	0.145279	0.14228	0.184794	0.116849	0.104199	0.106677	0.163537	0.1771	0.154408	0.146192	0.173839
867	GLAB772	WAB0029247	0.191967	0.239306	0.179969	0.177752	0.202921	0.198487	0.180882	0.224178	0.233438	0.18662	0.188445	0.215702	0.226526	0.226395	0.211789	0.206182	0.199661	0.174752	0.176448	0.18049	0.174752	0.226787	0.149061	0.137715	0.217658	0.194314	0.223787	0.175535	0.207094	0.184924	0.198357	0.141367	0.223526	0.0782473	0.225483	0.179447	0.219614	0.154017	0.242045	0.194966	0.199139	0.186098	0.137063	0.248435	0.195879	0.216745	0.244392
868	GLAB2277	WAB0001504	0.168753	0.248957	0.118414	0.154147	0.181273	0.16445	0.112415	0.0765519	0.235524	0.162624	0.160276	0.203182	0.0931142	0.0130412	0.182186	0.0738132	0.178273	0.146844	0.113589	0.12963	0.16758	0.123109	0.191836	0.197314	0.195488	0.17736	0.074987	0.139541	0.178795	0.134846	0.188967	0.196009	0.0751174	0.201878	0.0875065	0.112937	0.027517	0.185446	0.251826	0.0872457	0.16758	0.102374	0.203312	0.092723	0.202269	0.195879	0.0910277
869	GLAB2294	WAB0024059	0.177752	0.227308	0.163928	0.163146	0.192097	0.18675	0.159494	0.204356	0.238132	0.175796	0.175535	0.206182	0.209703	0.209311	0.191315	0.186489	0.188576	0.163667	0.159364	0.163667	0.162885	0.207616	0.104069	0.108894	0.199922	0.189489	0.202008	0.162102	0.194053	0.167058	0.187793	0.114371	0.203052	0.141628	0.206834	0.156886	0.20266	0.135498	0.238002	0.172144	0.186228	0.164841	0.0974178	0.231351	0.173578	0.211007	0.227569
870	GLAB2102	WAB0032473	0.130151	0.152191	0.158451	0.139019	0.153365	0.160016	0.160276	0.195749	0.158842	0.151148	0.176187	0.158581	0.203443	0.199661	0.14867	0.175274	0.15832	0.144105	0.152321	0.159494	0.171492	0.214397	0.179447	0.184794	0.151539	0.159103	0.193662	0.158581	0.165754	0.161841	0.156364	0.176708	0.19627	0.190402	0.200574	0.151669	0.192488	0.174622	0.169536	0.165623	0.156886	0.156495	0.194053	0.225874	0.201356	0.171101	0.222613
871	GLAB2135	WAB0029407	0.125456	0.202269	0.130673	0.108503	0.111502	0.110589	0.137454	0.184142	0.173448	0.123631	0.158972	0.165232	0.182968	0.178404	0.0890715	0.157668	0.121022	0.123239	0.137063	0.142149	0.167058	0.187924	0.185837	0.18362	0.168884	0.120631	0.171753	0.144757	0.104721	0.146583	0.151017	0.184533	0.183359	0.188837	0.180621	0.135498	0.172796	0.170057	0.185707	0.143845	0.0972874	0.139932	0.192358	0.207225	0.167449	0.166927	0.203443
872	GLAB2156	WAB0029292	0.166145	0.228221	0.1518	0.152321	0.1771	0.175404	0.153625	0.192749	0.214267	0.162363	0.156886	0.200574	0.194966	0.19614	0.185316	0.174361	0.175143	0.154669	0.150626	0.148931	0.158451	0.195488	0.122979	0.132368	0.195749	0.174752	0.192227	0.147626	0.182186	0.15519	0.176187	0.151278	0.19301	0.164189	0.195879	0.150235	0.18975	0.123761	0.221961	0.162624	0.174883	0.151669	0.137715	0.217397	0.172014	0.198357	0.212833
873	GLAB2225	WAB0001929	0.147626	0.228873	0.0975483	0.13302	0.160146	0.143323	0.0897235	0.0854199	0.214919	0.14241	0.14228	0.182316	0.0839854	0.0572509	0.162102	0.060772	0.15819	0.124674	0.0888106	0.113459	0.145801	0.124413	0.172274	0.17736	0.176056	0.156234	0.0748565	0.119718	0.15819	0.113719	0.167058	0.175665	0.0835942	0.182316	0.0944184	0.0938967	0.0554251	0.16458	0.229134	0.0661189	0.146974	0.086072	0.184011	0.101982	0.184011	0.177882	0.0992436
874	GLAB780	WAB0029267	0.174231	0.232264	0.152061	0.152321	0.176578	0.172796	0.153365	0.192488	0.222222	0.167058	0.122587	0.200443	0.193662	0.195357	0.187924	0.175665	0.178534	0.153234	0.152191	0.142932	0.147366	0.191836	0.137324	0.14567	0.200965	0.182838	0.190402	0.135498	0.185055	0.153756	0.173057	0.152843	0.192227	0.160668	0.194705	0.140323	0.188706	0.135368	0.231873	0.15819	0.176187	0.149061	0.141888	0.21192	0.169405	0.205269	0.208399
875	GLAB2279	WAB0032599	0.179969	0.239176	0.165102	0.160407	0.185185	0.181142	0.162493	0.2024	0.232525	0.168884	0.169666	0.211007	0.206964	0.203182	0.201226	0.185316	0.183229	0.162233	0.157147	0.163798	0.163015	0.208007	0.0736828	0.0796818	0.210616	0.181012	0.200574	0.162493	0.183881	0.166406	0.187924	0.134846	0.20266	0.140323	0.20879	0.15493	0.197314	0.130673	0.239437	0.171492	0.182968	0.162885	0.0890715	0.231612	0.18023	0.210876	0.2277
876	GLAB2297	WAB0002112	0.12976	0.207225	0.121153	0.0922014	0.0989828	0.102243	0.129238	0.16771	0.169927	0.106155	0.14554	0.164189	0.167449	0.16758	0.144105	0.144497	0.102243	0.106938	0.118153	0.125848	0.149322	0.184142	0.162493	0.169275	0.161059	0.101069	0.160537	0.122718	0.0945488	0.130803	0.125848	0.165102	0.165363	0.181403	0.172666	0.12011	0.160407	0.157407	0.188967	0.132499	0.088289	0.121283	0.174883	0.195097	0.135629	0.166015	0.190793
877	GLAB2309	WAB0001574	0.19314	0.279082	0.145931	0.181664	0.207486	0.192227	0.140845	0.103808	0.263563	0.187533	0.183359	0.228612	0.0858112	0.0957225	0.207746	0.0950704	0.205269	0.174883	0.141628	0.157407	0.193923	0.148539	0.217006	0.226656	0.225613	0.204356	0.0916797	0.164319	0.205269	0.158712	0.211268	0.22144	0.103026	0.230438	0.0918101	0.138106	0.110459	0.207225	0.279082	0.108503	0.194836	0.133803	0.229786	0.0123891	0.22796	0.221831	0.0164319
878	GLAB1563	WAB0017289	0.1265	0.212572	0.0152582	0.119979	0.143714	0.130673	0.0803338	0.131977	0.201095	0.128847	0.122718	0.166406	0.121153	0.122066	0.135498	0.102374	0.144366	0.114241	0.0755086	0.0938967	0.130803	0.126891	0.154799	0.160668	0.160407	0.143192	0.115284	0.10433	0.146192	0.0952008	0.149061	0.153365	0.131195	0.157538	0.125065	0.0832029	0.119066	0.144236	0.217397	0.088289	0.133933	0.077204	0.166406	0.148539	0.164319	0.165102	0.144757
879	GLAB2082	WAB0009222	0.107068	0.19927	0.119197	0.0992436	0.114371	0.112415	0.116328	0.159103	0.180621	0.113459	0.137194	0.156234	0.164189	0.163537	0.133412	0.140193	0.115806	0.105634	0.112024	0.12337	0.146714	0.173839	0.156103	0.160537	0.142019	0.111242	0.156495	0.119979	0.124283	0.121805	0.128717	0.155712	0.157538	0.174231	0.160276	0.106677	0.157407	0.152191	0.193662	0.129499	0.105373	0.116458	0.16771	0.185968	0.155842	0.153886	0.181925
880	GLAB2136	WAB0001578	0.144236	0.221961	0.116719	0.130021	0.157668	0.152061	0.123891	0.155451	0.204617	0.145018	0.108764	0.178534	0.152973	0.154669	0.160276	0.135889	0.153756	0.124413	0.116067	0.119457	0.108503	0.151669	0.154408	0.162754	0.171883	0.154278	0.150235	0.115154	0.163537	0.120762	0.154669	0.157147	0.153495	0.172796	0.151148	0.111502	0.151017	0.147626	0.217006	0.125717	0.153365	0.116328	0.169797	0.174622	0.173839	0.176708	0.171753
881	GLAB2158	WAB0029405	0.115806	0.199139	0.0693792	0.105503	0.125456	0.116719	0.0665102	0.109677	0.185185	0.108112	0.115154	0.155712	0.114111	0.112415	0.13602	0.0885498	0.121414	0.0954617	0.0131716	0.0972874	0.117762	0.125587	0.142019	0.1488	0.14567	0.120892	0.100156	0.0938967	0.1235	0.084507	0.132629	0.140193	0.108503	0.160668	0.113328	0.0649452	0.106808	0.134324	0.197314	0.0757694	0.122196	0.0619457	0.154538	0.139671	0.150887	0.1518	0.136411
882	GLAB2212	WAB0029218	0.216875	0.261215	0.19314	0.192097	0.208268	0.209963	0.198357	0.236698	0.256521	0.205008	0.19927	0.232916	0.242567	0.24061	0.206964	0.221179	0.206573	0.194444	0.194836	0.198618	0.19301	0.239958	0.185316	0.182447	0.236828	0.214267	0.234611	0.199661	0.217527	0.201095	0.207877	0.187141	0.235916	0.197574	0.242175	0.188967	0.236307	0.159624	0.264085	0.210224	0.21518	0.197705	0.178795	0.263693	0.161059	0.237611	0.259651
883	GLAB813	WAB0029091	0.127673	0.209833	0.0427752	0.11711	0.147105	0.127543	0.0765519	0.126369	0.199922	0.131064	0.122327	0.169405	0.119718	0.119588	0.14241	0.1012	0.141888	0.112546	0.0704225	0.0869849	0.131195	0.131977	0.152843	0.161711	0.162102	0.139932	0.114893	0.102113	0.146844	0.0937663	0.151539	0.149713	0.125587	0.156103	0.120501	0.0770736	0.116849	0.142801	0.216745	0.0871153	0.134585	0.0725091	0.167188	0.146974	0.166927	0.165232	0.144236
884	GLAB2298	WAB0024109	0.148279	0.232394	0.130803	0.130021	0.155842	0.152321	0.130543	0.166667	0.206182	0.142932	0.110329	0.188445	0.16458	0.167058	0.171883	0.145279	0.15519	0.1265	0.12337	0.119588	0.122848	0.177752	0.163537	0.174752	0.178665	0.157668	0.159494	0.115023	0.163537	0.131977	0.160929	0.165232	0.166927	0.180099	0.162493	0.122718	0.161189	0.156364	0.222092	0.133542	0.154147	0.117762	0.1771	0.189358	0.181273	0.182968	0.186359
885	GLAB2118	WAB0024119	0.187141	0.24048	0.175665	0.175143	0.197314	0.195618	0.173057	0.215571	0.238785	0.178404	0.178143	0.217658	0.219353	0.217136	0.204486	0.198487	0.19288	0.172274	0.171361	0.175143	0.173709	0.220657	0.136672	0.132368	0.215962	0.195749	0.213745	0.17084	0.202921	0.179577	0.194053	0.146974	0.214789	0.157929	0.220396	0.163406	0.21205	0.12963	0.240741	0.184403	0.197444	0.170579	0.132107	0.239697	0.180882	0.212702	0.235655
886	GLAB2141	WAB0030265	0.116067	0.198618	0.0701617	0.106416	0.127021	0.11724	0.0662493	0.10772	0.186228	0.109937	0.11724	0.155973	0.11385	0.111372	0.137846	0.0856807	0.122196	0.0980699	0.0168232	0.0962441	0.120892	0.124544	0.143453	0.151669	0.145149	0.122848	0.0996348	0.0944184	0.124022	0.0834637	0.13289	0.142019	0.106938	0.161972	0.115154	0.066771	0.106547	0.13615	0.197314	0.0742045	0.123109	0.0619457	0.156625	0.139019	0.15193	0.152321	0.135368
887	GLAB2214	WAB0021489	0.153625	0.182055	0.16458	0.149452	0.162493	0.16758	0.161972	0.200183	0.168623	0.154278	0.172796	0.126369	0.204877	0.202139	0.166145	0.182707	0.166536	0.147105	0.15819	0.16771	0.179056	0.204356	0.195879	0.193271	0.134846	0.164058	0.197966	0.16771	0.16445	0.166015	0.153104	0.188967	0.19927	0.204225	0.198357	0.153104	0.195749	0.189098	0.169927	0.171492	0.16145	0.160537	0.205399	0.226526	0.203834	0.156103	0.223005
888	GLAB2230	WAB0007983	0.128717	0.198878	0.125717	0.0907668	0.0902452	0.0747261	0.125065	0.165493	0.181142	0.0208659	0.146714	0.165493	0.165102	0.166536	0.150756	0.142671	0.0944184	0.0869849	0.11398	0.134455	0.156755	0.179708	0.159624	0.165623	0.164189	0.0785081	0.154538	0.133412	0.0884194	0.125587	0.126239	0.167188	0.16445	0.178273	0.168492	0.118545	0.159624	0.154017	0.187272	0.130412	0.102243	0.123761	0.179969	0.191184	0.162363	0.157929	0.187402
889	GLAB902	WAB0024054	0.152452	0.21192	0.144888	0.152321	0.176708	0.172405	0.147496	0.192097	0.216875	0.15519	0.158581	0.192358	0.190923	0.193923	0.175926	0.172405	0.168753	0.149583	0.147887	0.150365	0.156495	0.195879	0.141367	0.151669	0.175796	0.170579	0.185576	0.149583	0.174231	0.154278	0.171622	0.121674	0.191315	0.134977	0.190141	0.141497	0.188967	0.140584	0.229786	0.158059	0.172144	0.152061	0.144236	0.218049	0.184272	0.190271	0.214006
890	GLAB2281	WAB0024086	0.186098	0.236307	0.175665	0.17736	0.200965	0.197183	0.178795	0.219223	0.241654	0.185185	0.190402	0.214528	0.221961	0.224178	0.205921	0.199531	0.195879	0.177491	0.173187	0.172274	0.181534	0.22457	0.141367	0.144366	0.209181	0.194184	0.217397	0.173318	0.199791	0.183751	0.196401	0.137715	0.217136	0.161581	0.22144	0.173839	0.216093	0.133542	0.242306	0.18675	0.193532	0.178925	0.141888	0.242045	0.195227	0.212963	0.239306
891	GLAB2299	WAB0032386	0.140454	0.203704	0.141758	0.0937663	0.0907668	0.0886802	0.143192	0.175143	0.177621	0.0955921	0.15519	0.179056	0.179969	0.185055	0.151148	0.160146	0.0807251	0.103547	0.132238	0.141758	0.169014	0.196401	0.176839	0.179447	0.173318	0.0895931	0.170709	0.146974	0.0961137	0.134455	0.128717	0.179969	0.173578	0.19627	0.183099	0.135237	0.178925	0.170449	0.188967	0.143323	0.0998957	0.140584	0.195097	0.209963	0.168492	0.158842	0.206051
892	GLAB2126	WAB0009245	0.164971	0.248957	0.124283	0.149843	0.180621	0.170057	0.114111	0.0123891	0.230177	0.160929	0.159755	0.200704	0.0984611	0.0766823	0.185185	0.0731612	0.172666	0.139541	0.106416	0.134977	0.166927	0.147366	0.189619	0.197966	0.190923	0.174361	0.0715962	0.139671	0.177621	0.127673	0.184142	0.189098	0.01265	0.210094	0.0752478	0.115415	0.0880282	0.180099	0.245175	0.102765	0.173709	0.107851	0.201617	0.103678	0.201356	0.192358	0.0988524
893	GLAB2146	WAB0015009	0.116588	0.206834	0.0952008	0.0989828	0.128586	0.122979	0.090506	0.131195	0.183359	0.115936	0.109546	0.150626	0.131064	0.128065	0.13602	0.113589	0.124544	0.0959833	0.0854199	0.0957225	0.118414	0.133803	0.135237	0.14567	0.150887	0.121935	0.12663	0.0911581	0.128978	0.100156	0.131325	0.14254	0.130673	0.149713	0.132368	0.0826813	0.124022	0.126761	0.200704	0.0992436	0.126369	0.0864632	0.146192	0.157799	0.15519	0.152061	0.154669
894	GLAB2220	WAB0001877	0.158972	0.240871	0.111502	0.145149	0.170188	0.153886	0.101852	0.0640323	0.227308	0.152061	0.152061	0.198878	0.0854199	0.0624674	0.173448	0.0366458	0.167971	0.137846	0.0975483	0.122718	0.158451	0.135498	0.18036	0.189358	0.191445	0.166797	0.0469484	0.130543	0.168101	0.126369	0.179186	0.187793	0.0648148	0.195749	0.0701617	0.102634	0.0768127	0.175665	0.243349	0.0811163	0.158581	0.0892019	0.193792	0.0774648	0.192749	0.189228	0.0747261
895	GLAB2231	WAB0002205	0.146583	0.192488	0.168492	0.160668	0.178013	0.171101	0.169275	0.21518	0.180621	0.175926	0.187402	0.175143	0.211398	0.209703	0.0950704	0.188185	0.180751	0.165493	0.172796	0.174231	0.197314	0.213485	0.21505	0.20879	0.181012	0.187141	0.203182	0.176578	0.179577	0.184142	0.1741	0.206442	0.213615	0.209963	0.207225	0.170318	0.203573	0.200052	0.181664	0.178273	0.171361	0.172535	0.216614	0.228873	0.202791	0.184403	0.226135
896	GLAB28	WAB0020166	0.128978	0.198357	0.12989	0.119588	0.11385	0.130282	0.13602	0.170188	0.190271	0.119066	0.145801	0.157929	0.174231	0.168623	0.162754	0.142932	0.128065	0.12011	0.12337	0.131325	0.16132	0.184403	0.169275	0.171883	0.154799	0.13276	0.163146	0.125587	0.125196	0.137324	0.136933	0.162363	0.16784	0.183229	0.172144	0.126891	0.163015	0.164841	0.198226	0.139019	0.122457	0.1235	0.18049	0.19288	0.162363	0.156886	0.190141
897	GLAB2089	WAB0001421	0.129238	0.205921	0.129499	0.122196	0.140454	0.149974	0.126109	0.169797	0.202008	0.134064	0.136933	0.159494	0.170579	0.169405	0.155973	0.152061	0.143975	0.11724	0.125978	0.125587	0.12989	0.181794	0.164058	0.172796	0.154408	0.149061	0.165754	0.124544	0.149452	0.138889	0.14554	0.151408	0.169666	0.171492	0.171622	0.120631	0.163015	0.163928	0.21518	0.135368	0.143192	0.127804	0.175535	0.197966	0.173709	0.162885	0.194184
898	GLAB2268	WAB0015062	0.131064	0.209703	0.0730308	0.118936	0.143714	0.133672	0.0683359	0.121544	0.196922	0.127413	0.125456	0.166667	0.12037	0.118675	0.145149	0.0961137	0.138758	0.105895	0.0791601	0.104069	0.131325	0.127804	0.156103	0.162493	0.160537	0.138758	0.11085	0.102504	0.14254	0.0920709	0.15193	0.149974	0.120762	0.169275	0.122718	0.0693792	0.116328	0.144236	0.215832	0.0862024	0.139671	0.0726395	0.162363	0.148148	0.167058	0.164841	0.143975
899	GLAB150	WAB0032404	0.135629	0.205921	0.130151	0.0966354	0.100809	0.105112	0.13276	0.174231	0.171622	0.111502	0.155321	0.172926	0.171231	0.174231	0.138106	0.149322	0.105764	0.10759	0.12976	0.128326	0.162885	0.188185	0.174622	0.176969	0.165493	0.105243	0.16445	0.138758	0.104199	0.141628	0.135498	0.172796	0.172405	0.18675	0.173057	0.129108	0.167058	0.165363	0.191445	0.138628	0.0957225	0.128456	0.184272	0.197314	0.140975	0.162493	0.194053
900	GLAB223	WAB0001807	0.165754	0.25013	0.125326	0.151148	0.181925	0.170318	0.116458	0.0136933	0.23096	0.163276	0.162233	0.202269	0.0984611	0.0779864	0.186489	0.0742045	0.174491	0.142019	0.109285	0.135759	0.168753	0.1488	0.190402	0.197966	0.192749	0.175665	0.0713354	0.142019	0.179186	0.128978	0.185968	0.191315	0.0130412	0.209833	0.0762911	0.116458	0.088289	0.180621	0.247783	0.103026	0.174491	0.109807	0.201878	0.103417	0.20266	0.194444	0.100156
901	GLAB431	WAB0032498	0.127282	0.200835	0.125065	0.0944184	0.0865936	0.104069	0.127543	0.166406	0.164319	0.103286	0.146453	0.163015	0.167319	0.16771	0.136933	0.141758	0.100417	0.104591	0.117762	0.12963	0.151278	0.181925	0.164189	0.166797	0.155973	0.102113	0.157929	0.126109	0.0963745	0.131716	0.127413	0.16445	0.165102	0.179186	0.169666	0.119979	0.161841	0.156755	0.185446	0.133412	0.086724	0.122457	0.172796	0.193923	0.134064	0.157277	0.190662
902	GLAB1992	WAB0001524	0.171101	0.251304	0.121283	0.158059	0.184664	0.167319	0.115415	0.0775952	0.238393	0.164971	0.163667	0.205008	0.0928534	0.0142149	0.184011	0.075639	0.181142	0.149191	0.116458	0.13302	0.169405	0.123891	0.194444	0.199661	0.198357	0.18023	0.0748565	0.141367	0.181664	0.138237	0.191315	0.197835	0.0765519	0.204617	0.0872457	0.114502	0.0284298	0.188837	0.254956	0.0880282	0.170188	0.104982	0.206964	0.0936359	0.204617	0.19927	0.0919405
903	GLAB2271	WAB0029115	0.138889	0.216614	0.0902452	0.122979	0.151017	0.134846	0.0770736	0.108112	0.205138	0.133672	0.134064	0.17723	0.123109	0.0976787	0.154147	0.0978091	0.146844	0.118805	0.0839854	0.102374	0.138498	0.131977	0.160146	0.164841	0.165623	0.146192	0.0936359	0.116067	0.149452	0.100548	0.15519	0.162885	0.107068	0.168753	0.099374	0.0807251	0.109807	0.1488	0.219614	0.0859416	0.140584	0.0768127	0.171622	0.121805	0.175404	0.170709	0.119066
904	GLAB2305	WAB0029203	0.171622	0.2277	0.162233	0.161189	0.18023	0.179317	0.15519	0.197183	0.233046	0.16445	0.16471	0.204225	0.20253	0.199791	0.19001	0.177491	0.176969	0.158581	0.15506	0.15519	0.168492	0.204095	0.134064	0.13602	0.197314	0.179969	0.191706	0.154538	0.184011	0.16145	0.177752	0.122457	0.195097	0.152582	0.202269	0.152061	0.194966	0.112546	0.230047	0.165754	0.181142	0.157668	0.134846	0.222353	0.182968	0.207225	0.217527
905	GLAB227	WAB0029109	0.153234	0.233829	0.137324	0.150626	0.179317	0.169536	0.139802	0.168623	0.228091	0.163015	0.140584	0.191836	0.162493	0.17097	0.180751	0.145279	0.171883	0.145279	0.13615	0.115936	0.151278	0.177621	0.182577	0.192488	0.187533	0.174361	0.163146	0.115936	0.174231	0.143062	0.178665	0.179186	0.168623	0.202008	0.167449	0.13302	0.166145	0.173578	0.233959	0.145279	0.175796	0.133281	0.196401	0.188054	0.198357	0.190271	0.186359
906	GLAB435	WAB0015055	0.130543	0.214658	0.0932446	0.115676	0.142801	0.133542	0.0978091	0.128978	0.19314	0.128326	0.131064	0.165363	0.126239	0.136802	0.152191	0.114502	0.137976	0.103156	0.0878978	0.109155	0.136933	0.135759	0.158581	0.159755	0.158842	0.139671	0.124544	0.108112	0.143453	0.0168232	0.150235	0.161189	0.129238	0.174361	0.133281	0.0914189	0.12963	0.147235	0.207486	0.0985916	0.141628	0.0899844	0.167971	0.156755	0.165232	0.16132	0.154408
907	GLAB1119	WAB0021550	0.146974	0.229786	0.0869849	0.12976	0.156625	0.140584	0.0982003	0.134194	0.21192	0.140063	0.138889	0.17723	0.130673	0.129238	0.161972	0.115806	0.151539	0.119849	0.0985916	0.112546	0.146453	0.133151	0.171101	0.172666	0.172405	0.154017	0.12011	0.122979	0.155712	0.0610329	0.166927	0.171231	0.134455	0.177491	0.1265	0.102634	0.129369	0.158712	0.227569	0.099374	0.147366	0.0962441	0.179447	0.148148	0.18362	0.174883	0.145409
908	GLAB54	WAB0029427	0.139802	0.209572	0.140323	0.101982	0.0841158	0.0985916	0.139671	0.185968	0.179186	0.106547	0.164971	0.184924	0.18036	0.180751	0.147887	0.157929	0.110589	0.113198	0.13602	0.149974	0.172405	0.19314	0.183359	0.185055	0.176317	0.104069	0.171492	0.1518	0.092723	0.147887	0.132368	0.185837	0.185707	0.191445	0.183229	0.14241	0.175143	0.179447	0.194575	0.144366	0.0846375	0.142801	0.196661	0.20566	0.165232	0.173709	0.201748
[truncated: 1,282 more rows]
[truncated: 2,132 more columns]
