# Supplementary material for: Genetic Variation and Population Structure of Oryza glaberrima and Development of a Mini-Core Collection Using DArTseq
Source: Front Plant Sci. 2017 Oct 17;8:1748. doi: 10.3389/fpls.2017.01748 (PMC5651524; doi:10.3389/fpls.2017.01748)
Supplement: Supplementary file 3 [file TableS3.XLSX]

## Sheet: Sheet1
Supplemental Table S3 Pairwise FST for different hierarchical levels based on 2,179 O. glaberrima accessions genotyped with 3,834 SNPs.
a) FST based on countries of origins of accessions
	Burkina Faso	Cameroon	Chad	Gambia	Ghana	Guinea	Guinea Bissau	Ivory Coast	Liberia	Mali	Nigeria	Others	Senegal	Togo
Burkina	0
Cameroon	0.19991	0
Chad	0.19282	0.02541	0
Gambia	0.16882	0.12216	0.12118	0
Ghana	0.12843	0.1455	0.14432	0.13887	0
Guinea Conakry	0.08671	0.20004	0.20126	0.1818	0.13432	0
Guinea Bissau	0.10966	0.19535	0.1797	0.16571	0.16068	0.08861	0
Ivory Coast	0.06133	0.14228	0.13962	0.1217	0.07451	0.04004	0.07517	0
Liberia	0.22053	0.30199	0.31021	0.28212	0.24625	0.13717	0.21803	0.13361	0
Mali	0.08844	0.17523	0.1647	0.15366	0.12207	0.12874	0.12054	0.0807	0.24136	0
Nigeria	0.13097	0.06416	0.07071	0.05079	0.07895	0.12268	0.11611	0.07765	0.21656	0.12928	0
Others	0.06413	0.11796	0.11512	0.08502	0.07405	0.05066	0.06478	0.02096	0.14859	0.06343	0.04814	0
Senegal	0.08684	0.19018	0.18957	0.1669	0.12719	0.04248	0.05709	0.03302	0.11914	0.11791	0.10591	0.04283	0
Togo	0.35782	0.35635	0.37225	0.36837	0.11497	0.32064	0.42014	0.26116	0.37394	0.27631	0.18764	0.29083	0.32855	0
b) FST based on ecologies of accessions
	Floating	Hydromorphic	Irrigated	Lowland	Mangrove	Rainfed	Swamp	Upland
Floating	0
Hydromorphic	0.16016	0
Irrigated	0.06034	0.07001	0
Lowland	0.10615	0.04644	0.03605	0
Mangrove	0.14216	0.11294	0.05974	0.04002	0
Rainfed	0.2463	0.25644	0.13149	0.18584	0.18812	0
Swamp	0.09327	0.05997	0.03164	0.02549	0.07145	0.224	0
Upland	0.14256	0.12216	0.04595	0.08361	0.12861	0.18787	0.09428	0
c) FST based on the five groups obtained from the model-based STRUCTURE at K=5 (below diagonal) and cluster anaysis (above diagonal)
	Group 1	Group 2	Group 3	Group 4	Group 5
Group 1	0	0.4068	0.41709	0.34713	0.26803
Group 2	0.46952	0	0.19186	0.18906	0.22341
Group 3	0.44315	0.24793	0	0.19615	0.27459
Group 4	0.38032	0.24319	0.22559	0	0.1775
Group 5	0.28067	0.26478	0.29227	0.19088	0
Mixed	0.34142	0.15716	0.13209	0.10538	0.11922
FST interpretation guide (Wright 1978):
	0-0.05	Little genetic differentiation
	0.05-0.15	Moderate genetic differentiation
	0.15-0.25	Great genetic differentiation
	> 0.25	Vey great genetic differentiation
