# Supplementary material for: Genetic Variation and Population Structure of Oryza glaberrima and Development of a Mini-Core Collection Using DArTseq
Source: Front Plant Sci. 2017 Oct 17;8:1748. doi: 10.3389/fpls.2017.01748 (PMC5651524; doi:10.3389/fpls.2017.01748)
Supplement: Supplementary file 4 [file TableS4.XLSX]

## Sheet: Sheet1
Supplemental Table S4 Identity-by-state (IBS)-based genetic distance for 350 accessions selected to represent a mini-core set based on 3,709 polymoprhic SNPs.
Unit	DNA	Accession number	Accession name	Country of origin	Ecology of origin	1	2	3	4	5	6	7	8	9	10	11	12	13	14	15	16	17	18	19	20	21	22	23	24	25	26	27	28	29	30	31	32	33	34	35	36	37	38	39	40	41	42	43	44
1	GLAB1215	WAB0009294	TOG 7426	Nigeria	Irrigated lowland
2	GLAB827	WAB0032568	MB 306	Mali	Irrigated lowland	0.207334
3	GLAB1013	WAB0002136	TOG 7232	Mali	Irrigated lowland	0.216231	0.124697
4	GLAB1294	WAB0029230	KORKOROVEL	Mali	Irrigated lowland	0.234025	0.155028	0.15395
5	GLAB1188	WAB0029248	SIMO GUIBALLA 1	Mali	Irrigated lowland	0.245754	0.193583	0.198032	0.158533
6	GLAB1350	WAB0001459	TOG 6252	Liberia	Rainfed lowland	0.161499	0.191696	0.193718	0.202346	0.244675
7	GLAB1269	WAB0007994	TOG 7219	Mali	Irrigated lowland	0.231329	0.161499	0.145996	0.191831	0.232003	0.20949
8	GLAB1500	WAB0032887	TOG 5324	Nigeria	Swamp	0.183068	0.207064	0.204907	0.217309	0.244271	0.173632	0.221488
9	GLAB1227	WAB0021305	TOG 5428	Nigeria	Lowland	0.211378	0.140469	0.130089	0.163926	0.211108	0.184956	0.15368	0.205581
10	GLAB1495	WAB0008565	TOG 5317	Nigeria	Lowland	0.226207	0.144918	0.145322	0.159612	0.206929	0.20248	0.166487	0.218523	0.158803
11	GLAB1268	WAB0008985	TOG 6825	Nigeria	Irrigated lowland	0.149232	0.235104	0.243731	0.262874	0.276355	0.198301	0.246967	0.186978	0.250337	0.25546
12	GLAB2014	WAB0032261	TOG 5476	Nigeria	Lowland	0.179563	0.185899	0.196684	0.200054	0.241979	0.158938	0.214343	0.153276	0.19601	0.20248	0.184551
13	GLAB1865	WAB0001748	TOG 6556	Liberia	Rainfed lowland	0.189943	0.136829	0.144379	0.169722	0.212591	0.172688	0.170262	0.193853	0.133864	0.160151	0.214748	0.160825
14	GLAB1524	WAB0008599	TOG 5420	Nigeria	Lowland	0.169992	0.187652	0.191291	0.204503	0.232003	0.16069	0.208547	0.158668	0.190078	0.205042	0.168509	0.13656	0.167026
15	GLAB1545	WAB0007915	TOG 5474	Nigeria	Lowland	0.154489	0.227824	0.24144	0.241305	0.254786	0.195201	0.248719	0.18199	0.23416	0.245484	0.177137	0.174845	0.207468	0.179024
16	GLAB1683	WAB0001412	TOG 6202	Guinea Conakry	Irrigated lowland	0.201672	0.121866	0.133594	0.155433	0.20275	0.173767	0.166082	0.199515	0.119304	0.147479	0.235778	0.180237	0.101375	0.17808	0.225398
17	GLAB1876	WAB0001765	TOG 6573	Liberia	Rainfed lowland	0.19547	0.157859	0.168105	0.184281	0.218927	0.177137	0.187786	0.197627	0.159881	0.178485	0.221353	0.176732	0.10461	0.182394	0.201806	0.137234
18	GLAB1475	WAB0020145	TOG 3439	Sierra Leone	Lowland	0.167296	0.194392	0.198841	0.201132	0.23807	0.138851	0.222702	0.174306	0.198706	0.20612	0.193988	0.157185	0.17498	0.156107	0.187112	0.183607	0.180237
19	GLAB1342	WAB0002169	TOG 7272	Cameroon	Irrigated lowland	0.167296	0.176193	0.182799	0.196819	0.214209	0.16069	0.185764	0.186573	0.175789	0.187786	0.191426	0.173227	0.144244	0.166891	0.183203	0.161903	0.129011	0.172284
20	GLAB1210	WAB0036829	LG 6	Mali	Upland	0.222027	0.141817	0.135751	0.138986	0.189404	0.200189	0.172958	0.212052	0.148288	0.156646	0.25519	0.201941	0.160286	0.206659	0.242788	0.152602	0.174441	0.199919	0.184686
21	GLAB1019	WABTMP9	WAB2017-17	Nigeria	Irrigated lowland	0.177541	0.185225	0.188056	0.193179	0.228903	0.158803	0.215422	0.162443	0.185899	0.191696	0.1921	0.120248	0.167431	0.144244	0.178889	0.179698	0.177541	0.148962	0.167026	0.188865
22	GLAB889	WAB0008976	TOG 6810	Nigeria	Irrigated lowland	0.172284	0.200458	0.206255	0.222297	0.236587	0.179698	0.210164	0.184012	0.201537	0.221219	0.180642	0.180911	0.175249	0.171205	0.181316	0.18563	0.18873	0.176597	0.184281	0.21003	0.178215
23	GLAB2012	WAB0001954	TOG 6764	Liberia	Rainfed lowland	0.242923	0.165408	0.173092	0.19938	0.240766	0.214343	0.211513	0.232542	0.171475	0.186708	0.269614	0.214343	0.132516	0.210299	0.261526	0.132111	0.167431	0.216366	0.205985	0.189	0.211378	0.232003
24	GLAB34	WAB0032219	TOG 7294	Burkina Faso	Irrigated lowland	0.219601	0.184281	0.175249	0.201672	0.237261	0.193718	0.170531	0.200728	0.189269	0.195066	0.217309	0.18199	0.18199	0.182394	0.224858	0.177406	0.200189	0.184147	0.187517	0.193448	0.180507	0.204233	0.222567
25	GLAB1809	WAB0001647	TOG 6449	Mali	Irrigated lowland	0.206525	0.1402	0.143435	0.11917	0.169183	0.18172	0.171205	0.193314	0.147479	0.148018	0.238204	0.182529	0.146266	0.182664	0.228903	0.138043	0.161364	0.188865	0.172823	0.139795	0.180507	0.206794	0.175789	0.186034
26	GLAB2028	WAB0008977	TOG 6813	Nigeria	Irrigated lowland	0.170801	0.163926	0.170666	0.182933	0.20302	0.149636	0.184147	0.16433	0.167161	0.175789	0.192909	0.138851	0.129954	0.151793	0.174171	0.154489	0.131841	0.15004	0.135346	0.171744	0.112564	0.144648	0.189539	0.180507	0.161769
27	GLAB2015	WAB0001959	TOG 6769	Liberia	Rainfed lowland	0.248045	0.164465	0.174306	0.202885	0.249663	0.22014	0.210164	0.240766	0.168913	0.189674	0.276355	0.219466	0.142491	0.220275	0.269884	0.125775	0.170801	0.223376	0.205851	0.190483	0.220679	0.232542	0.105689	0.224184	0.179428	0.197493
28	GLAB2033	WAB0034956	TOG 6832	Nigeria	Irrigated lowland	0.176597	0.147479	0.143435	0.16433	0.204907	0.178215	0.155298	0.184551	0.139256	0.163521	0.206255	0.180776	0.130763	0.177271	0.196953	0.131841	0.138043	0.177137	0.144244	0.163656	0.173362	0.173092	0.170127	0.183203	0.147479	0.141952	0.175249
29	GLAB1575	WAB0026778	TOG 5566	Nigeria	Lowland	0.180642	0.152197	0.155568	0.170531	0.209356	0.154624	0.165948	0.17808	0.149906	0.169722	0.204503	0.167431	0.142222	0.160151	0.20639	0.135077	0.155298	0.1646	0.150984	0.173092	0.167161	0.161095	0.181855	0.178215	0.151928	0.143839	0.183742	0.120787
30	GLAB1566	WAB0020106	TOG 5523	Nigeria	Swamp	0.183338	0.145053	0.157724	0.170127	0.20302	0.129819	0.166352	0.165543	0.140739	0.165408	0.204637	0.154489	0.133055	0.157724	0.198975	0.132381	0.141143	0.16096	0.152332	0.168374	0.14667	0.162173	0.174845	0.174171	0.148018	0.131976	0.179428	0.136155	0.133324
31	GLAB1818	WAB0001660	TOG 6468	Liberia	Rainfed lowland	0.255055	0.17498	0.183742	0.20949	0.254786	0.227689	0.211378	0.254246	0.166487	0.192774	0.284848	0.226881	0.125775	0.229981	0.275007	0.124427	0.166082	0.234834	0.212591	0.194527	0.226072	0.237396	0.120248	0.232812	0.186034	0.204368	0.10124	0.174845	0.186708	0.188191
32	GLAB1634	WAB0008788	TOG 5860	Liberia	Rainfed lowland	0.256943	0.175923	0.189135	0.211243	0.251281	0.233486	0.216231	0.255055	0.170666	0.197627	0.289296	0.23416	0.14667	0.232138	0.277433	0.13602	0.17862	0.233486	0.215287	0.199515	0.229577	0.241575	0.123888	0.231868	0.187112	0.20976	0.116204	0.184686	0.19547	0.186843	0.106093
33	GLAB1481	WAB0007942	TOG 5282	Ivory Coast	Upland	0.214209	0.12227	0.115125	0.16797	0.20302	0.194527	0.161364	0.215692	0.134403	0.150175	0.247641	0.20275	0.143974	0.199919	0.243597	0.134268	0.167431	0.203963	0.180642	0.132111	0.182664	0.205716	0.179294	0.176328	0.151523	0.165948	0.179024	0.153545	0.162443	0.15395	0.181585	0.179563
34	GLAB1526	WAB0020111	TOG 5424	Nigeria	Swamp	0.16096	0.194257	0.197223	0.208547	0.239687	0.136964	0.21677	0.154219	0.195336	0.20639	0.17107	0.165004	0.174306	0.147075	0.181585	0.184956	0.17835	0.148558	0.164195	0.205446	0.149906	0.176463	0.218253	0.195201	0.191561	0.153411	0.221893	0.170801	0.158938	0.155163	0.232542	0.234969	0.200863
35	GLAB1405	WAB0031004	TOG 13924	Zambia	Irrigated lowland	0.219197	0.148423	0.146131	0.12928	0.186978	0.193448	0.178754	0.204772	0.152467	0.161364	0.250472	0.19237	0.153006	0.187247	0.234025	0.1433	0.165813	0.189	0.181046	0.144513	0.183203	0.206659	0.182664	0.188865	0.127123	0.170127	0.189539	0.155028	0.159612	0.153276	0.197762	0.197358	0.164465	0.19911
36	GLAB1588	WAB0032503	TOG 5642	Nigeria	Swamp	0.175115	0.159612	0.161499	0.171879	0.209895	0.166891	0.171475	0.182529	0.150984	0.174441	0.204233	0.183607	0.141143	0.17134	0.202885	0.138717	0.151793	0.18172	0.145861	0.178754	0.17862	0.159477	0.185225	0.191426	0.161634	0.150175	0.186708	0.117687	0.126719	0.137234	0.189135	0.196819	0.164195	0.154085	0.165139
37	GLAB1550	WAB0029323	TOG 5480	Nigeria	Lowland	0.183068	0.204637	0.206525	0.210973	0.244945	0.153815	0.213669	0.161364	0.20275	0.217983	0.180372	0.143165	0.178215	0.153545	0.190887	0.188461	0.182394	0.167565	0.163656	0.211782	0.165004	0.17862	0.224993	0.173362	0.188865	0.161634	0.22742	0.178889	0.165543	0.158533	0.239957	0.241305	0.212187	0.152467	0.204368	0.177271
38	GLAB1653	WAB0029316	TOG 5987	Nigeria	Hydromorphic	0.177946	0.19601	0.205851	0.218118	0.247371	0.142356	0.214074	0.187382	0.187786	0.21313	0.19237	0.15705	0.170127	0.164734	0.196414	0.173497	0.178215	0.167161	0.176328	0.214343	0.169453	0.178215	0.218253	0.189404	0.19264	0.161769	0.218253	0.174306	0.15759	0.146131	0.219601	0.229442	0.20302	0.170936	0.200458	0.171879	0.152602
39	GLAB1525	WAB0024654	TOG 5423	Nigeria	Swamp	0.173362	0.183742	0.194527	0.206659	0.216905	0.172958	0.211917	0.184281	0.193044	0.204368	0.19601	0.165813	0.141413	0.163386	0.176597	0.17835	0.123214	0.172688	0.13319	0.198436	0.176058	0.187247	0.211782	0.204098	0.182933	0.138851	0.219331	0.153411	0.157859	0.147344	0.22715	0.229846	0.189809	0.158533	0.191561	0.160286	0.168509	0.175789
40	GLAB1557	WAB0025773	TOG 5494	Nigeria	Lowland	0.148423	0.233756	0.250741	0.253707	0.270828	0.191291	0.253572	0.188191	0.239148	0.253438	0.142087	0.176867	0.215826	0.176328	0.173901	0.23106	0.208412	0.177137	0.202346	0.254651	0.181181	0.181855	0.266514	0.227689	0.243327	0.184012	0.276759	0.203694	0.204098	0.209895	0.279321	0.280669	0.250202	0.181855	0.257751	0.199515	0.191965	0.188865	0.186708
41	GLAB1605	WAB0033308	TOG 5720	Nigeria	Lowland	0.184821	0.184686	0.192774	0.203424	0.235239	0.168239	0.204772	0.184281	0.186169	0.200458	0.195336	0.145322	0.13993	0.167431	0.190348	0.172284	0.131167	0.176867	0.139525	0.199245	0.168509	0.189539	0.207738	0.191965	0.181181	0.141278	0.214209	0.163117	0.163117	0.153141	0.214613	0.225667	0.19237	0.176463	0.189269	0.168105	0.147344	0.154219	0.137638	0.193314
42	GLAB2036	WAB0029397	TOG 13717	Guinea Conakry	Irrigated lowland	0.235373	0.153006	0.148018	0.182529	0.221353	0.20248	0.194122	0.231734	0.158398	0.166891	0.256538	0.206929	0.156376	0.207199	0.254516	0.148827	0.181451	0.215557	0.198975	0.170127	0.198301	0.217444	0.175654	0.20949	0.168644	0.179968	0.177271	0.17134	0.175115	0.163117	0.165948	0.175654	0.15368	0.2165	0.177676	0.17835	0.224724	0.215422	0.213535	0.253033	0.203559
43	GLAB1418	WAB0013183	TOG 14175	Guinea Conakry	Irrigated lowland	0.205446	0.105958	0.116878	0.158803	0.194662	0.181585	0.155568	0.196144	0.130089	0.134268	0.230251	0.188865	0.130359	0.179159	0.227015	0.103397	0.148288	0.178754	0.167565	0.142222	0.173227	0.189404	0.148288	0.180102	0.140334	0.151928	0.150175	0.144379	0.143974	0.136155	0.156511	0.156511	0.113508	0.187517	0.147884	0.151389	0.197627	0.189269	0.186169	0.227015	0.178215	0.137099
44	GLAB1510	WAB0020474	TOG 5384	Nigeria	Lowland	0.182125	0.168509	0.172958	0.178485	0.23106	0.168644	0.192909	0.181451	0.161095	0.181181	0.19911	0.161499	0.151928	0.163386	0.201806	0.14357	0.166622	0.175519	0.162173	0.181316	0.158938	0.188865	0.184821	0.170396	0.161769	0.162847	0.187921	0.153141	0.158803	0.150849	0.191561	0.198975	0.171879	0.168374	0.169857	0.161769	0.154085	0.163252	0.170801	0.203289	0.162443	0.18536	0.15368
45	GLAB2027	WAB0020802	TOG 12008	Nigeria	Lowland	0.151793	0.198706	0.20248	0.200054	0.230655	0.158264	0.228229	0.168105	0.205042	0.21003	0.179563	0.149097	0.180507	0.129819	0.184416	0.191426	0.187247	0.156916	0.175789	0.200998	0.127662	0.181046	0.22742	0.196953	0.184821	0.15058	0.233351	0.183742	0.168105	0.168374	0.243192	0.247776	0.206659	0.128471	0.189674	0.17808	0.163386	0.16797	0.169722	0.175384	0.175519	0.215826	0.187652	0.172688
46	GLAB1583	WAB0008637	TOG 5598	Ghana	Rainfed lowland	0.206255	0.140065	0.132785	0.167431	0.197762	0.189674	0.162982	0.206525	0.141682	0.158129	0.237126	0.196953	0.141413	0.192909	0.23052	0.131572	0.161499	0.197223	0.167565	0.149366	0.186708	0.19264	0.172958	0.188191	0.152332	0.161229	0.177946	0.138177	0.152737	0.149097	0.179159	0.186169	0.124966	0.201537	0.158668	0.130898	0.203424	0.193718	0.18199	0.236317	0.183338	0.168913	0.129819	0.170666
47	GLAB2059	WAB0024974	TOG 9251	Nigeria	Irrigated lowland	0.177541	0.175519	0.190617	0.197358	0.229037	0.1677	0.186169	0.170666	0.17835	0.189	0.190617	0.156242	0.170936	0.149906	0.189809	0.163386	0.183607	0.167835	0.153276	0.189135	0.154354	0.151658	0.214613	0.174036	0.177406	0.143165	0.212726	0.155028	0.154085	0.168644	0.215961	0.221893	0.181046	0.170531	0.180642	0.157455	0.170531	0.161903	0.189404	0.198706	0.175115	0.200998	0.169048	0.160286
48	GLAB1520	WAB0029401	TOG 5407	Nigeria	Lowland	0.173227	0.203829	0.207064	0.210434	0.249528	0.155298	0.217714	0.159207	0.198841	0.213535	0.174845	0.127393	0.17134	0.155163	0.184147	0.186034	0.186843	0.170262	0.167161	0.2134	0.165948	0.186438	0.222971	0.183877	0.196684	0.16433	0.226207	0.182664	0.168105	0.164195	0.228633	0.239418	0.210434	0.170396	0.208412	0.184551	0.129819	0.137503	0.176463	0.186438	0.132785	0.218388	0.191696	0.154893
49	GLAB1700	WAB0020178	TOG 6231	Mali	Irrigated lowland	0.222702	0.145996	0.149366	0.113912	0.18172	0.182664	0.182529	0.198706	0.148288	0.159477	0.246967	0.186438	0.155163	0.184956	0.23807	0.145592	0.169588	0.185495	0.182394	0.1402	0.180237	0.213535	0.178754	0.195201	0.118226	0.164465	0.184012	0.162308	0.157994	0.149366	0.194796	0.191561	0.150984	0.19237	0.107441	0.17107	0.197897	0.194527	0.196684	0.255055	0.187112	0.169048	0.14303	0.167431
50	GLAB310	WAB0002070	TOG 7157	Senegal	Irrigated lowland	0.191696	0.131033	0.145727	0.167565	0.205985	0.181585	0.159073	0.198167	0.137099	0.160555	0.218523	0.182933	0.123214	0.182933	0.213535	0.119439	0.144244	0.190078	0.155028	0.164465	0.174845	0.175654	0.167026	0.191022	0.147209	0.145053	0.167431	0.114991	0.129819	0.138312	0.165274	0.173092	0.144244	0.188191	0.156781	0.122675	0.190348	0.179024	0.17134	0.217848	0.166757	0.158398	0.131167	0.1646
51	GLAB486	WAB0024105	RAM 131	Mali	Floating	0.222567	0.162443	0.158938	0.118765	0.170666	0.192505	0.187382	0.208547	0.164869	0.142626	0.251415	0.194527	0.166352	0.203963	0.238474	0.15732	0.17835	0.200998	0.184551	0.14303	0.189	0.212591	0.194527	0.19965	0.11917	0.170127	0.198571	0.165408	0.172823	0.161229	0.208008	0.206929	0.171205	0.204098	0.146266	0.180237	0.194392	0.207738	0.203154	0.248989	0.193583	0.183607	0.153006	0.179563
52	GLAB981	WAB0021866	TOG 5540	Nigeria	Lowland	0.17862	0.17471	0.180372	0.183068	0.230655	0.159881	0.193448	0.163926	0.177811	0.186843	0.184012	0.125506	0.149636	0.144783	0.190348	0.157455	0.162712	0.162712	0.165678	0.18509	0.142222	0.184821	0.196549	0.173227	0.168644	0.145996	0.201672	0.160286	0.150714	0.145727	0.207064	0.217848	0.182664	0.161769	0.17498	0.168779	0.120652	0.147209	0.157455	0.190348	0.132785	0.192909	0.169048	0.134268
53	GLAB117	WAB0013337	TOG 14349	Guinea Conakry	Irrigated lowland	0.207873	0.171879	0.178754	0.203829	0.242923	0.185899	0.1677	0.209625	0.182529	0.189135	0.224589	0.182799	0.1677	0.182259	0.23079	0.168105	0.18509	0.190078	0.188865	0.191291	0.191965	0.20639	0.199515	0.135751	0.181181	0.182529	0.202885	0.180372	0.166082	0.165408	0.210839	0.210569	0.170666	0.194392	0.192909	0.183877	0.182125	0.180642	0.189404	0.219331	0.184012	0.200998	0.168374	0.173362
54	GLAB08	WAB0030086	TOG 12064	Nigeria	Lowland	0.193583	0.153006	0.165139	0.183338	0.217579	0.160825	0.172149	0.185225	0.155163	0.173362	0.213804	0.176867	0.143165	0.169048	0.211108	0.134268	0.155568	0.175115	0.151523	0.173632	0.172418	0.172284	0.184821	0.187112	0.161229	0.157994	0.184012	0.14303	0.113103	0.136695	0.186978	0.194662	0.159207	0.170127	0.16406	0.13602	0.172149	0.161769	0.162578	0.217983	0.168105	0.180776	0.137369	0.165678
55	GLAB520	WAB0001713	TOG 6521	Liberia	Rainfed lowland	0.252359	0.158129	0.161364	0.199784	0.24508	0.220814	0.205042	0.241575	0.164869	0.179294	0.275007	0.226881	0.147344	0.225398	0.273928	0.137773	0.17808	0.228229	0.213265	0.184551	0.223106	0.233891	0.133594	0.223915	0.182799	0.199784	0.135616	0.180911	0.190348	0.177811	0.134133	0.143705	0.163656	0.228229	0.18563	0.189943	0.237126	0.224319	0.223645	0.276085	0.216096	0.174036	0.148018	0.195875
56	GLAB443	WAB0020505	TOG 5693	Nigeria	Mangrove	0.188461	0.199245	0.205985	0.206659	0.254246	0.168239	0.225398	0.174171	0.205985	0.212861	0.187786	0.116878	0.172284	0.152467	0.196953	0.186169	0.192909	0.162712	0.178754	0.211647	0.151523	0.186304	0.220545	0.177137	0.194796	0.158129	0.228768	0.187247	0.170666	0.170936	0.233351	0.240631	0.212187	0.172284	0.199919	0.191965	0.122675	0.134133	0.180642	0.193988	0.13319	0.214074	0.190483	0.153276
57	GLAB1238	WAB0020817	TOG 12060	Nigeria	Lowland	0.193448	0.175249	0.178485	0.18172	0.200054	0.175789	0.197493	0.191965	0.168644	0.189269	0.209625	0.176597	0.134538	0.191561	0.202346	0.155568	0.123214	0.178215	0.130224	0.177271	0.171744	0.190887	0.193448	0.196953	0.16433	0.139391	0.202211	0.139121	0.149232	0.142761	0.206794	0.210299	0.177002	0.17862	0.168239	0.145861	0.180237	0.175384	0.131437	0.215557	0.14357	0.196144	0.166352	0.17107
58	GLAB02	WAB0002122	TOG 7218	Mali	Irrigated lowland	0.212456	0.11162	0.113103	0.161499	0.203289	0.186708	0.163117	0.202346	0.133594	0.14694	0.236047	0.180507	0.128202	0.184821	0.231599	0.11526	0.158398	0.189809	0.175384	0.144918	0.182125	0.196279	0.157859	0.182664	0.143165	0.164734	0.15732	0.148018	0.154893	0.139391	0.16096	0.165004	0.107172	0.191561	0.147209	0.151928	0.203559	0.191022	0.187786	0.242114	0.182125	0.130628	0.101645	0.166352
59	GLAB288	WAB0001407	TOG 6196	Guinea Conakry	Irrigated lowland	0.204772	0.118765	0.131437	0.159073	0.204637	0.180372	0.162308	0.202346	0.12928	0.147075	0.236047	0.184416	0.115125	0.186978	0.230925	0.0997573	0.14303	0.18873	0.165139	0.154354	0.179833	0.194931	0.14694	0.179159	0.137638	0.158668	0.145187	0.13319	0.141952	0.138717	0.14667	0.155163	0.122809	0.192505	0.145727	0.1433	0.19547	0.183203	0.176328	0.230655	0.173227	0.142356	0.109059	0.143705
60	GLAB457	WAB0001589	TOG 6387	Liberia	Rainfed lowland	0.215557	0.105958	0.12591	0.170396	0.206929	0.20248	0.1646	0.212456	0.138582	0.147344	0.247371	0.191696	0.151119	0.198706	0.240901	0.137099	0.174575	0.205042	0.186034	0.146805	0.189	0.208816	0.180642	0.187517	0.15705	0.173767	0.183068	0.157859	0.168374	0.155702	0.187652	0.186978	0.121057	0.205985	0.16406	0.170396	0.215826	0.205851	0.200863	0.247371	0.195066	0.165948	0.125236	0.177002
61	GLAB285	WAB0022403	TOG 5427	Nigeria	Lowland	0.17862	0.190483	0.189809	0.196953	0.235373	0.172553	0.207603	0.185764	0.197088	0.207738	0.190078	0.179833	0.163926	0.164195	0.18563	0.18199	0.160825	0.174845	0.155163	0.195201	0.180911	0.199919	0.208682	0.20275	0.187652	0.168644	0.222702	0.140874	0.172149	0.159477	0.231734	0.237935	0.200324	0.170936	0.193448	0.179563	0.14667	0.180776	0.143435	0.191561	0.154219	0.213265	0.187247	0.171475
62	GLAB453	WAB0002104	TOG 7200	Ivory Coast	Irrigated lowland	0.244675	0.163656	0.171205	0.203829	0.24117	0.213939	0.205042	0.239283	0.158668	0.184551	0.275681	0.21704	0.124697	0.217174	0.266244	0.122809	0.161364	0.224184	0.20275	0.189674	0.213535	0.228633	0.113238	0.218792	0.176193	0.193718	0.107981	0.169318	0.175789	0.173767	0.0955783	0.118765	0.168105	0.220275	0.185225	0.180642	0.224993	0.212321	0.212456	0.26948	0.205311	0.171879	0.143705	0.182259
63	WR16	WAB0028959	IRGC 105505	Mali	Upland	0.192235	0.169857	0.169857	0.18172	0.217309	0.149501	0.189404	0.17161	0.168509	0.182799	0.196819	0.15368	0.159881	0.161499	0.200863	0.151254	0.163791	0.161634	0.156511	0.181855	0.159477	0.180372	0.197358	0.184551	0.159612	0.157859	0.194662	0.153141	0.141008	0.129415	0.206525	0.207468	0.177137	0.163926	0.175384	0.156242	0.15395	0.16096	0.148018	0.195066	0.167835	0.187112	0.163117	0.159612
64	WR82	WAB0009247	TOB 5663	Nigeria	Upland	0.191426	0.159881	0.155298	0.162712	0.208008	0.152737	0.175249	0.194122	0.156511	0.169588	0.21313	0.172823	0.139525	0.166487	0.212861	0.1402	0.147749	0.166757	0.152871	0.167026	0.16406	0.190078	0.180911	0.180507	0.149771	0.148827	0.186034	0.147075	0.140739	0.131707	0.193853	0.198975	0.161364	0.152063	0.15395	0.147749	0.15759	0.167161	0.147075	0.210569	0.16433	0.175654	0.145322	0.152871
65	GLAB273	WAB0001417	TOG 6207	Ivory Coast	Irrigated lowland	0.215826	0.117552	0.119035	0.152467	0.197762	0.188056	0.144783	0.204637	0.13319	0.148962	0.237396	0.197897	0.1433	0.196414	0.237665	0.130763	0.165948	0.193179	0.174441	0.13292	0.191696	0.201132	0.172553	0.152871	0.141682	0.169318	0.170127	0.148827	0.155298	0.144379	0.17835	0.176328	0.121057	0.197358	0.144379	0.156916	0.196819	0.199515	0.186304	0.247102	0.189674	0.155433	0.120113	0.174036
66	GLAB88	WAB0013342	TOG 14354	Guinea Conakry	Irrigated lowland	0.25883	0.187517	0.185764	0.1646	0.118091	0.248854	0.22351	0.241575	0.207738	0.186438	0.278512	0.228903	0.204368	0.225802	0.267458	0.194257	0.211513	0.231194	0.21677	0.180642	0.228363	0.235778	0.230655	0.233082	0.155972	0.201132	0.238474	0.19911	0.207603	0.202211	0.244405	0.242114	0.196279	0.241575	0.178215	0.211243	0.243866	0.246293	0.217174	0.280938	0.228903	0.207468	0.191831	0.22378
67	GLAB246	WAB0001316	TOG 5795	Liberia	Rainfed lowland	0.262604	0.168374	0.183877	0.216366	0.256134	0.235913	0.215152	0.257751	0.183338	0.197493	0.294689	0.235508	0.156376	0.232677	0.280938	0.138717	0.184012	0.242249	0.219062	0.200054	0.236317	0.241575	0.127528	0.231329	0.191157	0.208682	0.116743	0.191561	0.195875	0.189809	0.108655	0.101105	0.183068	0.240631	0.202076	0.206525	0.240496	0.228903	0.231464	0.293071	0.229172	0.177002	0.155433	0.206525
68	GLAB398	WAB0002160	TOG 7262	Cameroon	Irrigated lowland	0.183607	0.15368	0.162578	0.173901	0.206255	0.175519	0.169048	0.193718	0.153545	0.172149	0.206659	0.184012	0.13656	0.182664	0.202211	0.138043	0.158129	0.186034	0.1433	0.169453	0.172553	0.161634	0.18873	0.191831	0.156242	0.14303	0.186304	0.128202	0.128336	0.138717	0.191426	0.19574	0.164734	0.179833	0.161229	0.126719	0.181451	0.172284	0.162712	0.214748	0.169453	0.180642	0.148827	0.16406
69	WR85	WAB0028995	IRGC 104078	Nigeria	Upland	0.191831	0.17498	0.179294	0.191965	0.227824	0.159747	0.194257	0.194527	0.172149	0.186438	0.212052	0.172958	0.15705	0.175249	0.210839	0.158533	0.165813	0.154489	0.166352	0.194257	0.183473	0.167296	0.201267	0.203559	0.16797	0.163521	0.204907	0.165678	0.146266	0.147884	0.208951	0.210569	0.177002	0.172014	0.180372	0.164869	0.170801	0.17134	0.1646	0.204772	0.170262	0.187112	0.167161	0.168105
70	GLAB93	WAB0001526	TOG 6321	Liberia	Rainfed lowland	0.226207	0.135616	0.14303	0.170936	0.212321	0.191561	0.176328	0.214209	0.141952	0.158398	0.245484	0.18873	0.114856	0.189943	0.245619	0.103532	0.150445	0.197897	0.179833	0.1646	0.188461	0.210973	0.13656	0.193179	0.151793	0.165274	0.139256	0.14694	0.154893	0.148288	0.138986	0.147614	0.146131	0.202885	0.157185	0.155972	0.210839	0.194662	0.196819	0.24454	0.177002	0.13966	0.112834	0.16096
71	GLAB427	WAB0013505	TOG 14608	Guinea Conakry	Irrigated lowland	0.215287	0.121327	0.132516	0.177406	0.218118	0.19965	0.167161	0.215422	0.142761	0.149771	0.241709	0.200324	0.14303	0.205177	0.240901	0.134672	0.173497	0.204233	0.183068	0.15705	0.195605	0.207738	0.17161	0.190483	0.161364	0.177541	0.170127	0.156781	0.170936	0.155837	0.166891	0.174441	0.122944	0.207064	0.171879	0.167431	0.212052	0.202211	0.202211	0.243731	0.190752	0.139391	0.117147	0.169992
72	WR34	WAB0038230	BEN11-15	Benin	Upland	0.166082	0.20976	0.218792	0.223241	0.251415	0.157859	0.229846	0.169992	0.212726	0.224858	0.175923	0.176867	0.19547	0.172823	0.191157	0.201806	0.200863	0.170666	0.18199	0.223376	0.160151	0.179294	0.239418	0.203963	0.201537	0.164869	0.243597	0.193583	0.17862	0.173362	0.251415	0.25883	0.217309	0.150849	0.217714	0.187921	0.176058	0.174306	0.175249	0.17808	0.193179	0.23416	0.203694	0.179698
73	GLAB329	WAB0032224	TOG 8057	Nigeria	Irrigated lowland	0.206659	0.159207	0.148692	0.187786	0.221488	0.176463	0.19601	0.195066	0.172688	0.172418	0.217983	0.178754	0.160016	0.181451	0.219331	0.157724	0.178754	0.168913	0.182664	0.169857	0.168644	0.169857	0.197493	0.186573	0.175789	0.163926	0.196279	0.170127	0.165678	0.160151	0.207738	0.208547	0.163252	0.18509	0.173227	0.177406	0.188595	0.192909	0.196549	0.217714	0.190617	0.178754	0.14694	0.173901
74	WR1	WAB0028972	IRGC 101317	Gambia	Upland	0.215692	0.130898	0.132111	0.170262	0.208682	0.19237	0.173362	0.206929	0.141008	0.145996	0.245888	0.188595	0.131841	0.194527	0.238878	0.120248	0.156916	0.19547	0.177002	0.152871	0.176732	0.206929	0.144513	0.19601	0.144918	0.163656	0.145053	0.155837	0.159747	0.148827	0.141548	0.159342	0.12955	0.201267	0.156916	0.167296	0.207334	0.198841	0.194257	0.245349	0.188326	0.132516	0.107981	0.169857
75	WR118	WAB0024904	TOB 5668	Nigeria	Upland	0.184821	0.179698	0.183473	0.191022	0.212726	0.153815	0.209625	0.177271	0.186843	0.196684	0.206659	0.181046	0.158938	0.164869	0.194527	0.174036	0.135616	0.177002	0.141682	0.182529	0.176463	0.193718	0.204772	0.207064	0.175249	0.142896	0.215152	0.157185	0.157859	0.143165	0.225532	0.232003	0.192235	0.161769	0.176058	0.17161	0.177946	0.177946	0.118765	0.20302	0.151254	0.19938	0.175654	0.175384
76	WR57	WAB0028997	IRGC 104084	Nigeria	Upland	0.164734	0.204503	0.191831	0.217714	0.234295	0.174306	0.204637	0.172553	0.197088	0.221219	0.186034	0.175249	0.17862	0.154489	0.181451	0.187786	0.179833	0.169318	0.167026	0.205716	0.174036	0.18199	0.229307	0.19965	0.196684	0.163521	0.236317	0.156511	0.157859	0.170396	0.242249	0.243057	0.212187	0.161634	0.204233	0.179024	0.163117	0.182529	0.154893	0.184821	0.179024	0.226746	0.198841	0.178215
77	WR69	WABTMP5	IRGC 100941	Gambia	Lowland	0.231734	0.144379	0.164869	0.180372	0.221084	0.197762	0.183607	0.23106	0.150849	0.172014	0.254112	0.214613	0.159747	0.210704	0.252359	0.138717	0.179024	0.212321	0.197627	0.169722	0.213804	0.217444	0.181046	0.198571	0.158264	0.18199	0.180237	0.168509	0.175923	0.162847	0.184551	0.184686	0.163386	0.212456	0.161769	0.178754	0.211782	0.206525	0.204772	0.260313	0.20639	0.168374	0.144379	0.183473
78	GLAB636	WAB0029343	C 7608	Nigeria	Upland	0.147344	0.242518	0.248315	0.266379	0.273659	0.192774	0.260178	0.197358	0.248719	0.25546	0.120113	0.196819	0.22351	0.181181	0.175384	0.238339	0.219601	0.187517	0.198301	0.257751	0.193718	0.184956	0.276624	0.23106	0.247102	0.184012	0.279321	0.216905	0.209086	0.203559	0.293206	0.292397	0.250472	0.18563	0.256943	0.210434	0.192505	0.188595	0.19601	0.136964	0.200458	0.256943	0.237126	0.208008
79	GLAB603	WAB0021371	TOG 7455	Burkina Faso	Irrigated lowland	0.190617	0.147884	0.162982	0.175384	0.211917	0.149366	0.182933	0.188191	0.148423	0.167431	0.22405	0.179159	0.134807	0.173092	0.221893	0.123753	0.153141	0.167431	0.166757	0.174306	0.169722	0.194122	0.162712	0.19264	0.152197	0.161229	0.163926	0.140874	0.139391	0.132785	0.170531	0.175923	0.157185	0.167161	0.164869	0.144244	0.173092	0.162847	0.1677	0.211647	0.172958	0.173632	0.130898	0.151254
80	GLAB959	WAB0004308	SIMO RANEWO	Mali	Irrigated lowland	0.26193	0.204772	0.202076	0.183338	0.132246	0.255325	0.23753	0.256808	0.210434	0.207064	0.295902	0.244675	0.222971	0.247102	0.280534	0.206255	0.221084	0.251685	0.226207	0.184956	0.240496	0.250876	0.251146	0.240631	0.174845	0.214343	0.253572	0.218253	0.217848	0.212726	0.261391	0.25856	0.2165	0.254516	0.184551	0.222432	0.248719	0.258156	0.232138	0.288757	0.239822	0.219466	0.205042	0.229037
81	GLAB787	WAB0032745	KOIRAO BALEO	Mali	Irrigated lowland	0.234295	0.167296	0.165274	0.139391	0.168644	0.213265	0.204368	0.213535	0.177676	0.162847	0.254786	0.205311	0.176058	0.210299	0.249393	0.167161	0.191022	0.205985	0.200998	0.16096	0.194796	0.228768	0.205042	0.211378	0.133998	0.186034	0.209086	0.176328	0.179159	0.169318	0.2165	0.21704	0.179024	0.215287	0.16096	0.181046	0.224319	0.215287	0.208008	0.261796	0.21003	0.186573	0.161634	0.189269
82	GLAB646	WAB0032790	CG 11	Senegal	Irrigated lowland	0.230655	0.139525	0.152737	0.180102	0.225398	0.202885	0.186169	0.228229	0.136964	0.175249	0.260852	0.20949	0.131437	0.203694	0.248719	0.113642	0.141682	0.210704	0.188056	0.168374	0.197493	0.210164	0.130898	0.207064	0.161229	0.177541	0.119709	0.148018	0.158533	0.157859	0.110137	0.135077	0.145727	0.204907	0.164465	0.15732	0.219871	0.19911	0.200054	0.252224	0.19938	0.16406	0.113238	0.173497
83	GLAB732	WAB0032207	GARTIVO C	Mali	Irrigated lowland	0.244945	0.180237	0.172149	0.132516	0.141817	0.232138	0.211108	0.235239	0.189674	0.17808	0.267053	0.218927	0.193314	0.224724	0.258156	0.180102	0.201941	0.220679	0.211243	0.157994	0.214343	0.232408	0.221353	0.215287	0.146131	0.197897	0.224454	0.188326	0.190348	0.18873	0.230386	0.233082	0.184686	0.225937	0.154759	0.195201	0.222297	0.233216	0.217579	0.270154	0.217983	0.198706	0.177811	0.202076
84	GLAB874	WAB0024107	RAM 134	Mali	Floating	0.206794	0.172958	0.182125	0.156646	0.194662	0.207064	0.188056	0.211513	0.173362	0.18563	0.23753	0.209625	0.168913	0.201267	0.232138	0.16433	0.181046	0.212861	0.169722	0.174171	0.196144	0.190213	0.208277	0.214478	0.139391	0.173497	0.211513	0.157724	0.165408	0.168105	0.215692	0.21704	0.18199	0.210164	0.16797	0.155298	0.203424	0.207199	0.197627	0.235643	0.197493	0.200728	0.170531	0.188595
85	GLAB613	WAB0029271	BINTA KOUROURE	Mali	Irrigated lowland	0.238744	0.176193	0.173362	0.144648	0.173227	0.211647	0.208951	0.217848	0.178754	0.162173	0.262874	0.207603	0.185764	0.203154	0.258695	0.173092	0.200728	0.214478	0.204233	0.159881	0.200054	0.225532	0.21003	0.220275	0.146535	0.189135	0.217983	0.186304	0.189809	0.179024	0.224319	0.229712	0.180372	0.216096	0.169722	0.191157	0.218253	0.226207	0.215961	0.25883	0.212861	0.191561	0.169722	0.193718
86	GLAB995	WAB0030311	TIOUKIRIVEL	Mali	Irrigated lowland	0.238744	0.173362	0.166352	0.118091	0.173092	0.219331	0.203424	0.2134	0.175249	0.175654	0.258425	0.212456	0.18172	0.210704	0.250337	0.169183	0.197088	0.219331	0.208682	0.161634	0.201672	0.227015	0.207199	0.214613	0.135616	0.190078	0.214343	0.179563	0.186843	0.178889	0.224319	0.222702	0.17808	0.220814	0.142761	0.190078	0.2134	0.226611	0.214883	0.25546	0.212321	0.188865	0.166082	0.19264
87	GLAB773	WAB0036919	KADIALA OUADEO	Mali	Irrigated lowland	0.232273	0.168913	0.167296	0.113777	0.172149	0.207064	0.201672	0.208277	0.169857	0.158803	0.250067	0.197762	0.174575	0.196953	0.249798	0.163521	0.190348	0.20612	0.197897	0.157724	0.191696	0.222702	0.204503	0.209086	0.125101	0.179428	0.208547	0.171744	0.173901	0.171744	0.216366	0.215826	0.173092	0.205177	0.150445	0.182799	0.212321	0.216096	0.206794	0.246697	0.204233	0.190887	0.161634	0.180911
88	GLAB632	WAB0030223	BOUGATEBO BALEO B-A	Mali	Irrigated lowland	0.225398	0.165274	0.17107	0.127662	0.187786	0.20275	0.19574	0.206525	0.173901	0.165139	0.254516	0.19574	0.167026	0.194931	0.244001	0.158668	0.182394	0.194662	0.194931	0.159612	0.18873	0.222027	0.202211	0.206525	0.121731	0.181181	0.208008	0.172284	0.169722	0.172014	0.2134	0.211243	0.173362	0.210434	0.148288	0.183877	0.203829	0.208277	0.205581	0.253438	0.197223	0.182933	0.161364	0.183068
89	GLAB796	WAB0029020	KOUNSOURIE	Burkina Faso	Lowland	0.246158	0.151119	0.159207	0.196819	0.236587	0.221893	0.200189	0.243462	0.163521	0.18199	0.274737	0.219062	0.145053	0.223915	0.271232	0.138312	0.179428	0.231329	0.210839	0.183473	0.221758	0.232947	0.133459	0.216635	0.177002	0.199515	0.133864	0.179428	0.189674	0.17835	0.132111	0.145322	0.164195	0.228498	0.184416	0.191696	0.232812	0.222836	0.219871	0.273254	0.2134	0.175115	0.153545	0.19574
90	GLAB635	WAB0029345	BUGUM	Nigeria	Upland	0.221623	0.119709	0.13319	0.176732	0.211647	0.209221	0.176193	0.226881	0.161229	0.152063	0.254516	0.207603	0.155972	0.213804	0.248045	0.141143	0.180237	0.210839	0.193448	0.169588	0.200593	0.213804	0.186304	0.1921	0.163386	0.187112	0.183203	0.161769	0.173227	0.169318	0.186573	0.189269	0.112968	0.215557	0.17808	0.173362	0.221084	0.212995	0.201806	0.250741	0.207199	0.163117	0.13656	0.183607
91	GLAB1686	WAB0029272	MAROYOUSSOFI	Mali	Irrigated lowland	0.246562	0.184551	0.181316	0.152197	0.160555	0.232947	0.216905	0.235778	0.194527	0.177406	0.272176	0.215557	0.199784	0.225802	0.2622	0.186034	0.212321	0.224184	0.222567	0.169857	0.211108	0.240766	0.224319	0.223241	0.148018	0.204368	0.229307	0.201267	0.204772	0.190617	0.235508	0.236856	0.19601	0.232677	0.16797	0.211243	0.22715	0.239013	0.22742	0.274063	0.223241	0.204637	0.189674	0.205985
92	GLAB717	WAB0029172	FAO ACC 34527	Liberia	Rainfed lowland	0.278242	0.206794	0.20949	0.238474	0.276624	0.241035	0.241575	0.275411	0.213669	0.223645	0.299002	0.270423	0.209086	0.255999	0.30089	0.190752	0.224993	0.260043	0.253707	0.230251	0.264222	0.266918	0.18509	0.256269	0.219466	0.237126	0.180372	0.220949	0.220275	0.216366	0.176058	0.196414	0.207873	0.253033	0.234025	0.225667	0.280399	0.254246	0.256269	0.297789	0.260987	0.182259	0.187382	0.236452
93	GLAB776	WAB0029201	KANA OLELA	Mali	Irrigated lowland	0.226207	0.164869	0.16433	0.133459	0.181585	0.208412	0.193853	0.220949	0.168779	0.165004	0.259504	0.204368	0.172149	0.201402	0.243327	0.162173	0.183742	0.209221	0.192774	0.148827	0.198032	0.220275	0.19911	0.204772	0.127797	0.179833	0.204098	0.170396	0.173767	0.17134	0.212726	0.214613	0.170262	0.218388	0.117013	0.18199	0.217309	0.218118	0.201672	0.259504	0.201132	0.189943	0.162712	0.18563
94	GLAB1090	WAB0021514	TOG 9293	Nigeria	Irrigated lowland	0.190348	0.161499	0.172553	0.17862	0.203694	0.193853	0.179024	0.204233	0.163521	0.182125	0.212726	0.193583	0.148962	0.183338	0.211513	0.149501	0.162308	0.202211	0.161903	0.176463	0.191426	0.162173	0.194796	0.204368	0.161095	0.152332	0.197627	0.13656	0.147884	0.152332	0.202885	0.210164	0.172688	0.186438	0.166217	0.131167	0.191831	0.182394	0.174845	0.222297	0.175654	0.191831	0.158264	0.177002
95	GLAB757	WAB0032869	IG 48	Ivory Coast	Upland	0.226881	0.141817	0.140469	0.183607	0.218792	0.204637	0.183742	0.226611	0.153006	0.157724	0.260852	0.207064	0.152197	0.21313	0.24791	0.140604	0.181855	0.210569	0.194122	0.166891	0.200593	0.21704	0.166622	0.197358	0.166622	0.181046	0.166891	0.165678	0.17107	0.165408	0.166487	0.169992	0.136695	0.212726	0.175249	0.180642	0.220949	0.210839	0.201941	0.25546	0.207199	0.142491	0.138717	0.181855
96	GLAB781	WAB0029191	KG 152	Mali	Irrigated lowland	0.205446	0.191696	0.201402	0.177406	0.208951	0.205446	0.218253	0.217444	0.199784	0.199245	0.226611	0.213804	0.178215	0.190617	0.216905	0.190752	0.19547	0.185764	0.192235	0.196144	0.201537	0.195605	0.229172	0.232812	0.169992	0.181855	0.239822	0.184821	0.187517	0.178754	0.24508	0.247776	0.201672	0.198975	0.183338	0.182529	0.202346	0.211917	0.190078	0.23106	0.201267	0.222027	0.188326	0.205581
97	GLAB673	WAB0029261	DIAKAO BALEO	Mali	Irrigated lowland	0.280399	0.213804	0.212861	0.189674	0.152197	0.261526	0.25209	0.269884	0.22742	0.205581	0.301429	0.250741	0.232542	0.252629	0.282556	0.217848	0.231194	0.261796	0.232408	0.192774	0.244271	0.265031	0.25519	0.257751	0.184147	0.224319	0.261661	0.226611	0.228633	0.220814	0.267997	0.26557	0.218253	0.263818	0.19911	0.230925	0.266918	0.262065	0.240361	0.294149	0.246832	0.222027	0.20976	0.232677
98	GLAB868	WAB0024098	RAM 122	Mali	Floating	0.242518	0.154219	0.138043	0.179968	0.216096	0.214343	0.126449	0.238744	0.151793	0.153006	0.271771	0.222297	0.169992	0.228229	0.257886	0.154489	0.191022	0.224993	0.194257	0.147209	0.217444	0.229981	0.201672	0.154489	0.168374	0.193044	0.198571	0.173092	0.183877	0.175654	0.203694	0.202885	0.123079	0.227959	0.173901	0.186708	0.225263	0.224319	0.214613	0.268401	0.211917	0.180372	0.142356	0.193853
99	GLAB730	WAB0029312	GAN GERF	Nigeria	Upland	0.174441	0.162982	0.165813	0.179159	0.207199	0.181046	0.169857	0.19237	0.154624	0.17835	0.197897	0.17835	0.135346	0.173901	0.190348	0.145457	0.154489	0.18509	0.149366	0.170936	0.180507	0.12254	0.19237	0.190348	0.159747	0.13629	0.194527	0.130763	0.128876	0.142491	0.197223	0.203289	0.165274	0.178754	0.1677	0.127662	0.173227	0.171879	0.157994	0.205716	0.164465	0.182933	0.153411	0.1646
100	GLAB766	WAB0029335	ISSABGO	Nigeria	Rainfed lowland	0.246562	0.163386	0.166487	0.172823	0.212456	0.221488	0.149771	0.235508	0.173092	0.163926	0.265166	0.219197	0.177676	0.221219	0.264492	0.163386	0.194122	0.230116	0.203694	0.179428	0.221623	0.232273	0.214209	0.165274	0.157185	0.19547	0.211917	0.185764	0.189809	0.179563	0.220545	0.21704	0.167835	0.225667	0.174306	0.191426	0.218657	0.226341	0.216635	0.271637	0.214748	0.201941	0.167161	0.198706
101	GLAB1516	WAB0029239	FERGUERE N'GABOU OUADEO	Mali	Irrigated lowland	0.246158	0.182259	0.180507	0.1646	0.132246	0.226476	0.210164	0.23807	0.187652	0.18563	0.266649	0.22378	0.190348	0.225667	0.264222	0.174306	0.196819	0.228094	0.198436	0.185899	0.221219	0.236856	0.218388	0.227285	0.15759	0.198571	0.224319	0.192774	0.196549	0.184821	0.224454	0.227015	0.187786	0.230116	0.178485	0.200054	0.229712	0.228768	0.213265	0.275816	0.216096	0.201267	0.177676	0.209356
102	GLAB767	WAB0032300	JG 28	Mali	Irrigated lowland	0.233891	0.162173	0.168509	0.158533	0.215961	0.210704	0.198975	0.221758	0.165543	0.17161	0.264087	0.204098	0.147075	0.203424	0.251685	0.135077	0.170801	0.206929	0.197358	0.163791	0.199515	0.226207	0.145727	0.213265	0.144109	0.180507	0.135751	0.166757	0.173767	0.167026	0.156781	0.152871	0.17161	0.208412	0.160016	0.184012	0.218523	0.211917	0.210839	0.266514	0.207334	0.186438	0.152737	0.183068
103	GLAB898	WAB0024052	RAM 28	Mali	Floating	0.176058	0.191426	0.200324	0.204772	0.239148	0.13292	0.22405	0.170127	0.200863	0.204368	0.187652	0.156242	0.179563	0.163656	0.189943	0.186843	0.183607	0.110137	0.17107	0.202076	0.141008	0.184956	0.218523	0.182933	0.190887	0.154759	0.228094	0.176463	0.158129	0.152871	0.240092	0.241305	0.200998	0.144513	0.196414	0.181451	0.151928	0.160286	0.16797	0.179563	0.173497	0.217444	0.182799	0.171879
104	GLAB937	WAB0024084	RAM 91	Mali	Floating	0.23079	0.172014	0.170936	0.137099	0.170801	0.211108	0.206255	0.206929	0.170936	0.177137	0.269614	0.208951	0.18172	0.204907	0.248585	0.161634	0.196819	0.207334	0.204503	0.157455	0.193448	0.228229	0.209625	0.215422	0.136425	0.189943	0.212456	0.181316	0.189539	0.176328	0.220275	0.221353	0.18172	0.214478	0.137638	0.187652	0.214613	0.22378	0.218523	0.263953	0.214748	0.189674	0.168779	0.189404
105	GLAB2288	WAB0032258	TOG 6827	Nigeria	Irrigated lowland	0.151928	0.239822	0.243462	0.256673	0.262065	0.183473	0.251011	0.194257	0.245754	0.259908	0.137773	0.181855	0.221084	0.170936	0.173632	0.233891	0.217444	0.191291	0.200998	0.253977	0.183473	0.17808	0.268401	0.218253	0.23443	0.18873	0.278242	0.211513	0.202615	0.204098	0.288083	0.292127	0.251011	0.17862	0.243597	0.211917	0.17862	0.193448	0.193718	0.126854	0.202346	0.260582	0.233621	0.205446
106	GLAB772	WAB0029247	KACHA 1	Mali	Irrigated lowland	0.241305	0.194796	0.180642	0.146131	0.17808	0.222297	0.223106	0.234699	0.196414	0.194662	0.273524	0.228229	0.207873	0.22405	0.263413	0.189809	0.219466	0.230251	0.222432	0.176328	0.2165	0.246023	0.233351	0.229846	0.156107	0.214478	0.239418	0.203694	0.201402	0.201402	0.246428	0.243597	0.19911	0.2378	0.155837	0.205985	0.22378	0.237261	0.242518	0.278512	0.229981	0.204098	0.189404	0.206929
107	GLAB2135	WAB0029407	TOG 7388	Nigeria	Irrigated lowland	0.179294	0.16433	0.172688	0.190752	0.221084	0.167835	0.174306	0.186843	0.150175	0.17862	0.195336	0.176058	0.123079	0.176193	0.194257	0.147614	0.113103	0.186304	0.126449	0.181046	0.177406	0.162443	0.194392	0.196819	0.16433	0.127797	0.193583	0.110812	0.132516	0.133324	0.194257	0.202346	0.173092	0.169318	0.174845	0.121327	0.181585	0.166622	0.133055	0.192235	0.140739	0.185899	0.157859	0.166082
108	GLAB780	WAB0029267	KESSIRIME A	Mali	Irrigated lowland	0.229712	0.126719	0.152332	0.157994	0.166352	0.209086	0.184956	0.216096	0.166352	0.163521	0.259908	0.207468	0.170531	0.214209	0.255325	0.152063	0.1921	0.210299	0.198436	0.156376	0.207199	0.223106	0.198167	0.200054	0.155568	0.187921	0.201672	0.176328	0.182125	0.168779	0.209895	0.212052	0.15031	0.211782	0.169048	0.181585	0.224858	0.219197	0.209356	0.262874	0.211647	0.177946	0.146805	0.192235
109	GLAB2279	WAB0032599	YELE	Mali	Irrigated lowland	0.240361	0.175384	0.168509	0.139391	0.172823	0.219736	0.207468	0.226881	0.176193	0.179159	0.267053	0.217174	0.190078	0.219871	0.260582	0.168913	0.204772	0.217714	0.211782	0.165274	0.208412	0.23106	0.213804	0.215557	0.147344	0.194392	0.217174	0.183473	0.189943	0.179294	0.222162	0.226611	0.180642	0.226207	0.158398	0.191831	0.222567	0.230116	0.222027	0.264896	0.218118	0.193583	0.170801	0.19601
110	GLAB2281	WAB0024086	RAM 97	Mali	Floating	0.249798	0.196819	0.187652	0.142356	0.169588	0.227959	0.229577	0.230116	0.187247	0.184012	0.271367	0.221353	0.196953	0.219601	0.263818	0.184012	0.21003	0.234969	0.224724	0.182125	0.213804	0.241305	0.223645	0.234565	0.146805	0.205581	0.232947	0.202346	0.202076	0.195336	0.240766	0.241305	0.201267	0.228903	0.167565	0.204907	0.231464	0.240901	0.231329	0.270828	0.22405	0.196414	0.181181	0.202211
111	GLAB2231	WAB0002205	TOG 7353	Nigeria	Irrigated lowland	0.186708	0.193718	0.203963	0.2134	0.229172	0.179968	0.220005	0.188595	0.191965	0.21003	0.19938	0.176732	0.148558	0.17835	0.198167	0.181855	0.131572	0.19574	0.14667	0.202615	0.181585	0.202211	0.214209	0.219736	0.194931	0.149501	0.224858	0.171879	0.175789	0.163117	0.224724	0.231194	0.202211	0.177271	0.20612	0.170396	0.190617	0.187247	0.124562	0.18509	0.150714	0.220545	0.18563	0.188461
112	GLAB2089	WAB0001421	TOG 6211	Nigeria	Irrigated lowland	0.208816	0.141548	0.134268	0.156511	0.198032	0.168105	0.166757	0.200998	0.140469	0.159073	0.234969	0.180911	0.14357	0.188056	0.229577	0.134807	0.161229	0.182664	0.160151	0.142222	0.179563	0.18873	0.185495	0.172418	0.149097	0.157455	0.182799	0.147749	0.134807	0.121192	0.191157	0.194392	0.133594	0.185764	0.148288	0.150445	0.172418	0.175115	0.167431	0.236047	0.176867	0.169722	0.144244	0.165004
113	GLAB2305	WAB0029203	DOULANGAL OUADEO	Mali	Irrigated lowland	0.240901	0.170262	0.174171	0.126584	0.163926	0.214883	0.210434	0.214613	0.177676	0.168779	0.266244	0.212591	0.176597	0.20612	0.250337	0.167161	0.194931	0.21313	0.207468	0.1677	0.201402	0.225398	0.200998	0.221219	0.136695	0.187786	0.207468	0.182259	0.18509	0.177946	0.217983	0.221758	0.177406	0.212726	0.15395	0.187382	0.221758	0.222702	0.215557	0.266244	0.217848	0.189539	0.167835	0.197627
114	GLAB227	WAB0029109	TOG 14612	Guinea Conakry	Irrigated lowland	0.235778	0.145322	0.156376	0.185225	0.23052	0.202885	0.188191	0.221219	0.157859	0.17107	0.256269	0.210839	0.160555	0.210704	0.252494	0.143974	0.185495	0.212861	0.198841	0.175789	0.204772	0.217174	0.183877	0.209086	0.169183	0.182394	0.179698	0.166757	0.170127	0.165408	0.173901	0.180237	0.138986	0.207603	0.17808	0.176328	0.215287	0.211917	0.207334	0.264627	0.206929	0.145187	0.138851	0.185899
115	GLAB467	WAB0032320	TOG 6268	Liberia	Rainfed lowland	0.234295	0.171475	0.18172	0.186843	0.232677	0.209086	0.208547	0.229172	0.1677	0.187112	0.266514	0.218388	0.152467	0.208008	0.258425	0.141817	0.179159	0.208951	0.204637	0.188056	0.20949	0.229037	0.153411	0.219601	0.166352	0.194527	0.152197	0.179968	0.180776	0.176732	0.148962	0.141008	0.17498	0.206794	0.175789	0.18536	0.218657	0.211108	0.207738	0.262739	0.213669	0.183742	0.160825	0.186169
116	GLAB1977	WAB0024042	RAM 5	Mali	Floating	0.229172	0.170666	0.165543	0.141278	0.178215	0.208951	0.203829	0.201132	0.169048	0.175115	0.259639	0.208277	0.175115	0.200324	0.253438	0.162173	0.189539	0.211378	0.19547	0.158668	0.194796	0.225263	0.201806	0.213669	0.130898	0.184012	0.212861	0.172688	0.177676	0.166082	0.218523	0.218523	0.177137	0.211243	0.131033	0.179698	0.211782	0.218253	0.210973	0.257482	0.208682	0.193583	0.167296	0.186978
117	GLAB2295	WAB0021406	TOG 8536	Gambia	Irrigated lowland	0.17498	0.191291	0.194122	0.206659	0.243866	0.150984	0.200863	0.175519	0.187517	0.206794	0.188461	0.149366	0.170262	0.158668	0.193314	0.180507	0.183607	0.166622	0.165813	0.208816	0.167431	0.168105	0.221488	0.18536	0.186169	0.155568	0.221893	0.168374	0.15368	0.159207	0.229442	0.236452	0.199245	0.166622	0.196144	0.170801	0.138447	0.1433	0.172553	0.199919	0.145727	0.213669	0.186978	0.160555
118	GLAB580	WAB0029256	MOGO	Mali	Irrigated lowland	0.236182	0.177541	0.175249	0.151793	0.117282	0.220545	0.214209	0.224589	0.184012	0.184821	0.264087	0.217174	0.191291	0.210973	0.246967	0.174575	0.198841	0.217174	0.196684	0.175384	0.204098	0.223645	0.213939	0.222432	0.15058	0.185495	0.218253	0.186978	0.189943	0.180911	0.232273	0.226341	0.190348	0.22351	0.16433	0.188865	0.221353	0.227824	0.200458	0.265975	0.214748	0.192235	0.174036	0.205716
119	GLAB1162	WAB0025397	TOG 5421	Nigeria	Lowland	0.184686	0.149366	0.160825	0.16797	0.21313	0.16433	0.177137	0.182394	0.155568	0.172823	0.196414	0.163521	0.133864	0.162038	0.201806	0.137908	0.148153	0.172553	0.145322	0.172688	0.164869	0.168644	0.182394	0.188595	0.151793	0.137369	0.185495	0.138717	0.138177	0.117552	0.195605	0.200054	0.162982	0.174036	0.164734	0.138043	0.162982	0.166622	0.16069	0.21003	0.161903	0.178889	0.142896	0.166487
120	GLAB221	WAB0001738	TOG 6546	Liberia	Rainfed lowland	0.193044	0.161903	0.174036	0.188326	0.218388	0.186034	0.173767	0.199784	0.157994	0.181046	0.212052	0.185225	0.138447	0.183338	0.211782	0.141143	0.158533	0.199515	0.148288	0.183877	0.182529	0.162443	0.187652	0.196549	0.168239	0.147749	0.190752	0.131033	0.113777	0.143165	0.19237	0.199919	0.1677	0.186438	0.172418	0.13265	0.184956	0.175249	0.17107	0.218792	0.176058	0.183338	0.15058	0.170127
121	GLAB502	WAB0032227	TOG 5447	Nigeria	Lowland	0.175789	0.203694	0.190483	0.196819	0.236047	0.136155	0.215287	0.171744	0.189269	0.215692	0.189943	0.164734	0.193583	0.152602	0.198301	0.189539	0.201132	0.129145	0.191291	0.210434	0.150984	0.180642	0.223376	0.190617	0.185764	0.163791	0.233756	0.177541	0.16069	0.160286	0.245484	0.243597	0.216231	0.151658	0.191965	0.184281	0.159207	0.163386	0.188865	0.189404	0.193044	0.225667	0.19264	0.175654
122	GLAB358	WAB0032305	TOG 6876	Nigeria	Irrigated lowland	0.197627	0.147479	0.151389	0.170936	0.212591	0.180102	0.149097	0.201267	0.1433	0.165543	0.225398	0.190348	0.132785	0.183203	0.222702	0.128606	0.152602	0.193179	0.160555	0.174036	0.183742	0.175249	0.17471	0.193988	0.156781	0.156242	0.17808	0.117687	0.11189	0.139525	0.176463	0.18536	0.160286	0.191965	0.1646	0.122135	0.186978	0.175923	0.167161	0.225667	0.17471	0.168913	0.137503	0.164734
123	GLAB363	WAB0001923	TOG 6733	Liberia	Rainfed lowland	0.241305	0.14694	0.148423	0.181046	0.218792	0.2165	0.179024	0.233891	0.153141	0.175789	0.261256	0.222027	0.157724	0.219197	0.262065	0.133459	0.185899	0.217848	0.197358	0.17107	0.219331	0.223106	0.160825	0.189539	0.168105	0.196144	0.152467	0.179698	0.181855	0.172553	0.165274	0.135751	0.157455	0.223106	0.172958	0.189135	0.222971	0.217983	0.216635	0.263413	0.214748	0.180372	0.137503	0.193044
124	GLAB1932	WAB0014986	TOG 16681	Ivory Coast	Irrigated lowland	0.221488	0.136829	0.152602	0.177406	0.219062	0.196819	0.182259	0.218657	0.140065	0.166891	0.251146	0.196279	0.141682	0.198032	0.237665	0.12564	0.162173	0.205042	0.183338	0.160555	0.185764	0.208547	0.168374	0.197088	0.156242	0.170531	0.163656	0.149501	0.153141	0.15705	0.169588	0.164869	0.148288	0.201402	0.162847	0.152197	0.205446	0.197627	0.191965	0.246562	0.192505	0.162712	0.141278	0.17134
125	GLAB1160	WAB0008681	TOG 5692	Nigeria	Mangrove	0.183742	0.193314	0.191157	0.209625	0.247371	0.172418	0.200324	0.218523	0.188191	0.204503	0.20612	0.198975	0.183607	0.193448	0.214748	0.181451	0.185764	0.177541	0.175384	0.216231	0.192235	0.202076	0.226611	0.210973	0.190213	0.193853	0.230251	0.153006	0.160151	0.169048	0.233216	0.23443	0.197358	0.184551	0.196953	0.170936	0.193314	0.191561	0.164869	0.200189	0.194122	0.21704	0.190617	0.173497
126	GLAB439	WAB0002146	TOG 7244	Mali	Irrigated lowland	0.232542	0.131033	0.12564	0.17161	0.214343	0.210299	0.170531	0.228229	0.148288	0.160016	0.257347	0.208682	0.166487	0.212456	0.261391	0.153141	0.186034	0.215287	0.199245	0.146401	0.195605	0.22378	0.191022	0.19237	0.160825	0.187112	0.194527	0.173092	0.179024	0.170531	0.20248	0.205446	0.123214	0.224589	0.164195	0.186438	0.219736	0.222432	0.208682	0.263548	0.206929	0.17498	0.138177	0.191965
127	GLAB380	WAB0029806	TOG 7411	Liberia	Irrigated lowland	0.260448	0.177406	0.183338	0.209086	0.247236	0.229307	0.223915	0.247641	0.172553	0.195066	0.282286	0.223376	0.147075	0.230925	0.276085	0.14303	0.181181	0.233216	0.222836	0.201132	0.224858	0.243866	0.126719	0.234834	0.193044	0.208682	0.12254	0.192235	0.196953	0.184956	0.114586	0.135751	0.188191	0.239013	0.205311	0.203559	0.242114	0.229577	0.23443	0.27959	0.222162	0.175654	0.154489	0.202211
128	GLAB599	WAB0002120	TOG 7216	Mali	Irrigated lowland	0.156781	0.226881	0.239418	0.243192	0.264492	0.194392	0.248719	0.189539	0.221353	0.239957	0.15759	0.190887	0.208816	0.193179	0.160286	0.217714	0.21003	0.184821	0.193448	0.239552	0.177271	0.181316	0.257617	0.217309	0.230116	0.191157	0.263279	0.196414	0.203694	0.205311	0.268266	0.270154	0.231329	0.174845	0.233216	0.19264	0.189943	0.19965	0.19601	0.154354	0.201537	0.248045	0.224319	0.187921
129	GLAB1962	WAB0029234	MG 14	Mali	Irrigated lowland	0.217309	0.111081	0.121731	0.15058	0.187921	0.19965	0.164465	0.213669	0.135616	0.152332	0.238878	0.196953	0.15395	0.19237	0.241305	0.141952	0.171879	0.200863	0.185899	0.140065	0.190348	0.206929	0.180776	0.182125	0.147614	0.174306	0.183877	0.157859	0.167431	0.157185	0.187247	0.191831	0.130763	0.207468	0.148558	0.163791	0.20949	0.204098	0.196953	0.249259	0.197493	0.162578	0.129145	0.179294
130	GLAB60	WAB0021737	TOG 12071	Nigeria	Lowland	0.198841	0.158938	0.157185	0.173092	0.205716	0.162982	0.178215	0.184956	0.155568	0.172823	0.219062	0.177137	0.147884	0.177811	0.211378	0.138177	0.160016	0.175249	0.149232	0.166217	0.175384	0.188595	0.180102	0.180237	0.154489	0.163656	0.182933	0.145996	0.135616	0.137099	0.188595	0.195336	0.164195	0.173362	0.159881	0.151928	0.151793	0.172553	0.175384	0.228768	0.170262	0.17498	0.145187	0.161499
131	GLAB161	WAB0011919	SORFA	Chad	Irrigated lowland	0.198167	0.159881	0.161229	0.183742	0.223106	0.190887	0.155433	0.207603	0.15732	0.175789	0.211917	0.190348	0.146401	0.186573	0.221758	0.143435	0.166622	0.200458	0.160016	0.185899	0.193044	0.174306	0.197897	0.198571	0.16096	0.153815	0.194527	0.120113	0.126045	0.145592	0.201132	0.205985	0.163252	0.191291	0.177406	0.132246	0.194392	0.1921	0.1646	0.222027	0.18199	0.184551	0.152602	0.176597
132	GLAB370	WAB0029344	TOG 5471	Nigeria	Lowland	0.139795	0.24818	0.247102	0.26894	0.283904	0.186438	0.263279	0.190483	0.246293	0.259099	0.13292	0.182933	0.213265	0.184281	0.162038	0.233756	0.213669	0.191561	0.197358	0.260448	0.196684	0.190752	0.269614	0.22715	0.246697	0.191291	0.278242	0.206525	0.209625	0.212995	0.285387	0.283769	0.249798	0.182259	0.265166	0.203424	0.199784	0.190887	0.188191	0.138582	0.196684	0.262739	0.236856	0.20248
133	GLAB471	WAB0002044	TOG 7131	Senegal	Irrigated lowland	0.240092	0.151658	0.160825	0.192909	0.236182	0.211917	0.136829	0.233216	0.149366	0.159747	0.266514	0.220814	0.13602	0.214748	0.259774	0.12928	0.172958	0.225263	0.196819	0.179428	0.214209	0.223241	0.158533	0.182259	0.169318	0.195066	0.156646	0.169722	0.180372	0.170666	0.146266	0.158264	0.155972	0.22405	0.177406	0.177406	0.228498	0.213265	0.212456	0.261526	0.207603	0.174575	0.143839	0.181181
134	GLAB2117	WAB0002107	TOG 7203	Ivory Coast	Irrigated lowland	0.212456	0.114047	0.128606	0.170936	0.208816	0.196279	0.159342	0.213669	0.141143	0.14694	0.247776	0.201267	0.150445	0.200593	0.238878	0.133324	0.172823	0.202211	0.181855	0.149771	0.195875	0.196414	0.180642	0.188056	0.154624	0.173632	0.177541	0.155568	0.16406	0.154085	0.182664	0.182664	0.117417	0.203154	0.160286	0.165274	0.215018	0.202211	0.191022	0.243462	0.196414	0.154354	0.117822	0.17862
135	GLAB2101	WAB0001999	TOG 6891	Liberia	Rainfed lowland	0.253033	0.172149	0.184012	0.210434	0.256403	0.218523	0.212591	0.247371	0.168105	0.194931	0.288083	0.224184	0.146131	0.22715	0.274198	0.128471	0.170936	0.229442	0.212456	0.197762	0.222971	0.234969	0.118765	0.230925	0.186573	0.202076	0.103128	0.180237	0.188865	0.182125	0.122135	0.118765	0.184147	0.230251	0.193853	0.189943	0.236587	0.220814	0.226207	0.278781	0.221488	0.182394	0.148153	0.187786
136	GLAB123	WAB0020129	TOG 5667	Nigeria	Lowland	0.19547	0.148827	0.153411	0.17107	0.208816	0.156781	0.175384	0.17835	0.155837	0.162578	0.210299	0.161229	0.145457	0.166487	0.197223	0.138043	0.152737	0.168779	0.155568	0.1646	0.161634	0.175654	0.177002	0.183473	0.145592	0.151658	0.178215	0.143974	0.138851	0.113508	0.189809	0.186573	0.152737	0.170801	0.149636	0.14357	0.164195	0.163926	0.155433	0.220005	0.162443	0.168644	0.143165	0.154219
137	GLAB1124	WAB0002016	TOG 7043	Senegal	Irrigated lowland	0.223376	0.117552	0.121327	0.166622	0.197223	0.20275	0.166217	0.2165	0.131302	0.152063	0.245484	0.196819	0.145457	0.197358	0.243597	0.131437	0.169857	0.20612	0.182933	0.140604	0.190078	0.208547	0.169453	0.180237	0.150175	0.175519	0.17471	0.161769	0.163926	0.160421	0.172553	0.176867	0.107037	0.205177	0.154624	0.168779	0.205851	0.205581	0.192774	0.250337	0.190617	0.151523	0.106228	0.176193
138	GLAB1113	WAB0029317	TOG 5438	Nigeria	Lowland	0.169183	0.189404	0.198571	0.208816	0.245619	0.122135	0.219466	0.170801	0.1921	0.203829	0.184551	0.164734	0.174036	0.150175	0.191291	0.174845	0.179159	0.136155	0.16797	0.208277	0.168779	0.183607	0.210839	0.194122	0.188191	0.160286	0.221488	0.175115	0.155568	0.146266	0.231734	0.230251	0.20248	0.148423	0.200728	0.173497	0.168509	0.153006	0.166082	0.180372	0.168374	0.213535	0.176463	0.172418
139	GLAB242	WAB0029326	LEMGGELANGE	Nigeria	Irrigated lowland	0.166487	0.184147	0.189943	0.199784	0.223915	0.149501	0.211917	0.177002	0.184686	0.201806	0.179428	0.160421	0.161095	0.158803	0.179024	0.170396	0.176597	0.159207	0.155972	0.201537	0.158533	0.116204	0.219871	0.183203	0.186169	0.145187	0.218657	0.16096	0.149097	0.14357	0.227824	0.231329	0.18536	0.160421	0.195336	0.154624	0.151928	0.148692	0.177811	0.186843	0.167431	0.19938	0.173227	0.169048
140	GLAB2111	WAB0032756	YELE RANEO-B	Mali	Irrigated lowland	0.230925	0.158129	0.159881	0.121596	0.176867	0.200593	0.190752	0.208547	0.163926	0.163656	0.258291	0.202346	0.167431	0.193448	0.245214	0.155433	0.184281	0.201941	0.196819	0.150714	0.188191	0.221893	0.196144	0.200728	0.108385	0.181181	0.203829	0.175249	0.175384	0.165139	0.208277	0.21003	0.172958	0.208547	0.136829	0.181181	0.204637	0.211513	0.207334	0.258965	0.199919	0.184281	0.153545	0.185764
141	GLAB465	WAB0001449	TOG 6242	Liberia	Rainfed lowland	0.25492	0.176058	0.186978	0.218657	0.260852	0.227959	0.21704	0.254516	0.171205	0.195605	0.289162	0.236317	0.149636	0.234565	0.27649	0.137099	0.184012	0.233756	0.218253	0.197627	0.226881	0.237935	0.11189	0.229846	0.191157	0.207603	0.109868	0.176058	0.188191	0.191157	0.12227	0.11189	0.184686	0.232542	0.200189	0.190887	0.240496	0.224724	0.231464	0.280803	0.222702	0.174306	0.160151	0.198301
142	GLAB1118	WAB0032556	TOG 7439	Nigeria	Irrigated lowland	0.161364	0.159612	0.170262	0.182259	0.217983	0.143705	0.177676	0.173092	0.165139	0.183203	0.193988	0.146535	0.144244	0.152063	0.186438	0.145457	0.16096	0.160016	0.131976	0.182394	0.156781	0.145187	0.196144	0.175249	0.166622	0.132246	0.189809	0.134268	0.131437	0.13966	0.198167	0.20248	0.168105	0.167296	0.171879	0.134807	0.154489	0.155972	0.168105	0.186438	0.158398	0.18199	0.155298	0.158398
143	GLAB148	WAB0024653	TOG 5499	Nigeria	Lowland	0.179833	0.179428	0.189	0.196953	0.235778	0.174575	0.203829	0.190483	0.191291	0.196819	0.195336	0.182394	0.166622	0.180642	0.191965	0.18172	0.159747	0.181451	0.161903	0.189135	0.176867	0.193853	0.215692	0.197223	0.179698	0.175654	0.221084	0.161229	0.168644	0.149366	0.225128	0.228498	0.187786	0.176328	0.190617	0.173092	0.17161	0.189539	0.151928	0.19547	0.16433	0.205716	0.183068	0.142491
144	GLAB149	WAB0001750	TOG 6558	Liberia	Rainfed lowland	0.165408	0.193853	0.200458	0.205716	0.244405	0.114451	0.212187	0.176463	0.190617	0.204772	0.181855	0.148153	0.171205	0.144109	0.182125	0.176058	0.178485	0.119035	0.165408	0.205716	0.1433	0.174441	0.215018	0.188191	0.187112	0.154489	0.217848	0.179294	0.160421	0.1402	0.226746	0.227015	0.200189	0.133459	0.194392	0.168779	0.154489	0.141413	0.170531	0.170396	0.165678	0.209221	0.179294	0.169318
145	GLAB473	WAB0026782	TOG 7047	Senegal	Irrigated lowland	0.191831	0.16433	0.170262	0.181585	0.228633	0.161634	0.188595	0.173497	0.158938	0.180776	0.214613	0.149097	0.131976	0.155972	0.205446	0.128067	0.153006	0.178889	0.169722	0.186304	0.162578	0.183742	0.173227	0.181451	0.154759	0.158803	0.170396	0.153276	0.138177	0.134268	0.173901	0.182664	0.173901	0.163117	0.177406	0.154354	0.141952	0.145187	0.17107	0.202615	0.142087	0.183607	0.153545	0.137638
146	GLAB537	WAB0032205	TOG 5522	Nigeria	Lowland	0.197762	0.205446	0.206525	0.205042	0.235778	0.193044	0.208816	0.183877	0.196549	0.21313	0.206929	0.196279	0.187786	0.188326	0.204637	0.195066	0.190887	0.190483	0.18199	0.212861	0.198032	0.189539	0.231194	0.208277	0.191696	0.180911	0.235104	0.165813	0.172688	0.172284	0.242114	0.246967	0.207603	0.188865	0.199245	0.183742	0.182259	0.194662	0.18509	0.205177	0.185764	0.223645	0.198436	0.189404
147	GLAB586	WAB0024080	RAM 85	Mali	Floating	0.235643	0.168644	0.167835	0.13629	0.182394	0.204098	0.207199	0.208142	0.160151	0.172149	0.27285	0.205042	0.171205	0.205446	0.250741	0.158533	0.184686	0.21003	0.204233	0.160825	0.189809	0.228498	0.198571	0.216366	0.134268	0.189674	0.208142	0.162847	0.17862	0.171205	0.207064	0.209625	0.174441	0.214478	0.137773	0.180237	0.212321	0.214613	0.219062	0.258021	0.208547	0.191291	0.163791	0.182664
148	GLAB120	WAB0029389	TOG 7415	Mali	Irrigated lowland	0.235239	0.13265	0.120787	0.159747	0.201941	0.213535	0.177271	0.224589	0.142896	0.160016	0.267323	0.21677	0.165948	0.21677	0.256269	0.154759	0.185899	0.211782	0.19601	0.0912645	0.200324	0.22405	0.190348	0.194527	0.161499	0.184686	0.1921	0.17498	0.182933	0.177137	0.196953	0.202346	0.117013	0.220545	0.157859	0.187517	0.223915	0.223915	0.210569	0.273794	0.209625	0.161634	0.133459	0.191965
149	GLAB155	WAB0024055	RAM 38	Mali	Floating	0.202076	0.161095	0.168509	0.150175	0.200593	0.177676	0.190752	0.194662	0.156646	0.163791	0.235778	0.188056	0.15395	0.174306	0.226611	0.15058	0.172418	0.17107	0.179294	0.163656	0.175654	0.202885	0.192235	0.197897	0.137234	0.166352	0.195875	0.158533	0.159477	0.154759	0.201267	0.198571	0.158264	0.171205	0.142087	0.1646	0.190887	0.191696	0.176867	0.233891	0.191426	0.176597	0.155433	0.163386
150	GLAB230	WAB0001825	TOG 6635	Liberia	Rainfed lowland	0.228768	0.149636	0.158129	0.180911	0.229577	0.19965	0.184956	0.228768	0.1433	0.169048	0.261661	0.199245	0.103667	0.204503	0.251146	0.100162	0.14303	0.210434	0.187652	0.173901	0.198975	0.214074	0.113508	0.208277	0.161634	0.177811	0.107846	0.148423	0.160421	0.160825	0.081154	0.113508	0.160286	0.20949	0.172823	0.162578	0.209625	0.19601	0.201402	0.253572	0.185899	0.152063	0.134538	0.1646
151	GLAB163	WAB0029120	SORAMBOUN 2	Ivory Coast	Upland	0.176867	0.18536	0.183203	0.211243	0.23052	0.188326	0.174575	0.192235	0.166622	0.204368	0.200324	0.183203	0.152063	0.179159	0.19911	0.166217	0.16433	0.191965	0.130763	0.201537	0.18509	0.140604	0.2134	0.19938	0.188056	0.150714	0.213669	0.124427	0.133729	0.156646	0.215287	0.222027	0.193583	0.186169	0.194527	0.126449	0.17862	0.167835	0.179294	0.197493	0.169857	0.207738	0.179159	0.176463
152	GLAB232	WAB0013339	TOG 14603	Guinea Conakry	Irrigated lowland	0.227555	0.132246	0.106902	0.162578	0.209221	0.206659	0.151928	0.225398	0.14667	0.159073	0.249259	0.208008	0.153006	0.207334	0.247776	0.148018	0.18172	0.208412	0.1921	0.142087	0.204098	0.212591	0.187786	0.177271	0.153411	0.184416	0.188191	0.171744	0.173901	0.160016	0.189404	0.191831	0.1189	0.21313	0.15395	0.177271	0.214883	0.214343	0.207468	0.257347	0.201402	0.153545	0.12564	0.182125
153	GLAB166	WAB0002105	TOG 7201	Ivory Coast	Irrigated lowland	0.271906	0.186169	0.199515	0.227689	0.267323	0.244136	0.232677	0.268266	0.187112	0.214074	0.301025	0.24845	0.157724	0.24481	0.295363	0.147614	0.189	0.246158	0.231194	0.211378	0.244675	0.25546	0.122944	0.246832	0.20302	0.222027	0.117687	0.193044	0.204772	0.20275	0.106498	0.0940954	0.198571	0.249259	0.217174	0.207873	0.255595	0.239013	0.244945	0.292936	0.23753	0.184147	0.174441	0.214613
154	GLAB2175	WAB0032624	KEDIAKA	Mali	Irrigated lowland	0.248315	0.183068	0.179024	0.134268	0.170127	0.22351	0.210704	0.222162	0.188191	0.181585	0.272985	0.222297	0.190213	0.215692	0.266649	0.179294	0.20949	0.215961	0.216905	0.170801	0.215422	0.230925	0.213669	0.2165	0.125236	0.201537	0.222702	0.191426	0.192505	0.189135	0.227824	0.225128	0.189674	0.226746	0.159477	0.198436	0.22378	0.233216	0.229442	0.27285	0.226207	0.205581	0.179294	0.203829
155	GLAB2153	WAB0022421	TOG 13736	Nigeria	Irrigated lowland	0.158533	0.25182	0.25856	0.267592	0.277164	0.203424	0.271637	0.200593	0.24818	0.268806	0.165543	0.184012	0.22041	0.189135	0.156916	0.239822	0.227285	0.207738	0.21704	0.266918	0.200189	0.201132	0.275411	0.241844	0.25546	0.196684	0.284982	0.212995	0.215826	0.226207	0.287813	0.293745	0.260313	0.205446	0.261122	0.21704	0.215826	0.207468	0.20275	0.152063	0.20976	0.267592	0.241979	0.2134
156	GLAB826	WAB0009234	MB 3	Mali	Irrigated lowland	0.211917	0.126584	0.113912	0.147749	0.200189	0.175115	0.151389	0.198167	0.119574	0.147614	0.236182	0.188056	0.133459	0.187652	0.233216	0.11526	0.158398	0.186438	0.167296	0.136155	0.181046	0.192235	0.166891	0.171744	0.135751	0.161364	0.163386	0.138447	0.141143	0.136964	0.170936	0.172014	0.114182	0.184012	0.137503	0.147884	0.186169	0.188056	0.182664	0.246967	0.182259	0.145861	0.114856	0.161229
157	GLAB1172	WAB0002188	TOG 7297	Burkina Faso	Irrigated lowland	0.246158	0.148827	0.145322	0.186573	0.221758	0.219466	0.139256	0.240361	0.169588	0.15004	0.266918	0.226072	0.176867	0.226072	0.263683	0.156781	0.197897	0.226746	0.212321	0.177811	0.218523	0.232947	0.203154	0.161769	0.176193	0.201806	0.208142	0.18536	0.193448	0.183742	0.215018	0.217444	0.145996	0.234699	0.17498	0.196414	0.232138	0.227285	0.228768	0.272715	0.218523	0.194527	0.143165	0.201672
158	GLAB394	WAB0029183	MB 323	Mali	Irrigated lowland	0.196279	0.161499	0.172688	0.180237	0.216366	0.153141	0.183203	0.181181	0.163117	0.175249	0.207199	0.145592	0.148018	0.163386	0.210569	0.142896	0.158264	0.162712	0.146266	0.182664	0.158803	0.17107	0.190483	0.173092	0.157455	0.14694	0.191696	0.156916	0.136964	0.124292	0.199515	0.20248	0.169183	0.166622	0.166352	0.149366	0.155163	0.156916	0.167296	0.208816	0.15705	0.177541	0.149097	0.158938
159	GLAB2148	WAB0021679	TOG 12228	Nigeria	Lowland	0.175384	0.213804	0.206929	0.228363	0.252898	0.143974	0.228094	0.168779	0.206794	0.227689	0.19264	0.152602	0.196819	0.156646	0.185764	0.201672	0.205581	0.123214	0.185495	0.224724	0.169048	0.180776	0.242518	0.202885	0.203963	0.174845	0.248585	0.187112	0.158398	0.166487	0.256943	0.257212	0.224724	0.157455	0.213535	0.193853	0.1677	0.170262	0.184686	0.189269	0.184416	0.232812	0.206255	0.193044
160	GLAB2289	WAB0013344	TOG 14605	Guinea Conakry	Irrigated lowland	0.194796	0.154624	0.153815	0.177002	0.214613	0.158533	0.168105	0.179698	0.147209	0.168374	0.219871	0.154354	0.146401	0.162308	0.209625	0.139795	0.157859	0.168105	0.147614	0.179294	0.159612	0.180372	0.184147	0.179024	0.155568	0.149771	0.186978	0.131033	0.116204	0.122135	0.191022	0.198301	0.160151	0.157994	0.15732	0.146131	0.151793	0.165948	0.166757	0.223106	0.160151	0.176328	0.146266	0.152737
161	GLAB667	WAB0029184	DANEVAL	Mali	Irrigated lowland	0.216635	0.158803	0.160825	0.147614	0.18509	0.202076	0.185764	0.209625	0.165813	0.166891	0.243192	0.202211	0.166891	0.194257	0.233756	0.15395	0.181181	0.207199	0.179563	0.146266	0.194662	0.196144	0.201402	0.201267	0.146266	0.172284	0.208277	0.159342	0.161903	0.165139	0.210299	0.214748	0.169183	0.207334	0.149232	0.156916	0.210434	0.207064	0.186169	0.239283	0.198436	0.187786	0.157185	0.188595
162	GLAB608	WAB0032297	ARRAGUION	Mali	Lowland	0.202615	0.140469	0.137369	0.153141	0.205985	0.184686	0.165543	0.19547	0.140334	0.157859	0.228498	0.179833	0.140334	0.17161	0.219466	0.128336	0.15732	0.184551	0.158398	0.152737	0.177541	0.183473	0.173901	0.184956	0.138851	0.158938	0.172553	0.129011	0.131033	0.137908	0.17862	0.181585	0.143974	0.186843	0.138582	0.135212	0.183742	0.186034	0.175384	0.233486	0.177002	0.161229	0.129685	0.161903
163	GLAB485	WAB0025363	TOG 13713	Guinea Conakry	Irrigated lowland	0.186034	0.165004	0.176058	0.187247	0.215557	0.191426	0.168105	0.201267	0.15759	0.186169	0.211378	0.197223	0.144244	0.189	0.207873	0.145592	0.15705	0.197897	0.137638	0.188865	0.185225	0.159342	0.194392	0.205177	0.170127	0.147479	0.196684	0.122944	0.134403	0.151389	0.19547	0.20302	0.172149	0.194527	0.176328	0.112025	0.193988	0.181451	0.168374	0.210299	0.176732	0.188326	0.160151	0.175654
164	GLAB630	WAB0032342	BOUBOUVO RANEO-A	Mali	Irrigated lowland	0.213669	0.146535	0.143705	0.149906	0.180507	0.198706	0.177002	0.209221	0.142896	0.159073	0.245754	0.19264	0.145457	0.187786	0.235508	0.121461	0.163117	0.203424	0.179698	0.155837	0.190483	0.201132	0.169318	0.188326	0.138177	0.169318	0.166757	0.154893	0.156376	0.15395	0.174171	0.176732	0.151119	0.201941	0.15395	0.162308	0.188595	0.198436	0.193314	0.234565	0.189269	0.16096	0.141008	0.162578
165	GLAB684	WAB0029237	DJENNE OUADEO	Mali	Irrigated lowland	0.243192	0.184281	0.187247	0.163521	0.142087	0.226746	0.221084	0.236721	0.193988	0.191696	0.270693	0.225802	0.203559	0.222567	0.246023	0.191291	0.206659	0.224724	0.203829	0.177676	0.218927	0.23416	0.232138	0.231194	0.152871	0.198032	0.237396	0.191696	0.198301	0.193314	0.243327	0.242923	0.182799	0.225802	0.174845	0.197088	0.240226	0.235778	0.207603	0.267862	0.222567	0.19965	0.186169	0.207468
166	GLAB2267	WAB0032411	DIONKIVO	Mali	Irrigated lowland	0.226611	0.147209	0.149771	0.154354	0.201941	0.205716	0.158668	0.211782	0.159747	0.143839	0.250472	0.193583	0.152332	0.194392	0.247776	0.14694	0.176058	0.205716	0.184012	0.155163	0.193583	0.218118	0.193179	0.173901	0.13602	0.176058	0.194392	0.166757	0.169857	0.165543	0.200054	0.198975	0.150849	0.208816	0.156376	0.178485	0.206255	0.210839	0.200054	0.255729	0.193044	0.175519	0.144513	0.177541
167	GLAB495	WAB0025362	TOG 13641	Nigeria	Irrigated lowland	0.269884	0.173901	0.190617	0.219062	0.26193	0.236856	0.229307	0.253842	0.187517	0.207064	0.298733	0.237396	0.169857	0.239552	0.284174	0.148153	0.191561	0.235913	0.231194	0.200728	0.229442	0.252224	0.117013	0.23753	0.195875	0.214343	0.0884335	0.196549	0.205851	0.199245	0.135886	0.142356	0.194662	0.243327	0.204503	0.206525	0.250741	0.242923	0.243866	0.291184	0.236452	0.188865	0.157185	0.207873
168	GLAB913	WAB0024057	RAM 52	Mali	Floating	0.247102	0.189539	0.183203	0.170396	0.113508	0.238878	0.22014	0.239148	0.196144	0.196549	0.270019	0.232408	0.201537	0.229037	0.266784	0.188191	0.210164	0.239418	0.208951	0.18199	0.224993	0.234565	0.230655	0.232677	0.160825	0.198571	0.236991	0.205581	0.200458	0.193044	0.241035	0.241844	0.194931	0.239418	0.177541	0.201672	0.238339	0.237665	0.217174	0.274467	0.224184	0.206525	0.188191	0.21704
169	GLAB2150	WAB0008663	TOG 5643	Nigeria	Lowland	0.16433	0.198571	0.20976	0.223241	0.249124	0.169992	0.22405	0.161095	0.207603	0.2165	0.171205	0.151793	0.184956	0.143974	0.168779	0.188865	0.182529	0.140065	0.170262	0.216635	0.166622	0.169722	0.223241	0.195875	0.195066	0.168779	0.229712	0.173092	0.166891	0.173497	0.238204	0.241035	0.205985	0.144648	0.211243	0.180911	0.158264	0.166622	0.158129	0.165543	0.173632	0.222027	0.194122	0.166622
170	GLAB955	WAB0029243	SIMO BALEO	Mali	Irrigated lowland	0.253977	0.191965	0.192774	0.170936	0.0984093	0.24117	0.229037	0.248315	0.206525	0.20248	0.276894	0.238878	0.209356	0.231599	0.263953	0.199515	0.212052	0.242923	0.214343	0.190752	0.22715	0.238204	0.238744	0.234025	0.166487	0.202076	0.243866	0.207064	0.212052	0.196414	0.249124	0.248315	0.19601	0.240361	0.184821	0.212861	0.2378	0.244675	0.222297	0.280534	0.229442	0.212052	0.190348	0.218523
171	GLAB2269	WAB0029197	MG 23	Mali	Irrigated lowland	0.229577	0.139121	0.131302	0.162443	0.207199	0.198032	0.173362	0.207468	0.128876	0.155433	0.256269	0.204637	0.155163	0.202615	0.250741	0.138717	0.175249	0.204503	0.189539	0.137234	0.185225	0.213939	0.179024	0.17808	0.151389	0.17498	0.181316	0.163791	0.167565	0.157185	0.188865	0.189269	0.117013	0.206255	0.148423	0.172418	0.214613	0.21003	0.195605	0.2622	0.198841	0.169857	0.127393	0.179833
172	GLAB1042	WAB0032365	TOG 5687	Nigeria	Mangrove	0.187921	0.165543	0.180642	0.184686	0.216231	0.17498	0.190348	0.192505	0.175654	0.189404	0.198167	0.167296	0.126449	0.169588	0.200863	0.151793	0.12928	0.183068	0.146131	0.191561	0.169857	0.170396	0.188191	0.19574	0.168105	0.130493	0.196414	0.146401	0.141413	0.13629	0.205985	0.210299	0.176597	0.179968	0.178485	0.145996	0.167026	0.1677	0.132111	0.201402	0.149771	0.191561	0.164734	0.164869
173	GLAB2192	WAB0012919	TOG 13734	Nigeria	Irrigated lowland	0.182125	0.198167	0.200054	0.213804	0.246697	0.164869	0.229846	0.175923	0.212456	0.219331	0.190213	0.177406	0.184416	0.159342	0.187517	0.1921	0.187517	0.145187	0.184821	0.212591	0.162712	0.185225	0.224724	0.202885	0.199245	0.165948	0.236317	0.18172	0.183203	0.177137	0.247102	0.246562	0.205985	0.162308	0.203154	0.190483	0.182529	0.186843	0.162847	0.183742	0.18563	0.225263	0.187652	0.17862
174	GLAB36	WAB0009224	TOG 7268	Cameroon	Irrigated lowland	0.195875	0.15368	0.146131	0.166082	0.218927	0.180642	0.166217	0.203829	0.148962	0.168779	0.229172	0.194527	0.135616	0.188056	0.224184	0.127528	0.156511	0.182529	0.156107	0.168105	0.181316	0.183068	0.175654	0.193314	0.152602	0.161095	0.179294	0.11553	0.119304	0.147075	0.185495	0.189269	0.155163	0.193314	0.155972	0.125101	0.184551	0.184686	0.166622	0.232138	0.177676	0.177002	0.142222	0.166891
175	GLAB248	WAB0019889	TOG 5473	Nigeria	Lowland	0.200054	0.199919	0.21313	0.223376	0.239418	0.180642	0.226881	0.199784	0.19547	0.219466	0.215287	0.156916	0.145457	0.193314	0.20248	0.186034	0.127662	0.188865	0.147479	0.215152	0.179698	0.209086	0.214209	0.207334	0.204907	0.151119	0.224184	0.168105	0.17808	0.145187	0.225263	0.230655	0.207873	0.182799	0.205581	0.17862	0.154085	0.16096	0.118361	0.200728	0.112968	0.215152	0.195875	0.166217
176	GLAB2208	WAB0002183	TOG 7292	Burkina Faso	Irrigated lowland	0.22742	0.114856	0.125101	0.166622	0.210704	0.20639	0.168913	0.215692	0.145996	0.144379	0.241844	0.199245	0.150849	0.205985	0.250337	0.141008	0.178754	0.210164	0.186034	0.144513	0.198167	0.214748	0.183607	0.186708	0.159881	0.177271	0.179159	0.161095	0.171744	0.16406	0.186573	0.194931	0.109194	0.213535	0.169183	0.177137	0.225532	0.214209	0.197897	0.258425	0.193988	0.160151	0.127662	0.185495
177	GLAB255	WAB0025213	TOG 9231	Nigeria	Irrigated lowland	0.182259	0.156107	0.164465	0.176193	0.20976	0.153141	0.183068	0.179563	0.16406	0.172418	0.203694	0.1646	0.131302	0.15759	0.194796	0.140739	0.127932	0.16406	0.147614	0.175249	0.168644	0.18509	0.184821	0.191965	0.15395	0.141278	0.18873	0.144513	0.135346	0.123753	0.194257	0.197762	0.165948	0.155702	0.158668	0.149771	0.161229	0.15759	0.12254	0.205177	0.144513	0.181451	0.151119	0.154219
178	GLAB2180	WAB0009274	TOG 7429	Nigeria	Irrigated lowland	0.172149	0.191965	0.202346	0.212456	0.236856	0.166082	0.203424	0.175654	0.187921	0.208951	0.191831	0.170127	0.176463	0.162443	0.194122	0.168374	0.177406	0.163926	0.168105	0.213939	0.16406	0.177271	0.211782	0.202885	0.196414	0.1646	0.217714	0.146266	0.146805	0.164195	0.217174	0.22405	0.195336	0.157185	0.199515	0.142491	0.184551	0.165813	0.17471	0.176193	0.176193	0.213939	0.182529	0.178485
179	GLAB324	WAB0021821	TOG 13715	Guinea Conakry	Irrigated lowland	0.242788	0.164195	0.152871	0.196279	0.228498	0.207468	0.194257	0.234699	0.17107	0.17835	0.260043	0.218792	0.166082	0.219871	0.261661	0.16096	0.193314	0.222702	0.207199	0.179024	0.20612	0.224184	0.186304	0.217848	0.181046	0.186843	0.192505	0.18199	0.183877	0.169588	0.187112	0.192909	0.162173	0.222027	0.182259	0.190483	0.228363	0.225802	0.220949	0.26921	0.212321	0.106498	0.152063	0.193718
180	GLAB283	WAB0029409	TOG 13711	Guinea Conakry	Irrigated lowland	0.208951	0.129819	0.133055	0.165139	0.206929	0.176328	0.159612	0.208682	0.131841	0.135212	0.23052	0.186438	0.124292	0.189	0.224319	0.110137	0.155568	0.187652	0.167026	0.152602	0.180102	0.192909	0.152871	0.179698	0.143974	0.158533	0.149366	0.143165	0.14303	0.139121	0.151119	0.155433	0.129145	0.191426	0.154354	0.149906	0.197358	0.183338	0.184281	0.242788	0.179159	0.133055	0.111755	0.158398
181	GLAB392	WAB0029364	BLEDIENG (G)	Senegal	Irrigated lowland	0.241844	0.160421	0.17134	0.194527	0.235373	0.218792	0.205851	0.232542	0.1677	0.18509	0.258291	0.219062	0.152871	0.213939	0.253572	0.149501	0.183338	0.224724	0.207468	0.193179	0.208142	0.224184	0.17808	0.224319	0.182529	0.19574	0.17808	0.170127	0.188595	0.184956	0.167835	0.182259	0.171205	0.221219	0.189269	0.178889	0.23079	0.219466	0.218523	0.255055	0.208682	0.155028	0.156376	0.189539
182	GLAB1103	WAB0009073	TOG 6946	Senegal	Irrigated lowland	0.198571	0.130898	0.142626	0.159342	0.203559	0.173362	0.155837	0.19601	0.131167	0.154624	0.229577	0.181046	0.118361	0.177271	0.221219	0.103128	0.137503	0.186304	0.155028	0.150714	0.177137	0.182394	0.143974	0.175923	0.135886	0.144648	0.135751	0.131707	0.137638	0.140065	0.136155	0.153815	0.133729	0.178215	0.145727	0.141682	0.182799	0.175384	0.173227	0.229037	0.170666	0.15705	0.12254	0.153545
183	GLAB2105	WAB0029220	MO 78	Mali	Irrigated lowland	0.243462	0.176597	0.172823	0.141008	0.180776	0.227015	0.207064	0.226611	0.180102	0.184281	0.268401	0.215826	0.182799	0.217848	0.259774	0.170531	0.201806	0.203424	0.214343	0.167026	0.214074	0.219871	0.211378	0.214883	0.145861	0.196684	0.217309	0.189539	0.19237	0.183203	0.220005	0.227824	0.17835	0.224724	0.167565	0.199515	0.223241	0.234295	0.221353	0.274198	0.218118	0.196684	0.173632	0.198436
184	GLAB2261	WAB0020167	TOG 5675	Nigeria	Lowland	0.177811	0.192505	0.19574	0.199245	0.223915	0.111486	0.213804	0.177541	0.187112	0.20248	0.199245	0.159342	0.177137	0.148827	0.188326	0.173362	0.169318	0.132111	0.159207	0.191831	0.138177	0.172418	0.211647	0.176597	0.184147	0.132785	0.218118	0.170531	0.156107	0.105958	0.225128	0.226746	0.189674	0.131707	0.18873	0.165813	0.169588	0.145457	0.153276	0.196549	0.171879	0.197897	0.176058	0.166352
185	GLAB189	WAB0002048	TOG 7135	Senegal	Irrigated lowland	0.21677	0.120922	0.118496	0.160421	0.196279	0.190752	0.165543	0.218792	0.129011	0.149906	0.25155	0.199919	0.137503	0.191022	0.241035	0.123888	0.164869	0.202076	0.180237	0.155028	0.191022	0.206659	0.167161	0.180507	0.142626	0.169453	0.172958	0.148962	0.156107	0.150175	0.172958	0.177541	0.130224	0.205851	0.142896	0.160825	0.205985	0.198032	0.194527	0.25209	0.187652	0.158264	0.122135	0.172688
186	GLAB425	WAB0024975	TOG 9348	Nigeria	Irrigated lowland	0.19911	0.163656	0.162173	0.17471	0.200054	0.194662	0.170801	0.202346	0.159747	0.173901	0.222297	0.194931	0.151793	0.188461	0.216231	0.147614	0.17107	0.200593	0.158668	0.176732	0.191831	0.170127	0.194392	0.201806	0.15732	0.155433	0.194931	0.13966	0.141682	0.150175	0.202615	0.206525	0.170666	0.200054	0.1677	0.138177	0.193314	0.188056	0.180237	0.229442	0.183203	0.185764	0.155568	0.179563
187	GLAB215	WAB0026783	TOG 7106	Mali	Irrigated lowland	0.236991	0.171475	0.165813	0.148827	0.150714	0.220275	0.204637	0.222702	0.170666	0.170801	0.25883	0.211243	0.182259	0.208142	0.252898	0.1646	0.197358	0.224589	0.205581	0.162712	0.203963	0.222432	0.211647	0.214209	0.149097	0.188056	0.217174	0.181585	0.186843	0.177137	0.221353	0.227959	0.180372	0.224184	0.160555	0.187921	0.215152	0.22742	0.207873	0.259504	0.211782	0.180642	0.171475	0.198706
188	GLAB581	WAB0021843	TOG 5464	Nigeria	Lowland	0.180776	0.191157	0.192235	0.200324	0.236317	0.173227	0.206255	0.164734	0.192909	0.203154	0.18873	0.151254	0.162847	0.141278	0.190887	0.178485	0.172958	0.162982	0.166082	0.198841	0.158533	0.186573	0.211917	0.189404	0.18509	0.162038	0.220949	0.166487	0.16797	0.162847	0.226207	0.234699	0.203694	0.153411	0.187382	0.176597	0.150445	0.176732	0.156242	0.177137	0.168105	0.217714	0.179563	0.165678
189	GLAB2103	WAB0024100	RAM 125	Mali	Floating	0.227959	0.158129	0.155972	0.121596	0.156781	0.205311	0.189809	0.207468	0.167026	0.161903	0.255999	0.199919	0.170262	0.198032	0.239013	0.154219	0.184147	0.208816	0.192909	0.146401	0.188461	0.212187	0.187921	0.202211	0.119844	0.169318	0.199245	0.166217	0.172149	0.16096	0.203694	0.208816	0.162578	0.205985	0.140874	0.1677	0.204503	0.215826	0.204233	0.251685	0.203829	0.173092	0.15031	0.186034
190	GLAB494	WAB0001422	TOG 6212	Senegal	Irrigated lowland	0.184281	0.189	0.186573	0.196414	0.221488	0.174441	0.200324	0.169183	0.18563	0.204503	0.195066	0.180102	0.172958	0.171744	0.189539	0.177271	0.175384	0.171205	0.168509	0.194392	0.173632	0.183742	0.213939	0.192505	0.176867	0.165543	0.219197	0.160555	0.173092	0.15759	0.229442	0.23106	0.196549	0.169722	0.186978	0.17134	0.173497	0.183473	0.163791	0.18536	0.174036	0.20976	0.184147	0.172149
191	GLAB534	WAB0020504	TOG 5682	Nigeria	Lowland	0.189	0.22378	0.241575	0.240496	0.275546	0.189943	0.245754	0.197358	0.233216	0.242383	0.177137	0.173632	0.215557	0.180507	0.201672	0.226072	0.215557	0.163926	0.20976	0.241979	0.187112	0.198301	0.26193	0.207199	0.225532	0.198301	0.271097	0.20248	0.198571	0.197627	0.274737	0.276624	0.235778	0.185764	0.229846	0.206525	0.17808	0.181585	0.184821	0.169318	0.189404	0.25546	0.225937	0.179698
192	GLAB1663	WAB0035256	KAMUSIN	Others	Upland	0.231329	0.11863	0.118496	0.173632	0.212187	0.200189	0.171744	0.208277	0.146266	0.138717	0.24481	0.205851	0.15368	0.19938	0.245349	0.130493	0.176732	0.207334	0.194122	0.145727	0.196144	0.208682	0.175249	0.189943	0.159747	0.176867	0.174306	0.162982	0.168644	0.158533	0.179428	0.183068	0.11553	0.204772	0.164195	0.172149	0.219466	0.208816	0.204503	0.251011	0.197762	0.148018	0.106228	0.179294
193	GLAB37	WAB0010036	TOG 8590	Gambia	Irrigated lowland	0.188865	0.155028	0.167296	0.177946	0.205446	0.160555	0.181046	0.186304	0.163791	0.172958	0.206255	0.181451	0.147479	0.177271	0.208547	0.14357	0.159612	0.172553	0.159207	0.171744	0.168779	0.176867	0.183203	0.189943	0.156781	0.152871	0.187652	0.147344	0.142896	0.127662	0.198301	0.204098	0.165678	0.177676	0.164734	0.137638	0.174575	0.170666	0.1646	0.217983	0.166082	0.18563	0.145592	0.16406
194	GLAB1717	WAB0032871	TOG 7206	Ivory Coast	Irrigated lowland	0.223915	0.111216	0.115799	0.168374	0.209221	0.201806	0.163521	0.221084	0.142626	0.155568	0.25209	0.20612	0.152602	0.214209	0.254381	0.139256	0.180372	0.214478	0.194931	0.145322	0.202211	0.215961	0.182394	0.176328	0.159073	0.185495	0.179833	0.161769	0.17498	0.158398	0.185764	0.190887	0.106633	0.20949	0.159881	0.174036	0.214478	0.211243	0.200324	0.253842	0.201806	0.162308	0.126045	0.181451
195	GLAB140	WAB0024047	RAM 18	Mali	Floating	0.240361	0.172823	0.179563	0.146535	0.18509	0.211647	0.218253	0.217174	0.185225	0.175384	0.275276	0.214209	0.185764	0.208816	0.247371	0.172688	0.202076	0.211782	0.210973	0.165139	0.197897	0.236182	0.214209	0.224993	0.14357	0.198032	0.218253	0.186978	0.185899	0.18536	0.225802	0.22378	0.178889	0.221758	0.150714	0.198571	0.220679	0.227555	0.221353	0.272176	0.22014	0.187112	0.172418	0.195605
196	GLAB197	WAB0029337	TOG 5477	Nigeria	Lowland	0.20275	0.158803	0.162712	0.178485	0.213804	0.175115	0.182664	0.195201	0.151793	0.173632	0.22351	0.178754	0.11216	0.183068	0.208547	0.130359	0.100027	0.18563	0.137773	0.173092	0.177946	0.196279	0.172688	0.199919	0.158938	0.133729	0.179159	0.137638	0.152871	0.136695	0.17835	0.186438	0.163521	0.183877	0.160825	0.15004	0.186169	0.181046	0.131841	0.214343	0.136155	0.171879	0.14357	0.157859
197	GLAB1145	WAB0001613	TOG 6411	Liberia	Rainfed lowland	0.189404	0.129011	0.136829	0.158398	0.198571	0.166217	0.152737	0.190348	0.132111	0.14667	0.2165	0.174036	0.124427	0.169318	0.207334	0.107981	0.143435	0.178215	0.143974	0.146535	0.166217	0.1677	0.159477	0.176058	0.134133	0.139121	0.15058	0.123753	0.124697	0.133864	0.159612	0.165813	0.137638	0.163791	0.143974	0.128471	0.176328	0.167565	0.165139	0.21677	0.163791	0.153411	0.121461	0.149232
198	GLAB1724	WAB0032964	FETE-FEE(G)	Senegal	Irrigated lowland	0.225802	0.15031	0.163521	0.183068	0.22041	0.205851	0.193044	0.226611	0.155163	0.183473	0.251146	0.210299	0.153276	0.199919	0.242788	0.138043	0.175519	0.218792	0.195605	0.173362	0.196684	0.211378	0.17835	0.20612	0.161903	0.182125	0.1677	0.165408	0.167431	0.169453	0.169318	0.178754	0.148153	0.215152	0.176867	0.175384	0.217174	0.208008	0.209221	0.244945	0.199515	0.155972	0.140739	0.179159
199	GLAB657	WAB0029360	CG 7 E	Senegal	Irrigated lowland	0.2165	0.123349	0.138177	0.16406	0.213804	0.186978	0.171879	0.213535	0.13265	0.155837	0.236721	0.19237	0.126584	0.190887	0.236452	0.119574	0.154489	0.197358	0.173767	0.150714	0.180911	0.20275	0.161499	0.188595	0.149366	0.163386	0.158264	0.141278	0.149232	0.147614	0.155163	0.165408	0.136425	0.196953	0.155163	0.146805	0.201941	0.19237	0.187517	0.237396	0.17862	0.138986	0.118496	0.161769
200	GLAB1122	WAB0029192	OUSSOUVEL	Mali	Irrigated lowland	0.259234	0.179024	0.186843	0.154624	0.198706	0.235508	0.164195	0.246293	0.192774	0.165004	0.28296	0.234295	0.196414	0.233351	0.275681	0.185495	0.215961	0.239013	0.228633	0.149906	0.229172	0.248315	0.22405	0.195201	0.153276	0.21003	0.23052	0.203559	0.209895	0.197223	0.239957	0.233891	0.188326	0.239687	0.175654	0.211243	0.244675	0.248585	0.236047	0.279321	0.234969	0.214074	0.183068	0.216905
201	GLAB1388	WAB0019892	TOG 12365	Guinea Bissau	Lowland	0.221623	0.153545	0.156107	0.174575	0.208951	0.205042	0.195066	0.216096	0.148558	0.172553	0.240766	0.191291	0.142356	0.194122	0.227959	0.133594	0.165408	0.203829	0.190887	0.176328	0.19237	0.210569	0.172688	0.19547	0.161769	0.175249	0.170666	0.15368	0.156376	0.165678	0.173362	0.178889	0.154893	0.204772	0.162847	0.162847	0.211378	0.203154	0.19601	0.240496	0.193718	0.164195	0.142761	0.181316
202	GLAB1116	WAB0001474	TOG 6267	Liberia	Rainfed lowland	0.22378	0.148423	0.150445	0.170936	0.217174	0.194662	0.183742	0.220679	0.13265	0.160016	0.251685	0.197627	0.119439	0.202885	0.242249	0.0909949	0.150445	0.200189	0.180102	0.170262	0.187652	0.204368	0.128202	0.201806	0.154759	0.170801	0.133998	0.139121	0.149097	0.150984	0.138177	0.124427	0.150714	0.196819	0.165678	0.155702	0.206659	0.190483	0.194931	0.241979	0.187652	0.162982	0.126584	0.155972
203	GLAB1031	WAB0032316	TOG 6951	Senegal	Irrigated lowland	0.218523	0.17471	0.184821	0.201806	0.234025	0.19574	0.206255	0.218253	0.173092	0.191157	0.241709	0.19574	0.124427	0.203424	0.231734	0.141817	0.117822	0.209221	0.155298	0.187652	0.202885	0.215018	0.154624	0.220005	0.177271	0.159207	0.143165	0.161634	0.174036	0.159342	0.150175	0.167431	0.185495	0.199245	0.180102	0.175923	0.208142	0.198841	0.158129	0.240631	0.162038	0.18563	0.163521	0.182933
204	GLAB497	WAB0029225	IRAT 2674	Ivory Coast	Upland	0.256673	0.182933	0.194122	0.143435	0.169992	0.227555	0.223376	0.232003	0.196549	0.174575	0.277029	0.224184	0.194257	0.22405	0.260448	0.184147	0.209356	0.229712	0.221758	0.170396	0.216366	0.243866	0.221893	0.23753	0.15395	0.203829	0.229577	0.196549	0.203694	0.19547	0.234969	0.233351	0.193314	0.230925	0.173362	0.206659	0.229981	0.240226	0.229712	0.274467	0.227959	0.203829	0.179428	0.210569
205	GLAB737	WAB0013450	TOG 14529	Cameroon	Irrigated lowland	0.187786	0.17134	0.168105	0.188326	0.211917	0.189539	0.157724	0.203559	0.162308	0.187112	0.205581	0.195605	0.151119	0.191561	0.213265	0.154354	0.170127	0.204368	0.145996	0.187652	0.195605	0.160286	0.200593	0.207199	0.170127	0.153411	0.201941	0.115395	0.127393	0.156916	0.201267	0.212591	0.173227	0.193853	0.179428	0.11917	0.194796	0.181855	0.171879	0.214613	0.178754	0.19574	0.161095	0.179833
206	GLAB3329	WAB0025361	TOG 12283	Nigeria	Lowland	0.184686	0.19965	0.198167	0.202211	0.24791	0.148558	0.219736	0.160555	0.205446	0.212995	0.197762	0.14694	0.180642	0.149366	0.1921	0.184821	0.182664	0.166082	0.182529	0.209625	0.155837	0.198301	0.222702	0.194392	0.189	0.155837	0.225398	0.190887	0.165678	0.15368	0.236587	0.242114	0.201806	0.148827	0.200728	0.184012	0.152197	0.168509	0.172014	0.19601	0.169183	0.216905	0.187921	0.169453
207	GLAB2976	WABTMP23	TOG 8544	Gambia	Hydromorphic	0.18172	0.200458	0.204368	0.219871	0.241305	0.153815	0.210164	0.178215	0.200324	0.211917	0.18873	0.175789	0.177002	0.1646	0.211243	0.18563	0.189	0.161095	0.156107	0.211917	0.173901	0.17161	0.225263	0.203559	0.202076	0.157724	0.232138	0.173497	0.152467	0.156916	0.239822	0.243866	0.205177	0.164195	0.208142	0.161364	0.176058	0.168644	0.175115	0.194931	0.178754	0.221893	0.189135	0.183607
208	GLAB3535	WAB0032516	W 19	Others	Irrigated lowland	0.184551	0.168239	0.174575	0.184416	0.201267	0.184821	0.185225	0.190213	0.163386	0.184416	0.204233	0.177271	0.115934	0.179159	0.189943	0.146131	0.104206	0.183742	0.11917	0.172284	0.175923	0.172553	0.190617	0.208008	0.167835	0.124966	0.194796	0.129954	0.138986	0.143839	0.196684	0.207468	0.17134	0.182259	0.171879	0.131033	0.178485	0.180642	0.114991	0.198571	0.133459	0.195875	0.158264	0.168644
209	GLAB3499	WAB0009458	TOG 7640	Nigeria	Irrigated lowland	0.19965	0.189809	0.195201	0.204098	0.239283	0.182664	0.200324	0.207468	0.187786	0.203963	0.208142	0.181585	0.157185	0.178485	0.212052	0.170127	0.172014	0.166352	0.171205	0.203154	0.187247	0.16406	0.215826	0.205716	0.187112	0.160151	0.218927	0.151523	0.155837	0.16069	0.222432	0.225802	0.192909	0.183203	0.19237	0.163791	0.189809	0.182394	0.162578	0.215557	0.187112	0.208547	0.184416	0.185899
210	GLAB3490	WAB0002125	TOG 7221	Mali	Irrigated lowland	0.2378	0.150714	0.123349	0.175789	0.22405	0.208008	0.0876247	0.226746	0.15004	0.148018	0.261256	0.220679	0.168779	0.214613	0.256943	0.155702	0.189404	0.22405	0.198975	0.159342	0.212726	0.226207	0.202076	0.169318	0.160555	0.190483	0.199245	0.170531	0.179698	0.170262	0.208008	0.20639	0.141548	0.217444	0.17107	0.182799	0.221084	0.222836	0.216905	0.263548	0.212456	0.177946	0.149097	0.195336
211	GLAB3500	WAB0002182	TOG 7291	Burkina Faso	Irrigated lowland	0.234295	0.133594	0.114451	0.173901	0.212861	0.208951	0.167835	0.222162	0.150714	0.155028	0.255729	0.208277	0.158533	0.210434	0.256673	0.1433	0.183473	0.213804	0.201672	0.162173	0.200863	0.223645	0.186843	0.179428	0.158533	0.185899	0.188595	0.168913	0.178485	0.173497	0.193044	0.198032	0.124157	0.214883	0.163521	0.177271	0.215287	0.221623	0.204233	0.253977	0.204637	0.176193	0.135346	0.187786
212	GLAB3035	WAB0029228	MG 20	Mali	Irrigated lowland	0.248045	0.134268	0.130089	0.185225	0.213939	0.226746	0.184956	0.237665	0.160016	0.170801	0.268266	0.229712	0.17498	0.225937	0.269075	0.164869	0.200189	0.230251	0.215557	0.156781	0.22041	0.23443	0.19965	0.19965	0.173901	0.202346	0.20302	0.186843	0.193853	0.183068	0.207873	0.211513	0.124966	0.231464	0.174575	0.193448	0.233756	0.235104	0.221219	0.267997	0.223915	0.186708	0.135481	0.205042
213	GLAB3248	WAB0036951	TOG 5417	Nigeria	Lowland	0.168644	0.208951	0.2134	0.219331	0.251146	0.140469	0.227824	0.176463	0.208008	0.221219	0.181181	0.151523	0.185225	0.165678	0.184821	0.196549	0.187247	0.137099	0.172284	0.222027	0.167835	0.18536	0.233486	0.198841	0.200324	0.167026	0.240092	0.191696	0.172823	0.163521	0.248989	0.250202	0.217444	0.159747	0.212995	0.188595	0.148153	0.151119	0.175654	0.173767	0.148692	0.22715	0.201537	0.175115
214	GLAB3191	WAB0038643	TG08-219	Togo	Upland	0.176463	0.161634	0.1677	0.17808	0.212052	0.157724	0.178215	0.183203	0.158398	0.173901	0.196144	0.169048	0.146131	0.166757	0.198436	0.147075	0.158398	0.166622	0.146401	0.17471	0.166082	0.170127	0.192909	0.184012	0.158398	0.139256	0.191561	0.145457	0.142087	0.137099	0.19911	0.204503	0.170262	0.168105	0.168105	0.146401	0.165948	0.164465	0.160151	0.200998	0.154893	0.179428	0.15705	0.162308
215	GLAB2947	WAB0002095	TOG 7188	Mali	Upland	0.241979	0.169453	0.173227	0.129685	0.184551	0.216096	0.208547	0.226881	0.180776	0.147344	0.260582	0.210569	0.17808	0.215557	0.261391	0.170666	0.194931	0.214748	0.197088	0.15759	0.20639	0.232542	0.209356	0.214883	0.137099	0.187786	0.210299	0.181316	0.184821	0.182394	0.21677	0.216231	0.178754	0.219736	0.153006	0.191022	0.218523	0.222027	0.213804	0.264087	0.207468	0.198571	0.167161	0.191831
216	GLAB3491	WAB0011945	SAALI BANDJE	Guinea Conakry	Mangrove	0.216905	0.143839	0.148288	0.180911	0.215287	0.192909	0.184551	0.222297	0.144648	0.159073	0.240361	0.19574	0.12928	0.192909	0.237665	0.118091	0.159477	0.201537	0.182529	0.16096	0.186978	0.203963	0.158533	0.191291	0.152737	0.170531	0.159342	0.149232	0.155298	0.15732	0.150984	0.166891	0.143974	0.201402	0.167161	0.157994	0.201806	0.194527	0.197897	0.237935	0.185764	0.144513	0.129415	0.167565
217	GLAB2951	WAB0002135	TOG 7231	Nigeria	Swamp	0.247371	0.149097	0.0989485	0.177002	0.20248	0.230251	0.174306	0.236721	0.160016	0.169453	0.267727	0.226746	0.176597	0.227959	0.262739	0.170801	0.200728	0.233891	0.211917	0.13966	0.206794	0.235913	0.205311	0.197223	0.171205	0.191965	0.210164	0.174845	0.191965	0.184821	0.215152	0.22014	0.124966	0.236452	0.169183	0.200728	0.239822	0.238474	0.222702	0.273794	0.21677	0.172823	0.143705	0.20639
218	GLAB2950	WAB0002134	TOG 7230	Nigeria	Swamp	0.232542	0.138582	0.109059	0.166082	0.201941	0.20949	0.159207	0.22378	0.141817	0.163252	0.251415	0.205311	0.161903	0.203559	0.247641	0.144379	0.18563	0.214209	0.201941	0.156781	0.193988	0.211917	0.191831	0.187247	0.156242	0.184686	0.19264	0.172553	0.175654	0.167835	0.196953	0.195875	0.133998	0.21313	0.153815	0.181316	0.219331	0.20949	0.213265	0.256538	0.208547	0.16797	0.131707	0.189404
219	GLAB3287	WAB0037074	TOMO OUADEO-A	Mali	Upland	0.256943	0.19938	0.196279	0.172823	0.120652	0.251281	0.23079	0.242788	0.20639	0.196684	0.284308	0.229712	0.212456	0.232812	0.267188	0.196279	0.214209	0.24117	0.216905	0.177946	0.235643	0.241979	0.235239	0.23416	0.16096	0.209221	0.240361	0.202076	0.205716	0.207873	0.246832	0.242249	0.205985	0.249124	0.18563	0.211917	0.245484	0.249528	0.218388	0.282826	0.231599	0.219871	0.19938	0.223106
220	GLAB801	WAB0030067	TOG 12052	Nigeria	Lowland	0.182529	0.193448	0.190213	0.207873	0.239283	0.168913	0.198032	0.188326	0.187382	0.205311	0.193988	0.17471	0.163386	0.168779	0.190617	0.177541	0.159477	0.163926	0.166487	0.205446	0.169318	0.186304	0.218792	0.206659	0.188865	0.163252	0.223106	0.153006	0.151523	0.150984	0.225802	0.235643	0.197897	0.166487	0.191965	0.17498	0.17107	0.175384	0.139795	0.189674	0.17134	0.214343	0.183203	0.17498
221	GLAB3530	WAB0001763	TOG 6767	Liberia	Rainfed lowland	0.189809	0.22351	0.234025	0.235913	0.268132	0.179428	0.244001	0.188461	0.23079	0.238744	0.200998	0.163252	0.201806	0.173362	0.203289	0.21704	0.214343	0.163656	0.196144	0.236317	0.175519	0.190617	0.247506	0.20639	0.21677	0.181181	0.253977	0.205311	0.195201	0.186843	0.259504	0.26894	0.231194	0.17835	0.230251	0.204772	0.155972	0.180642	0.186304	0.187786	0.179968	0.239552	0.222162	0.175923
222	GLAB3300	WAB0015250	TOG 6752	Liberia	Rainfed lowland	0.264357	0.169183	0.181585	0.213939	0.253842	0.23052	0.219331	0.254246	0.176328	0.198167	0.288083	0.229442	0.155702	0.23052	0.282691	0.138177	0.190213	0.232812	0.225937	0.194527	0.23052	0.246697	0.122001	0.234699	0.191291	0.208547	0.110407	0.189404	0.197627	0.193718	0.128606	0.136829	0.182394	0.240226	0.197762	0.198975	0.247371	0.233216	0.239687	0.282152	0.224319	0.167565	0.152871	0.20275
223	GLAB2953	WAB0002144	TOG 7242	Mali	Swamp	0.214883	0.113373	0.117956	0.171744	0.212052	0.190213	0.17498	0.210704	0.153545	0.146401	0.243866	0.198571	0.151658	0.202076	0.239957	0.139795	0.17808	0.198706	0.190213	0.149501	0.184821	0.209895	0.179698	0.188461	0.15395	0.177406	0.179024	0.162982	0.169453	0.156376	0.184551	0.18536	0.121866	0.210434	0.157455	0.172823	0.213265	0.20949	0.198032	0.243192	0.199784	0.158803	0.126854	0.177811
224	GLAB3298	WAB0033505	CC 3C	Burkina Faso	Lowland	0.231329	0.114991	0.135346	0.177137	0.20949	0.211917	0.180911	0.222567	0.154489	0.154624	0.253977	0.204772	0.158264	0.205716	0.252359	0.144918	0.182933	0.218657	0.195066	0.161499	0.200189	0.216096	0.190887	0.200593	0.162443	0.184416	0.191157	0.171205	0.17498	0.168509	0.193988	0.198301	0.124292	0.213939	0.173901	0.181046	0.22405	0.216905	0.207199	0.250202	0.205177	0.1677	0.12928	0.191157
225	GLAB3009	WAB0021486	TOG 9222	Nigeria	Lowland	0.1921	0.161095	0.177406	0.184956	0.219062	0.192909	0.173497	0.196279	0.160825	0.18536	0.215287	0.190213	0.139391	0.190752	0.208008	0.145322	0.165408	0.182664	0.162982	0.189539	0.201941	0.148962	0.197088	0.206255	0.167835	0.149366	0.195201	0.134538	0.127528	0.152602	0.193718	0.20639	0.176058	0.200863	0.172418	0.129819	0.188865	0.174036	0.165813	0.218388	0.176867	0.190483	0.162308	0.179428
226	GLAB3014	WAB0010472	TOG 9300	Nigeria	Irrigated lowland	0.180372	0.187382	0.188326	0.201806	0.215422	0.191157	0.187247	0.193448	0.177676	0.199784	0.192235	0.19965	0.165004	0.189404	0.195605	0.173227	0.174306	0.20612	0.160421	0.194796	0.19264	0.163791	0.214748	0.205985	0.182799	0.166082	0.22041	0.157994	0.162847	0.162982	0.22351	0.227824	0.18873	0.187786	0.190887	0.158938	0.182259	0.190887	0.181046	0.193988	0.183203	0.201537	0.174441	0.18199
227	GLAB3034	WAB0025141	TOS 11065	Liberia	Upland	0.186708	0.144379	0.149232	0.167026	0.202076	0.151523	0.159612	0.184012	0.135886	0.151928	0.210434	0.159612	0.134403	0.158533	0.214613	0.125506	0.14357	0.159612	0.140065	0.155568	0.16069	0.178889	0.17161	0.174171	0.14357	0.146266	0.170531	0.13629	0.118765	0.116204	0.17161	0.179968	0.143705	0.155568	0.145727	0.134403	0.165139	0.157724	0.155702	0.209625	0.15705	0.159342	0.128741	0.151523
228	GLAB3003	WAB0029968	TOG 9164	Nigeria	Upland	0.203963	0.18873	0.188865	0.207873	0.244675	0.174306	0.195201	0.183338	0.170801	0.208008	0.213669	0.161634	0.165678	0.179024	0.215422	0.168374	0.181316	0.187652	0.177137	0.208682	0.169992	0.172688	0.212591	0.201537	0.191022	0.163117	0.214883	0.148153	0.138986	0.159073	0.216231	0.222836	0.19574	0.189809	0.198706	0.153545	0.183877	0.170127	0.191965	0.211917	0.18536	0.213669	0.180642	0.181046
229	GLAB2996	WAB0025283	TOG 9101	Nigeria	Upland	0.195875	0.184416	0.179833	0.197897	0.231734	0.168644	0.195066	0.188326	0.175384	0.194122	0.212726	0.172014	0.169722	0.174171	0.215152	0.172284	0.181181	0.175115	0.162712	0.191561	0.165543	0.171475	0.209625	0.203829	0.182933	0.153545	0.220545	0.162308	0.162847	0.145727	0.224724	0.235104	0.188056	0.176058	0.178215	0.16069	0.182529	0.17471	0.186573	0.216096	0.174441	0.209625	0.174441	0.179024
230	GLAB3326	WAB0027169	TOS 6030	Nigeria	Upland	0.163791	0.178754	0.18563	0.199515	0.230116	0.15732	0.193448	0.172284	0.180237	0.196279	0.186034	0.145996	0.154759	0.162038	0.191022	0.161095	0.166487	0.173497	0.158264	0.197223	0.166891	0.162173	0.204772	0.188461	0.177002	0.143435	0.204233	0.155702	0.149366	0.140334	0.214883	0.218388	0.180507	0.163117	0.187517	0.148558	0.149232	0.132111	0.169992	0.193988	0.146535	0.202346	0.172418	0.160286
231	GLAB2997	WAB0021501	TOG 9107	Nigeria	Upland	0.179833	0.209895	0.206659	0.228498	0.247776	0.163656	0.220275	0.184551	0.209221	0.228633	0.18536	0.180507	0.191291	0.167026	0.207334	0.197762	0.204368	0.157185	0.17862	0.221084	0.169453	0.172958	0.239822	0.206525	0.209625	0.162443	0.246428	0.177406	0.154489	0.166622	0.256808	0.257347	0.217848	0.172149	0.214209	0.170396	0.184416	0.176732	0.179024	0.196953	0.191561	0.238878	0.203963	0.196953
232	GLAB2989	WAB0025400	TOG 9014	Nigeria	Irrigated lowland	0.208951	0.140604	0.139121	0.161095	0.200593	0.163386	0.158398	0.183607	0.129145	0.159342	0.229712	0.161769	0.128606	0.175519	0.218657	0.123349	0.146266	0.177271	0.146131	0.165139	0.163252	0.187247	0.170127	0.18199	0.141548	0.149771	0.170396	0.132516	0.121327	0.118361	0.179428	0.178754	0.147884	0.173497	0.158533	0.14694	0.165813	0.165408	0.163926	0.233351	0.161499	0.160555	0.137369	0.153815
233	GLAB3305	WAB0033524	DIGBA YOUHO	Ivory Coast	Upland	0.213535	0.124697	0.142626	0.162578	0.205177	0.180911	0.177002	0.205446	0.136155	0.159073	0.245888	0.189539	0.136964	0.186708	0.233756	0.117417	0.161229	0.193314	0.172014	0.158264	0.182394	0.201537	0.161499	0.188461	0.142896	0.163117	0.160421	0.152467	0.149636	0.13966	0.165678	0.163926	0.132516	0.190213	0.152737	0.153141	0.197762	0.190213	0.181046	0.241305	0.182799	0.150984	0.117282	0.163117
234	GLAB2549	WAB0029257	KOIRAO RANEO	Mali	Irrigated lowland	0.24481	0.196684	0.1921	0.164734	0.118496	0.239957	0.230116	0.24508	0.201806	0.193853	0.274602	0.234699	0.210704	0.233082	0.250741	0.198032	0.211513	0.235643	0.212726	0.18172	0.224454	0.234025	0.239687	0.235508	0.16406	0.203963	0.242788	0.208682	0.209221	0.201402	0.24791	0.250876	0.204503	0.238744	0.17835	0.212052	0.235778	0.243327	0.220679	0.277838	0.231194	0.216635	0.192909	0.222162
235	GLAB3279	WAB0033457	SO 1A	Burkina Faso	Lowland	0.224454	0.129145	0.118361	0.167161	0.204772	0.208008	0.159747	0.226746	0.110946	0.159207	0.255595	0.209625	0.155433	0.203424	0.253303	0.139256	0.176732	0.203694	0.190887	0.145187	0.199245	0.212187	0.189404	0.192235	0.152063	0.183068	0.183203	0.149097	0.162173	0.164195	0.184956	0.189809	0.127123	0.210704	0.151119	0.17471	0.219197	0.206525	0.203289	0.256403	0.20248	0.160151	0.133729	0.181451
236	GLAB3351	WAB0010044	TOS 8600	Egypt	Irrigated lowland	0.186708	0.19965	0.196414	0.22041	0.248045	0.166217	0.203559	0.198975	0.185764	0.218927	0.197627	0.174306	0.179294	0.175923	0.219197	0.184416	0.191561	0.162308	0.170127	0.211378	0.17134	0.164869	0.223645	0.195336	0.20302	0.159612	0.232677	0.162308	0.15705	0.170936	0.233891	0.238204	0.205446	0.177002	0.202346	0.162982	0.182799	0.171744	0.190887	0.191426	0.184551	0.228903	0.191291	0.182799
237	GLAB3323	WAB0002119	TOG 7215	Mali	Irrigated lowland	0.227959	0.140065	0.115395	0.17498	0.208816	0.207873	0.17134	0.22405	0.148423	0.159747	0.253977	0.203829	0.157994	0.205446	0.251955	0.149232	0.189809	0.217444	0.20248	0.161095	0.197897	0.219466	0.187652	0.193179	0.160286	0.186438	0.193314	0.172284	0.177946	0.168105	0.198571	0.19601	0.126719	0.218388	0.163521	0.180372	0.218792	0.21704	0.215422	0.262874	0.206659	0.159073	0.134403	0.190617
238	GLAB3331	WAB0002109	TOG 7205	Ivory Coast	Irrigated lowland	0.220275	0.123483	0.106093	0.154085	0.187921	0.195336	0.164465	0.212187	0.146535	0.149501	0.249663	0.198841	0.151793	0.201537	0.250202	0.137773	0.173767	0.206255	0.188595	0.138717	0.190348	0.210164	0.182125	0.184551	0.142222	0.172418	0.182125	0.162982	0.167835	0.157724	0.193179	0.190213	0.128471	0.20612	0.148962	0.172418	0.207873	0.206794	0.200998	0.252629	0.198167	0.167026	0.129685	0.182529
239	GLAB3276	WAB0033454	CC 149A	Burkina Faso	Lowland	0.23052	0.125371	0.132111	0.1677	0.212861	0.205985	0.175519	0.225937	0.15004	0.153411	0.263144	0.208008	0.160421	0.210839	0.256943	0.145187	0.180642	0.216231	0.197762	0.158533	0.206929	0.219331	0.189809	0.19574	0.156242	0.183473	0.187652	0.163521	0.175115	0.165004	0.190887	0.199515	0.135616	0.212321	0.165678	0.173227	0.212456	0.21313	0.203963	0.255864	0.205042	0.169857	0.136425	0.186978
240	GLAB2602	WAB0013345	YG 459	Guinea Conakry	Upland	0.243192	0.142087	0.140604	0.186438	0.220949	0.218118	0.161903	0.231464	0.160421	0.118226	0.273389	0.222702	0.168509	0.22041	0.262874	0.15732	0.191426	0.222836	0.208008	0.167835	0.213265	0.234025	0.191696	0.188595	0.174845	0.196953	0.196953	0.179159	0.189943	0.179294	0.199919	0.201132	0.148423	0.221758	0.170262	0.191696	0.227555	0.231734	0.219331	0.274872	0.218792	0.175115	0.141682	0.193853
241	GLAB2776	WAB0020962	TOG 12335	Nigeria	Lowland	0.186978	0.208682	0.212456	0.204368	0.247506	0.175519	0.219871	0.171205	0.213939	0.219871	0.190617	0.163521	0.186843	0.16096	0.198032	0.203559	0.187652	0.176597	0.175654	0.209356	0.174306	0.186843	0.237935	0.201941	0.195336	0.171475	0.24481	0.186169	0.180372	0.168644	0.253707	0.254516	0.223645	0.17107	0.202885	0.189674	0.165139	0.186034	0.176597	0.180507	0.178754	0.232947	0.204098	0.17835
242	GLAB2618	WAB0029241	KOMONTOMO	Mali	Irrigated lowland	0.234699	0.180911	0.184147	0.160825	0.151658	0.225667	0.219062	0.232408	0.190348	0.182529	0.264627	0.225128	0.199784	0.222297	0.251955	0.183203	0.208816	0.221758	0.2165	0.172823	0.215692	0.227824	0.224589	0.226746	0.139795	0.199245	0.232677	0.191696	0.201941	0.191291	0.241305	0.240766	0.194257	0.23106	0.169183	0.193583	0.234565	0.233351	0.218657	0.261122	0.224454	0.194662	0.187921	0.205716
243	GLAB2623	WAB0032963	GAYABA	Mali	Irrigated lowland	0.255325	0.195336	0.188191	0.174036	0.189674	0.230116	0.224724	0.240901	0.183742	0.198436	0.27986	0.237396	0.196819	0.234295	0.263413	0.189809	0.212052	0.228633	0.230386	0.182799	0.209895	0.243327	0.228903	0.239957	0.166891	0.209895	0.23753	0.197223	0.210434	0.200054	0.242788	0.240631	0.200863	0.232947	0.179428	0.203963	0.233082	0.244001	0.235239	0.272041	0.230655	0.20639	0.192909	0.213804
244	GLAB2633	WAB0009310	TOG 7458	Burkina Faso	Irrigated lowland	0.232677	0.12564	0.144379	0.182529	0.212995	0.216635	0.184686	0.232947	0.160151	0.16069	0.249933	0.218118	0.168239	0.212321	0.252629	0.152467	0.18536	0.22378	0.193448	0.16069	0.211108	0.217174	0.197897	0.210434	0.169048	0.189539	0.19574	0.170666	0.181451	0.173092	0.195875	0.203694	0.114451	0.222432	0.185899	0.179563	0.232677	0.217579	0.204233	0.253168	0.211108	0.177541	0.12955	0.190752
245	GLAB2489	WAB0006737	MARO GOUDO	Burkina Faso	Lowland	0.193583	0.169318	0.166891	0.181855	0.211243	0.191291	0.161903	0.191022	0.149501	0.187247	0.207873	0.184012	0.142626	0.17808	0.20976	0.145457	0.153276	0.200324	0.153815	0.175654	0.181855	0.153006	0.194931	0.193853	0.162578	0.145861	0.197627	0.124427	0.131167	0.141682	0.197088	0.204637	0.172958	0.192909	0.165543	0.129011	0.173632	0.171475	0.170666	0.199515	0.170666	0.190348	0.161769	0.173632
246	GLAB2577	WAB0020914	TOG 12224	Nigeria	Lowland	0.187652	0.208412	0.212321	0.215287	0.243866	0.153545	0.221353	0.171879	0.20976	0.227285	0.193853	0.149366	0.180911	0.162308	0.193044	0.192909	0.19237	0.166757	0.186169	0.214613	0.1677	0.20248	0.224993	0.187786	0.19601	0.168509	0.229307	0.192774	0.172823	0.15732	0.236317	0.246158	0.219601	0.162847	0.207738	0.195605	0.13265	0.157994	0.18172	0.197897	0.166352	0.222027	0.19911	0.166352
247	GLAB2490	WAB0006738	OROU KPEHINIE	Benin	Upland	0.189269	0.180776	0.189	0.189539	0.232812	0.188056	0.191291	0.176867	0.187112	0.197358	0.20612	0.172553	0.164195	0.17107	0.202615	0.169722	0.179563	0.189809	0.163117	0.191426	0.178889	0.166891	0.217309	0.194527	0.173901	0.152602	0.219601	0.150445	0.154893	0.172014	0.222027	0.22742	0.187382	0.177002	0.186169	0.155972	0.182394	0.183742	0.182394	0.213669	0.179833	0.210434	0.181046	0.175249
248	GLAB2513	WAB0020589	TOG 7695	Nigeria	Irrigated lowland	0.196549	0.167296	0.172418	0.184147	0.210839	0.174845	0.175249	0.197897	0.172823	0.179698	0.222297	0.182664	0.151928	0.186708	0.213535	0.159612	0.148423	0.190348	0.133055	0.17498	0.186978	0.177946	0.19938	0.196819	0.167026	0.146535	0.203694	0.1402	0.140469	0.142356	0.202346	0.213939	0.173632	0.189404	0.170801	0.141952	0.180911	0.184281	0.145727	0.229307	0.162712	0.181585	0.160825	0.176193
249	GLAB2516	WAB0020843	TOG 12114	Nigeria	Lowland	0.17835	0.16406	0.165543	0.184956	0.229172	0.157185	0.174036	0.182394	0.155028	0.180776	0.198032	0.151119	0.142761	0.157185	0.194527	0.148962	0.158668	0.165948	0.13966	0.187112	0.16433	0.181855	0.193718	0.173092	0.163117	0.143839	0.19264	0.141278	0.128606	0.144244	0.19911	0.205851	0.172014	0.173092	0.176732	0.148423	0.160825	0.163252	0.169857	0.208547	0.162847	0.185225	0.154624	0.153545
250	GLAB2539	WAB0023339	TBA 57	Ivory Coast	Lowland	0.225398	0.149232	0.158938	0.177137	0.219871	0.197088	0.187786	0.220679	0.1433	0.168105	0.253977	0.201267	0.138312	0.200324	0.244405	0.11863	0.169588	0.20949	0.184281	0.177676	0.196953	0.208412	0.142356	0.205581	0.15732	0.177137	0.142491	0.153141	0.16069	0.161903	0.159477	0.139525	0.158264	0.208277	0.172553	0.160555	0.207873	0.196684	0.198436	0.244271	0.19574	0.168374	0.13629	0.167835
251	GLAB2548	WAB0029265	KOKORONA	Mali	Irrigated lowland	0.263144	0.203289	0.204368	0.172958	0.116204	0.260717	0.249798	0.25856	0.217309	0.213669	0.299137	0.256808	0.227285	0.246428	0.275276	0.209221	0.229846	0.249393	0.229981	0.189135	0.245484	0.246967	0.254246	0.246293	0.180507	0.224724	0.259099	0.218253	0.223106	0.221758	0.26557	0.258291	0.215692	0.257617	0.180911	0.221488	0.255864	0.260717	0.23443	0.297654	0.246158	0.234565	0.204907	0.238744
252	GLAB2785	WAB0029408	TOG 7443	Nigeria	Irrigated lowland	0.237665	0.177946	0.177137	0.124292	0.184281	0.215018	0.198841	0.218792	0.177271	0.176732	0.266649	0.210569	0.184012	0.208951	0.261661	0.17107	0.198841	0.215018	0.213939	0.137638	0.204233	0.232138	0.214074	0.212861	0.122944	0.196549	0.218657	0.190348	0.190752	0.181855	0.225128	0.222971	0.185899	0.225532	0.144648	0.195066	0.214748	0.224319	0.220545	0.263548	0.214343	0.201806	0.173362	0.192774
253	GLAB2790	WAB0020807	TOG 12023	Nigeria	Lowland	0.180911	0.213939	0.22378	0.228903	0.255729	0.16406	0.243057	0.184956	0.21313	0.229307	0.198436	0.152332	0.179294	0.174845	0.201132	0.204368	0.190617	0.177406	0.191426	0.225667	0.175384	0.19574	0.235508	0.209221	0.207334	0.170127	0.245754	0.193314	0.187112	0.175384	0.248585	0.254786	0.219062	0.165948	0.218253	0.206929	0.158938	0.157455	0.166622	0.201537	0.156916	0.228768	0.205985	0.17471
254	GLAB2764	WAB0037035	LG 3	Mali	Upland	0.248045	0.180372	0.18172	0.131302	0.164734	0.231599	0.212995	0.234834	0.184956	0.177946	0.27285	0.219871	0.190617	0.220545	0.263413	0.177271	0.208682	0.229981	0.221219	0.113373	0.210164	0.237665	0.220005	0.224184	0.143165	0.198571	0.22405	0.194527	0.201402	0.193448	0.228768	0.230925	0.192505	0.228498	0.158533	0.208008	0.225667	0.238204	0.224858	0.2622	0.223376	0.198167	0.177406	0.204098
255	GLAB2812	WAB0009207	TOG 7130	Senegal	Irrigated lowland	0.223241	0.137234	0.152737	0.172553	0.216096	0.194257	0.183473	0.213939	0.142491	0.165004	0.254651	0.192505	0.132785	0.201537	0.238744	0.1189	0.163926	0.208816	0.182529	0.172688	0.188461	0.203694	0.160016	0.202076	0.158668	0.17134	0.160825	0.147614	0.154354	0.15368	0.160421	0.169588	0.146131	0.201132	0.167296	0.155163	0.20275	0.191696	0.194392	0.243866	0.184281	0.15705	0.124292	0.170262
256	GLAB2828	WAB0002156	TOG 7257	Chad	Irrigated lowland	0.196549	0.1646	0.165948	0.182529	0.214478	0.174036	0.159342	0.195336	0.162308	0.18172	0.218118	0.188865	0.151389	0.180642	0.216231	0.150445	0.163656	0.188865	0.139391	0.179024	0.182799	0.173901	0.20302	0.202076	0.166082	0.153815	0.19938	0.121731	0.130763	0.138043	0.206929	0.208547	0.174306	0.183607	0.171744	0.139256	0.185764	0.17862	0.167431	0.236856	0.174441	0.188461	0.158398	0.175519
257	GLAB2835	WAB0037090	TH1-C	Niger	Upland	0.18172	0.193853	0.205581	0.208547	0.23807	0.180642	0.216635	0.187112	0.182529	0.205042	0.201672	0.168239	0.161903	0.168913	0.191291	0.177676	0.168105	0.177406	0.154354	0.207468	0.147479	0.186034	0.209625	0.193583	0.191561	0.162443	0.214209	0.17161	0.172688	0.160421	0.221353	0.227555	0.195875	0.168913	0.196144	0.165813	0.151658	0.17471	0.180102	0.18873	0.1677	0.212052	0.184956	0.158264
258	GLAB2810	WAB0021848	TOG 5439	Nigeria	Lowland	0.158938	0.189	0.189674	0.198706	0.231464	0.114721	0.212052	0.173632	0.187112	0.196414	0.182259	0.163386	0.176193	0.155702	0.195336	0.17107	0.178754	0.123753	0.156242	0.198301	0.148558	0.176732	0.213265	0.183742	0.177002	0.152063	0.219466	0.162712	0.142087	0.151658	0.224858	0.222971	0.191022	0.126584	0.183203	0.160151	0.166082	0.154354	0.159207	0.179294	0.175923	0.201806	0.172958	0.166082
259	GLAB2836	WAB0029029	UB 18	Cameroon	Lowland	0.20275	0.182394	0.193718	0.213265	0.238474	0.21313	0.189135	0.209895	0.187652	0.201941	0.232812	0.200189	0.170936	0.198571	0.217848	0.169857	0.184821	0.217983	0.177676	0.203694	0.210434	0.177676	0.221219	0.218523	0.188056	0.17134	0.220814	0.160555	0.16406	0.168779	0.224993	0.224993	0.188461	0.212726	0.202885	0.169183	0.208816	0.199784	0.196819	0.229712	0.19601	0.206794	0.17808	0.203289
260	GLAB2505	WAB0020085	TOG 5695	Nigeria	Lowland	0.177002	0.159477	0.17161	0.181855	0.22041	0.127797	0.184821	0.16406	0.161769	0.177676	0.207738	0.142087	0.139256	0.150984	0.196684	0.1433	0.153006	0.154759	0.147749	0.180911	0.156511	0.166217	0.186304	0.17862	0.155702	0.140604	0.187786	0.154219	0.127123	0.12618	0.194527	0.198301	0.167161	0.150175	0.17134	0.151119	0.145457	0.149501	0.153006	0.196414	0.154219	0.180776	0.151928	0.149636
261	GLAB2800	WAB0020678	TOG 9274	Nigeria	Irrigated lowland	0.180102	0.191022	0.200324	0.207199	0.23807	0.172149	0.202885	0.178754	0.194931	0.21313	0.190483	0.171475	0.169588	0.156781	0.200593	0.176732	0.184012	0.175654	0.156107	0.208682	0.174036	0.164869	0.224319	0.186843	0.188461	0.159073	0.225937	0.156511	0.148827	0.167296	0.229577	0.239552	0.200998	0.173632	0.196144	0.155702	0.168105	0.16433	0.160421	0.189943	0.177541	0.210299	0.189135	0.171475
262	GLAB2816	WAB0032477	UI 1112	Senegal	Irrigated lowland	0.248719	0.165408	0.173362	0.199515	0.239687	0.218657	0.207468	0.245349	0.16069	0.187517	0.278107	0.220545	0.138177	0.221353	0.26894	0.132246	0.170262	0.228633	0.20248	0.189	0.212726	0.232542	0.124697	0.225263	0.179428	0.197762	0.124023	0.173227	0.182259	0.179159	0.121327	0.132381	0.173092	0.225263	0.184281	0.182933	0.231734	0.2165	0.218253	0.27595	0.211647	0.171879	0.151523	0.186169
263	GLAB167	WAB0008640	TOG 5602	Ghana	Rainfed lowland	0.220949	0.13265	0.139121	0.175789	0.209221	0.203694	0.183877	0.216366	0.139795	0.155568	0.253168	0.197627	0.121596	0.192909	0.243327	0.11917	0.162982	0.202346	0.187382	0.163386	0.187112	0.208142	0.145996	0.203289	0.155568	0.17808	0.151119	0.153545	0.162847	0.161364	0.145861	0.158264	0.134672	0.207873	0.163656	0.162578	0.214478	0.203289	0.199515	0.246293	0.187786	0.153411	0.112294	0.168239
264	GLAB2778	WAB0001255	TOG 5552	Nigeria	Lowland	0.177406	0.178889	0.184281	0.186573	0.225263	0.160151	0.1921	0.181046	0.176463	0.192774	0.200054	0.162712	0.147749	0.164734	0.189674	0.162443	0.152871	0.180237	0.160016	0.188461	0.17471	0.177137	0.202076	0.182799	0.162038	0.153141	0.205581	0.158938	0.151658	0.144648	0.214748	0.217444	0.180102	0.176867	0.183068	0.163521	0.135886	0.155837	0.167565	0.20248	0.138043	0.19601	0.167565	0.149366
265	GLAB695	WAB0032848	TOG 6228	Mali	Irrigated lowland	0.24117	0.170262	0.171475	0.14694	0.156242	0.218118	0.210569	0.221758	0.180507	0.176328	0.266379	0.214748	0.188191	0.2134	0.253842	0.173901	0.200593	0.226611	0.208816	0.158938	0.212187	0.228363	0.214478	0.21677	0.152332	0.198706	0.219197	0.188326	0.189135	0.179563	0.229037	0.230116	0.186573	0.23106	0.165274	0.194931	0.214209	0.227555	0.214613	0.260987	0.216635	0.192505	0.172958	0.204503
266	GLAB2754	WAB0001652	TOG 6460	Mali	Irrigated lowland	0.233216	0.146401	0.147479	0.154489	0.163656	0.213939	0.191022	0.219601	0.157185	0.166082	0.25519	0.205177	0.17107	0.206659	0.248989	0.160421	0.186169	0.212591	0.19601	0.118765	0.196414	0.218388	0.198841	0.200189	0.155028	0.181451	0.201267	0.179294	0.182933	0.169453	0.210569	0.207738	0.140604	0.214343	0.16096	0.182529	0.215018	0.219736	0.204907	0.263009	0.205851	0.177406	0.149097	0.191696
267	GLAB2756	WAB0029207	TOMO YANGO A	Mali	Irrigated lowland	0.242518	0.173362	0.169722	0.150714	0.156916	0.217444	0.211782	0.230386	0.181585	0.166217	0.266514	0.218388	0.187247	0.219331	0.260043	0.170666	0.190617	0.219601	0.193314	0.160555	0.208951	0.229712	0.213535	0.223915	0.150984	0.184281	0.217848	0.179698	0.18873	0.181585	0.224858	0.227285	0.182664	0.221353	0.165678	0.186034	0.231734	0.228229	0.207603	0.265435	0.213939	0.188865	0.168779	0.200863
268	GLAB689	WAB0020801	TOG 12007	Nigeria	Lowland	0.1921	0.162038	0.166217	0.172014	0.206659	0.174845	0.169992	0.18509	0.158398	0.171744	0.203154	0.175923	0.138043	0.172553	0.20248	0.142087	0.155298	0.190887	0.152332	0.179428	0.179698	0.166352	0.185495	0.195066	0.15732	0.150175	0.187112	0.137773	0.123888	0.132246	0.189809	0.197088	0.161364	0.172688	0.172688	0.136964	0.168509	0.175249	0.160555	0.212726	0.169992	0.177406	0.144244	0.168239
269	GLAB696	WAB0001628	TOG 6427	Liberia	Rainfed lowland	0.20949	0.1646	0.165139	0.191696	0.226341	0.198032	0.176867	0.217444	0.153276	0.180911	0.237126	0.203154	0.13656	0.197627	0.233082	0.131437	0.159881	0.211647	0.168374	0.183068	0.198706	0.192505	0.152197	0.210839	0.167431	0.169992	0.148423	0.134403	0.145996	0.161903	0.14667	0.162443	0.166891	0.200998	0.176732	0.142896	0.206929	0.191561	0.187786	0.238474	0.189674	0.18563	0.146266	0.173901
270	GLAB309	WAB0029152	EG 69	Liberia	Rainfed lowland	0.237396	0.14357	0.133864	0.174171	0.205042	0.216096	0.173362	0.233216	0.133055	0.174306	0.257886	0.206525	0.151389	0.212591	0.257077	0.149501	0.177811	0.215961	0.198301	0.147479	0.198032	0.227555	0.184416	0.19547	0.15732	0.188595	0.188326	0.161634	0.171475	0.172553	0.186843	0.200324	0.134538	0.225263	0.161769	0.17808	0.222432	0.216635	0.204503	0.259639	0.198301	0.170262	0.146401	0.187382
271	GLAB2787	WAB0020834	TOG 12095	Nigeria	Lowland	0.169453	0.185899	0.201806	0.199245	0.240631	0.149501	0.208277	0.159342	0.196144	0.200458	0.180507	0.144648	0.170531	0.151389	0.186843	0.184416	0.159881	0.163926	0.157994	0.193044	0.156107	0.18563	0.221488	0.190213	0.182664	0.146131	0.223645	0.175384	0.163791	0.147479	0.233621	0.236047	0.201537	0.159342	0.186034	0.180237	0.154489	0.163117	0.165408	0.176193	0.143705	0.21313	0.183203	0.163926
272	GLAB702	WAB0002049	TOG 7136	Senegal	Irrigated lowland	0.212456	0.128202	0.134807	0.163791	0.210839	0.181451	0.175654	0.20248	0.122135	0.153276	0.24481	0.186708	0.11216	0.186304	0.228094	0.0986789	0.132246	0.191426	0.168644	0.156916	0.184821	0.198032	0.127662	0.184551	0.145727	0.160421	0.12618	0.13319	0.145457	0.142896	0.121461	0.131707	0.136425	0.191561	0.153815	0.146401	0.194931	0.179698	0.181316	0.232677	0.177946	0.146131	0.112834	0.15368
273	GLAB2940	WAB0002073	TOG 7160	Senegal	Swamp	0.208547	0.12955	0.142222	0.166757	0.207199	0.186708	0.166487	0.207334	0.129685	0.155972	0.229712	0.181451	0.120113	0.186708	0.225263	0.118091	0.140739	0.185495	0.167026	0.161634	0.179563	0.193044	0.161364	0.18563	0.145592	0.158264	0.157994	0.128876	0.138717	0.145187	0.153545	0.163386	0.140469	0.188326	0.154489	0.142356	0.195066	0.184956	0.17835	0.229307	0.170666	0.144379	0.121731	0.164195
274	GLAB203	WAB0001491	TOG 6285	Liberia	Rainfed lowland	0.25209	0.198706	0.205985	0.234295	0.264492	0.229172	0.233486	0.250607	0.195066	0.219466	0.277703	0.229037	0.146805	0.230386	0.262065	0.163656	0.158533	0.238878	0.200998	0.217444	0.228633	0.244271	0.147614	0.245619	0.209221	0.197627	0.149501	0.19237	0.205716	0.194392	0.148288	0.152063	0.203694	0.232677	0.214883	0.204637	0.23443	0.230655	0.20248	0.270828	0.202076	0.204907	0.182933	0.208277
275	GLAB625	WAB0020491	TOG 5541	Nigeria	Lowland	0.191426	0.193448	0.19965	0.210839	0.237261	0.175249	0.214209	0.18509	0.191291	0.208412	0.201806	0.165004	0.147209	0.168374	0.191157	0.173227	0.126719	0.177002	0.143839	0.20275	0.173362	0.194257	0.210569	0.203289	0.191965	0.145322	0.219331	0.166891	0.174171	0.15705	0.222567	0.228768	0.200324	0.17107	0.19601	0.172958	0.165274	0.175249	0.134133	0.196279	0.134807	0.214209	0.183607	0.172418
276	GLAB2944	WAB0002083	TOG 7171	Senegal	Swamp	0.181585	0.181585	0.184956	0.202211	0.231868	0.186843	0.205716	0.196279	0.187382	0.204233	0.173767	0.180507	0.17134	0.177676	0.197493	0.173632	0.186304	0.190483	0.180911	0.198841	0.19237	0.182394	0.212995	0.200593	0.186034	0.17161	0.214478	0.173092	0.170801	0.173092	0.220814	0.223241	0.191426	0.179833	0.198167	0.173901	0.188191	0.191291	0.185764	0.183338	0.189269	0.194527	0.169318	0.184551
277	GLAB641	WAB0029328	TOG 5555	Nigeria	Lowland	0.193988	0.195336	0.196144	0.205042	0.251685	0.156646	0.220275	0.173227	0.207468	0.20976	0.208547	0.165139	0.181181	0.157859	0.207334	0.189269	0.192235	0.169318	0.188595	0.206255	0.177002	0.208951	0.220005	0.196144	0.191022	0.179159	0.228768	0.18563	0.170936	0.167431	0.238744	0.244945	0.20248	0.171475	0.198032	0.194122	0.150445	0.162443	0.182664	0.201537	0.160555	0.218657	0.189809	0.170262
278	GLAB735	WAB0001482	TOG 6275	Liberia	Rainfed lowland	0.184821	0.165408	0.17134	0.189809	0.232812	0.168644	0.19574	0.180237	0.169722	0.187382	0.207064	0.160016	0.146266	0.158668	0.198167	0.134807	0.165274	0.176597	0.173767	0.183338	0.162847	0.187517	0.183203	0.183203	0.171744	0.162443	0.181585	0.160421	0.16069	0.154893	0.187921	0.193853	0.175384	0.161499	0.179698	0.163117	0.159612	0.167161	0.173767	0.202076	0.165543	0.188326	0.158398	0.149771
279	GLAB3573	WAB0024822	TOS 12168	Nigeria	Lowland	0.173767	0.208142	0.210973	0.211378	0.246697	0.165274	0.229172	0.162308	0.207064	0.217848	0.190887	0.157994	0.182933	0.138582	0.180237	0.198706	0.194392	0.133324	0.187247	0.214748	0.148558	0.175519	0.228768	0.197627	0.200458	0.165004	0.234565	0.190887	0.176867	0.166622	0.248315	0.251011	0.208277	0.155433	0.202076	0.182259	0.157455	0.180237	0.168239	0.184686	0.186169	0.226611	0.20248	0.173362
280	GLAB2382	WAB0010026	TOG 8547	Gambia	Irrigated lowland	0.175519	0.181585	0.196953	0.201537	0.233351	0.155568	0.203829	0.191696	0.188191	0.19547	0.189539	0.168913	0.17161	0.167835	0.200054	0.168644	0.184551	0.161634	0.154624	0.200458	0.168509	0.161229	0.212726	0.188461	0.186304	0.140739	0.216635	0.157724	0.147749	0.145457	0.221353	0.225532	0.191965	0.158803	0.19237	0.149501	0.177676	0.164734	0.175654	0.189539	0.17862	0.204098	0.176193	0.174306
281	GLAB2903	WAB0029652	TOG 12298	Nigeria	Lowland	0.166082	0.183877	0.187112	0.190078	0.229307	0.159881	0.207334	0.16069	0.17862	0.19237	0.188056	0.157724	0.17471	0.157994	0.173767	0.171879	0.181585	0.153141	0.172149	0.195336	0.139795	0.180776	0.20639	0.186034	0.173227	0.150984	0.211917	0.165004	0.164465	0.153276	0.221084	0.224589	0.184821	0.158938	0.178485	0.169722	0.15368	0.172014	0.15732	0.189943	0.183203	0.197493	0.179833	0.159477
282	GLAB2376	WAB0021663	TOG 12396	Guinea Conakry	Upland	0.160286	0.229981	0.244405	0.251415	0.274198	0.175789	0.255864	0.177002	0.232138	0.24791	0.15705	0.173632	0.212861	0.191561	0.148558	0.222567	0.213939	0.200998	0.200863	0.245754	0.185899	0.187517	0.266918	0.230116	0.229037	0.183473	0.274198	0.208412	0.209356	0.200458	0.283904	0.285791	0.242923	0.184551	0.242518	0.20639	0.190213	0.195605	0.191561	0.151928	0.204503	0.259234	0.228229	0.193314
283	GLAB2918	WAB0014504	TOG 16065	Burkina Faso	Lowland	0.231464	0.172149	0.167296	0.13993	0.197223	0.210973	0.20275	0.203424	0.173767	0.180776	0.266649	0.199784	0.177002	0.199245	0.244136	0.168374	0.193718	0.212052	0.204907	0.157455	0.196684	0.235373	0.208547	0.204907	0.14667	0.19264	0.215018	0.179428	0.187652	0.180102	0.226611	0.222027	0.177946	0.20639	0.145592	0.187247	0.201672	0.22378	0.207468	0.263683	0.207603	0.198167	0.173227	0.186304
284	GLAB2908	WAB0025601	TOG 14160	Nigeria	Lowland	0.1646	0.199515	0.205446	0.220545	0.253303	0.149097	0.222432	0.169048	0.205177	0.216905	0.171744	0.132516	0.180237	0.142087	0.17808	0.190078	0.187517	0.16096	0.176463	0.218118	0.148827	0.176867	0.228768	0.177002	0.191831	0.158264	0.232542	0.184012	0.159881	0.166082	0.239552	0.241709	0.20639	0.158938	0.208142	0.184821	0.121461	0.13292	0.155163	0.169453	0.148288	0.219466	0.196279	0.151523
285	GLAB3018	WAB0010511	TOG 9408	Ivory Coast	Irrigated lowland	0.196414	0.15058	0.154759	0.176597	0.210839	0.182664	0.169183	0.205581	0.150714	0.166217	0.222567	0.188326	0.13292	0.1921	0.220679	0.121461	0.153545	0.191831	0.15759	0.170127	0.18873	0.174306	0.163252	0.195201	0.154489	0.151793	0.16096	0.135212	0.140739	0.140334	0.170666	0.169048	0.151658	0.19237	0.16069	0.142896	0.195066	0.180776	0.177002	0.232138	0.176463	0.165543	0.139391	0.162443
286	GLAB2885	WAB0029651	TOG 12102	Nigeria	Lowland	0.183742	0.153545	0.155972	0.168105	0.212456	0.143435	0.170936	0.174036	0.148153	0.169048	0.209086	0.153545	0.134807	0.162578	0.195201	0.13629	0.143705	0.159747	0.136155	0.166082	0.159342	0.179024	0.179698	0.17134	0.145592	0.145053	0.18172	0.142896	0.135886	0.11553	0.188595	0.193448	0.158533	0.163117	0.158129	0.145592	0.130224	0.143435	0.145187	0.207738	0.133864	0.172284	0.145187	0.138312
287	GLAB2887	WAB0025502	TOG 12120	Nigeria	Lowland	0.160825	0.195066	0.206929	0.215692	0.245754	0.169588	0.214343	0.168779	0.200998	0.20639	0.174845	0.156781	0.181585	0.147075	0.175789	0.191157	0.181585	0.165408	0.173767	0.204907	0.163521	0.181316	0.224993	0.197358	0.194662	0.161229	0.233486	0.161499	0.167026	0.160421	0.235643	0.244136	0.20248	0.147479	0.207873	0.17471	0.159747	0.174306	0.149232	0.168509	0.172958	0.219871	0.186978	0.162578
288	GLAB2958	WAB0025261	TOG 7319	Nigeria	Lowland	0.187112	0.205985	0.218118	0.215826	0.24845	0.182664	0.229172	0.187786	0.205311	0.217714	0.186438	0.169992	0.154893	0.171205	0.194257	0.190752	0.143165	0.166217	0.158668	0.213939	0.16406	0.186304	0.229037	0.189674	0.197897	0.144109	0.241305	0.167565	0.181046	0.173632	0.241844	0.242923	0.218253	0.184416	0.197358	0.177946	0.169588	0.182394	0.15058	0.171475	0.152197	0.229981	0.199515	0.163117
289	GLAB1821	WAB0007918	TOG 5508	Nigeria	Lowland	0.274872	0.196414	0.205581	0.232003	0.267727	0.249798	0.237396	0.272715	0.190483	0.21704	0.303316	0.246967	0.153411	0.24791	0.296306	0.150714	0.188326	0.256403	0.232138	0.219871	0.244001	0.258965	0.100566	0.256943	0.208547	0.227824	0.106093	0.201132	0.2134	0.208277	0.100566	0.112429	0.201941	0.25209	0.215557	0.212456	0.257617	0.244136	0.247506	0.299946	0.236452	0.194257	0.17862	0.209221
290	GLAB2889	WAB0024942	TOG 12128	Nigeria	Lowland	0.181316	0.196549	0.200054	0.210164	0.246023	0.169722	0.214478	0.166757	0.19601	0.211243	0.178215	0.145996	0.16406	0.162712	0.187112	0.186169	0.172014	0.186708	0.163252	0.211243	0.175115	0.18873	0.220275	0.187247	0.186438	0.170666	0.225937	0.172553	0.172284	0.15395	0.232003	0.236721	0.203963	0.166082	0.201132	0.182259	0.131167	0.146805	0.164465	0.191561	0.133864	0.216366	0.194662	0.147479
291	GLAB2974	WAB0025277	TOG 8533	Nigeria	Hydromorphic	0.190483	0.17107	0.163791	0.187517	0.222432	0.15705	0.179833	0.183473	0.162847	0.182394	0.199245	0.173632	0.159477	0.159342	0.217714	0.160151	0.173497	0.1677	0.162712	0.178754	0.166891	0.166891	0.202211	0.183473	0.169588	0.152602	0.210299	0.13993	0.137773	0.138582	0.213939	0.220949	0.180102	0.174036	0.173497	0.153276	0.176732	0.167565	0.165274	0.204503	0.177406	0.193853	0.160555	0.17107
292	GLAB2915	WAB0030033	TOG 16021	Burkina Faso	Lowland	0.219601	0.112834	0.107981	0.166217	0.208008	0.204637	0.156107	0.215287	0.130763	0.151389	0.253572	0.205446	0.15732	0.209221	0.242518	0.142761	0.181181	0.203963	0.194122	0.146535	0.194257	0.212995	0.182125	0.187517	0.155702	0.179563	0.184956	0.151928	0.165274	0.162982	0.193448	0.19601	0.127123	0.20976	0.159342	0.174036	0.21704	0.218118	0.204907	0.252494	0.20612	0.17134	0.124562	0.186169
293	GLAB2937	WAB0002055	TOG 7143	Senegal	Upland	0.214343	0.138851	0.15058	0.16797	0.214478	0.186438	0.174171	0.208547	0.145996	0.164465	0.24481	0.191291	0.131707	0.185764	0.232812	0.11216	0.158668	0.193583	0.172014	0.161499	0.187382	0.19574	0.148153	0.194527	0.150175	0.162308	0.143974	0.148827	0.149501	0.144918	0.156511	0.149636	0.150445	0.193988	0.155433	0.155298	0.195875	0.186438	0.189809	0.242923	0.184147	0.153141	0.132111	0.163117
294	GLAB3002	WAB0024969	TOG 9160	Nigeria	Upland	0.199784	0.163386	0.1677	0.172823	0.214748	0.160016	0.188326	0.167565	0.164869	0.176463	0.209895	0.155433	0.146805	0.155702	0.209625	0.148288	0.156646	0.167161	0.163926	0.175923	0.161499	0.167431	0.187652	0.191022	0.160016	0.142222	0.198436	0.143165	0.142222	0.123079	0.20302	0.20949	0.172958	0.164734	0.171205	0.15705	0.154893	0.167431	0.160825	0.213669	0.16406	0.185899	0.155298	0.155972
295	GLAB2892	WAB0021732	TOG 12141	Nigeria	Lowland	0.172553	0.20612	0.213669	0.212861	0.24818	0.170127	0.220949	0.16406	0.207603	0.222567	0.188865	0.161634	0.187652	0.165139	0.183607	0.19601	0.198301	0.181316	0.180911	0.215287	0.170801	0.180372	0.232138	0.19938	0.19601	0.167835	0.237396	0.179428	0.181046	0.169453	0.247102	0.252898	0.216096	0.176058	0.201941	0.194122	0.157994	0.184147	0.190752	0.179428	0.181181	0.230386	0.19938	0.174171
296	GLAB2999	WAB0021479	TOG 9117	Nigeria	Upland	0.176463	0.176463	0.183742	0.187247	0.221353	0.160286	0.205985	0.174306	0.183338	0.189135	0.193853	0.161364	0.167296	0.170396	0.197627	0.166622	0.180102	0.163791	0.152197	0.188461	0.152737	0.153276	0.210569	0.186304	0.174171	0.137099	0.215287	0.15732	0.147209	0.152602	0.222027	0.230925	0.186304	0.163386	0.179428	0.148692	0.173362	0.170801	0.175654	0.204098	0.179024	0.203289	0.170531	0.170127
297	GLAB2888	WAB0020846	TOG 12122	Nigeria	Lowland	0.14667	0.229037	0.235778	0.254786	0.261122	0.183203	0.251146	0.183607	0.225532	0.242518	0.166487	0.184012	0.197358	0.180507	0.149771	0.213804	0.198167	0.173632	0.192505	0.243192	0.186034	0.179698	0.250067	0.231329	0.22715	0.17471	0.261122	0.191426	0.192505	0.200324	0.267323	0.270693	0.239148	0.17107	0.244405	0.19574	0.196549	0.187921	0.189539	0.142626	0.187517	0.251011	0.221219	0.201402
298	GLAB2883	WAB0025131	TOG 12089	Nigeria	Lowland	0.171205	0.162038	0.173362	0.177946	0.226072	0.141278	0.190078	0.177946	0.158264	0.169992	0.213939	0.159881	0.154354	0.154489	0.198436	0.148153	0.164465	0.158264	0.16069	0.179698	0.161229	0.193853	0.18873	0.180237	0.156781	0.148558	0.191157	0.153276	0.141548	0.128336	0.198975	0.206794	0.172688	0.155568	0.158803	0.15759	0.165543	0.162038	0.160151	0.205042	0.165408	0.180372	0.155298	0.151523
299	GLAB2882	WAB0021634	TOG 12084	Nigeria	Lowland	0.203694	0.165543	0.16096	0.182259	0.216905	0.151389	0.180237	0.190213	0.146401	0.177002	0.210299	0.169318	0.142896	0.177676	0.214074	0.139795	0.151389	0.167296	0.162443	0.181585	0.157994	0.189809	0.183877	0.182259	0.157185	0.154219	0.187382	0.131572	0.13292	0.113912	0.189809	0.192505	0.168913	0.164869	0.168509	0.153411	0.158533	0.161095	0.163521	0.207064	0.155298	0.183068	0.153141	0.159612
300	GLAB2870	WAB0021689	TOG 12014	Nigeria	Lowland	0.185225	0.16406	0.168374	0.177137	0.217714	0.149906	0.183203	0.184012	0.149501	0.173632	0.21003	0.16096	0.13993	0.1646	0.220949	0.137503	0.148018	0.157724	0.156242	0.17835	0.167431	0.196819	0.177811	0.17835	0.156242	0.158129	0.180776	0.134133	0.132381	0.127662	0.181181	0.191022	0.16433	0.163252	0.164734	0.14667	0.160421	0.148423	0.153815	0.200593	0.15004	0.177137	0.154219	0.151119
301	GLAB2897	WAB0025322	TOG 12214	Nigeria	Lowland	0.157185	0.187112	0.191696	0.200863	0.241575	0.124023	0.211782	0.177137	0.190348	0.197627	0.180911	0.159477	0.170396	0.150849	0.186708	0.174575	0.177271	0.127393	0.163926	0.198841	0.158264	0.170666	0.214478	0.190213	0.183607	0.150984	0.220275	0.167565	0.160825	0.148692	0.228903	0.228094	0.194257	0.131572	0.190887	0.165274	0.16406	0.160421	0.166082	0.172553	0.168239	0.212456	0.178215	0.165274
302	GLAB2746	WAB0007930	TOG 6754	Liberia	Rainfed lowland	0.224319	0.12564	0.123888	0.166217	0.208951	0.20639	0.170396	0.22014	0.154354	0.159342	0.249259	0.200998	0.158264	0.202885	0.248045	0.149232	0.181316	0.203559	0.196414	0.146401	0.193988	0.214478	0.187247	0.190617	0.16069	0.183742	0.189404	0.169722	0.176058	0.166352	0.19237	0.204503	0.136155	0.210164	0.164734	0.173092	0.217848	0.214209	0.208816	0.254786	0.19911	0.169857	0.142491	0.188191
303	GLAB2860	WAB0034442	TY 73	Niger	Floating	0.186708	0.182259	0.184012	0.164869	0.211378	0.184551	0.212456	0.180911	0.179563	0.18199	0.226341	0.177676	0.170396	0.178754	0.204368	0.173901	0.18509	0.17471	0.166891	0.175384	0.174306	0.197897	0.216366	0.203963	0.148558	0.161364	0.221893	0.1677	0.177946	0.180642	0.228363	0.229172	0.189404	0.176463	0.163926	0.173362	0.189674	0.194392	0.197088	0.233216	0.184147	0.206659	0.173362	0.17471
304	GLAB2922	WAB0038975	TOG 5489	Nigeria	Lowland	0.162982	0.24454	0.250337	0.268132	0.269345	0.193718	0.260987	0.197358	0.246562	0.262604	0.163386	0.208951	0.231194	0.184686	0.166217	0.240226	0.228903	0.202076	0.197223	0.259908	0.207199	0.195201	0.274737	0.235239	0.246023	0.19574	0.287139	0.218118	0.211513	0.221623	0.295363	0.298328	0.258291	0.184821	0.255325	0.213265	0.189404	0.211782	0.200863	0.160555	0.211917	0.27258	0.239418	0.219331
305	GLAB2368	WAB0032674	UL 42	Cameroon	Lowland	0.25209	0.165543	0.166082	0.197223	0.235778	0.229442	0.211108	0.247776	0.165274	0.187517	0.283769	0.232273	0.155028	0.233082	0.272041	0.148423	0.184956	0.232003	0.212052	0.159073	0.220814	0.242249	0.141952	0.227824	0.184551	0.204907	0.144783	0.186978	0.197358	0.191696	0.144109	0.151523	0.161634	0.236587	0.187652	0.201537	0.241035	0.231868	0.226341	0.28323	0.222971	0.179428	0.156242	0.19965
306	GLAB2356	WAB0029105	TOG 13942	Guinea Conakry	Irrigated lowland	0.244271	0.169453	0.172958	0.193314	0.237665	0.214613	0.201672	0.242114	0.171475	0.180102	0.262739	0.224993	0.17134	0.226476	0.263683	0.161903	0.191965	0.218927	0.208008	0.188056	0.214748	0.232542	0.187786	0.2165	0.181855	0.193583	0.183742	0.185495	0.187517	0.183607	0.172553	0.178485	0.163791	0.222297	0.19237	0.194257	0.234834	0.225398	0.220005	0.25856	0.217579	0.162173	0.151389	0.195201
307	GLAB2386	WAB0020974	TOG 12372	Guinea Bissau	Lowland	0.225128	0.126314	0.118765	0.161229	0.205851	0.197897	0.156376	0.210164	0.106363	0.149232	0.251955	0.203289	0.143839	0.196684	0.247236	0.124157	0.170666	0.207064	0.186843	0.158938	0.19547	0.207468	0.170666	0.193718	0.144513	0.178485	0.177137	0.148018	0.161364	0.153545	0.181451	0.183607	0.137503	0.203559	0.152467	0.165139	0.211513	0.204503	0.19965	0.255055	0.196684	0.160151	0.114182	0.175654
308	GLAB945	WAB0021839	TOG 5803	Liberia	Rainfed lowland	0.18563	0.169588	0.175249	0.195201	0.227285	0.179428	0.191426	0.210973	0.172014	0.181181	0.199245	0.177271	0.15058	0.18536	0.196684	0.150175	0.169992	0.190887	0.183742	0.189404	0.187382	0.205985	0.188191	0.208142	0.175923	0.174306	0.1921	0.168105	0.17134	0.149232	0.197223	0.196953	0.172418	0.176597	0.173092	0.17107	0.195336	0.189269	0.172149	0.216366	0.181585	0.170666	0.160016	0.170531
309	GLAB2345	WAB0020592	TOG 7993	Nigeria	Irrigated lowland	0.191291	0.166487	0.180507	0.197493	0.217579	0.187921	0.168374	0.198571	0.164465	0.189269	0.211782	0.198032	0.148018	0.191831	0.214883	0.149097	0.158938	0.200728	0.152737	0.190483	0.187921	0.159207	0.197088	0.206255	0.173901	0.160555	0.198841	0.126584	0.131437	0.149366	0.198032	0.209086	0.175789	0.191157	0.182394	0.110677	0.186438	0.177137	0.169588	0.208412	0.178485	0.194392	0.158398	0.18172
310	GLAB2362	WAB0021562	TOG 10434	Ivory Coast	Irrigated lowland	0.191965	0.178215	0.186708	0.196549	0.218523	0.196953	0.182125	0.206929	0.17107	0.197223	0.20949	0.202076	0.157859	0.196279	0.215152	0.157994	0.166622	0.204503	0.152602	0.191022	0.186978	0.157185	0.205716	0.208277	0.178485	0.163117	0.208682	0.12564	0.1433	0.160825	0.206525	0.217579	0.187112	0.193718	0.183338	0.126314	0.194796	0.181855	0.180911	0.212591	0.183203	0.205042	0.174171	0.180102
311	GLAB2324	WAB0032837	TOG 6208	Guinea Conakry	Irrigated lowland	0.191291	0.158668	0.160555	0.176328	0.213669	0.176732	0.176058	0.183068	0.147479	0.172418	0.203963	0.185899	0.133998	0.177676	0.203963	0.127258	0.144513	0.176597	0.161364	0.179024	0.182259	0.191965	0.167026	0.191696	0.153545	0.160421	0.172149	0.12564	0.149366	0.142761	0.17134	0.178485	0.161229	0.181316	0.167835	0.14667	0.194392	0.175249	0.165948	0.191157	0.167026	0.175115	0.1433	0.148288
312	GLAB2890	WAB0020854	TOG 12136	Nigeria	Lowland	0.191291	0.233082	0.248315	0.243731	0.273389	0.195336	0.261391	0.203289	0.243866	0.249259	0.191291	0.189135	0.217848	0.186438	0.198436	0.237126	0.218118	0.165139	0.205716	0.246967	0.183742	0.199515	0.267997	0.201537	0.23079	0.198975	0.279455	0.206525	0.210973	0.202615	0.286196	0.285117	0.246697	0.189943	0.234699	0.212591	0.194122	0.210973	0.183877	0.173632	0.212321	0.2622	0.238474	0.172958
313	GLAB2960	WAB0025287	TOG 7352	Nigeria	Lowland	0.167565	0.217983	0.223645	0.225802	0.264222	0.162173	0.235643	0.164465	0.222162	0.235104	0.179159	0.153276	0.191157	0.159477	0.189539	0.203559	0.194662	0.169048	0.177946	0.225128	0.173092	0.193314	0.23807	0.200324	0.208277	0.176058	0.241575	0.18873	0.179428	0.168779	0.24791	0.256808	0.222567	0.149906	0.225398	0.19601	0.124697	0.154489	0.167161	0.177946	0.15058	0.231329	0.213669	0.168509
314	GLAB3167	WAB0029411	TOG 12271	Nigeria	Lowland	0.200324	0.191157	0.198301	0.207738	0.232677	0.182394	0.217444	0.199245	0.190483	0.207199	0.208412	0.183203	0.132516	0.17862	0.198436	0.17471	0.0955783	0.194392	0.131841	0.200054	0.187112	0.208277	0.21313	0.22351	0.189539	0.137773	0.221758	0.159342	0.171205	0.154489	0.222836	0.228229	0.19938	0.187517	0.189539	0.172823	0.18199	0.188595	0.114317	0.205042	0.128067	0.215422	0.184686	0.179833
315	GLAB3141	WAB0020946	TOG 12294	Nigeria	Lowland	0.179698	0.203963	0.212995	0.213669	0.251685	0.133459	0.233621	0.165408	0.208951	0.215018	0.193718	0.159073	0.184551	0.16096	0.188461	0.1921	0.198032	0.112429	0.181855	0.21704	0.152063	0.178889	0.227689	0.18563	0.198706	0.161499	0.236587	0.19574	0.176597	0.157994	0.246832	0.243462	0.214343	0.149906	0.208412	0.190887	0.152737	0.157994	0.185225	0.188191	0.179294	0.234295	0.19911	0.177811
316	GLAB3473	WAB0032289	UG 21	Cameroon	Lowland	0.181855	0.165004	0.16433	0.184956	0.215692	0.182933	0.160421	0.200324	0.158398	0.176058	0.209356	0.189404	0.142222	0.188056	0.211647	0.142356	0.154085	0.19547	0.147614	0.179159	0.18509	0.157185	0.193314	0.198841	0.162712	0.148018	0.19264	0.117687	0.125775	0.140739	0.192235	0.203289	0.165004	0.19264	0.173767	0.108385	0.183742	0.179294	0.161499	0.214074	0.171744	0.181451	0.155028	0.17498
317	GLAB3036	WAB0032773	CG 35	Senegal	Irrigated lowland	0.201672	0.15368	0.164869	0.179159	0.22014	0.177137	0.18509	0.196819	0.15395	0.17498	0.226476	0.180911	0.134538	0.18509	0.218927	0.13656	0.12928	0.190483	0.143435	0.175384	0.180911	0.195336	0.168913	0.19965	0.15732	0.154354	0.17134	0.144109	0.156781	0.1433	0.183068	0.174441	0.165543	0.18563	0.165543	0.155433	0.189269	0.190617	0.154354	0.217444	0.158668	0.17835	0.146131	0.159881
318	GLAB895	WAB0032791	TOG 7408	Liberia	Irrigated lowland	0.177002	0.212995	0.225128	0.224319	0.240361	0.201672	0.225398	0.206525	0.214343	0.228229	0.187517	0.204772	0.183607	0.190752	0.182664	0.204772	0.194662	0.183742	0.179563	0.224724	0.207603	0.171744	0.244271	0.232677	0.207468	0.191157	0.254516	0.180911	0.188326	0.178889	0.25883	0.262065	0.22405	0.188191	0.214074	0.180776	0.19547	0.201672	0.177811	0.193583	0.193448	0.237935	0.206255	0.200728
319	GLAB2899	WAB0029660	TOG 12263	Nigeria	Lowland	0.197627	0.159207	0.174171	0.190617	0.232408	0.164869	0.191291	0.197088	0.170262	0.177271	0.215961	0.1646	0.156916	0.170396	0.221084	0.158398	0.177406	0.181046	0.181451	0.188865	0.172149	0.198571	0.191561	0.188056	0.168779	0.16797	0.19237	0.17134	0.158803	0.145861	0.194931	0.205177	0.166217	0.176867	0.180102	0.176463	0.172014	0.165004	0.184551	0.21677	0.16406	0.176732	0.155837	0.163252
320	GLAB3079	WAB0038464	TG08-040	Togo	Upland	0.19237	0.127662	0.13629	0.158938	0.197088	0.168239	0.15705	0.191696	0.126584	0.149097	0.218523	0.170262	0.0953087	0.169588	0.215018	0.0993529	0.140334	0.179159	0.148153	0.148288	0.171205	0.173362	0.138043	0.177946	0.133055	0.142222	0.137369	0.123618	0.129011	0.129011	0.131167	0.147479	0.139121	0.172418	0.146805	0.129819	0.178889	0.165948	0.166622	0.216096	0.164465	0.147749	0.122675	0.144783
321	GLAB1416	WAB0032772	TOG 6817	Nigeria	Irrigated lowland	0.150849	0.228363	0.233621	0.24818	0.259504	0.185225	0.245349	0.169722	0.227015	0.240496	0.148558	0.175789	0.204503	0.171879	0.122809	0.21704	0.198706	0.173362	0.175654	0.241844	0.173362	0.166217	0.254786	0.214074	0.225667	0.174171	0.261391	0.191965	0.195605	0.192774	0.267862	0.272176	0.23807	0.164734	0.240631	0.194392	0.179698	0.189943	0.17808	0.146535	0.193583	0.246562	0.223376	0.190348
322	GLAB3439	WAB0002145	TOG 7243	Mali	Irrigated lowland	0.235778	0.131302	0.123483	0.170531	0.202615	0.209086	0.180642	0.228363	0.149366	0.161769	0.267053	0.208142	0.154759	0.211647	0.261661	0.142222	0.182529	0.217848	0.199245	0.146535	0.199919	0.217848	0.180372	0.194527	0.160286	0.185495	0.182799	0.168644	0.179428	0.169183	0.186169	0.19574	0.113912	0.2165	0.163521	0.18199	0.217444	0.218927	0.203559	0.270558	0.205851	0.17161	0.132381	0.188191
323	GLAB3400	WAB0009291	TOG 7423	Nigeria	Irrigated lowland	0.153276	0.234834	0.244405	0.254516	0.268401	0.194392	0.25155	0.19601	0.231599	0.251281	0.132246	0.183877	0.209221	0.181585	0.176193	0.222027	0.205985	0.181585	0.193988	0.249528	0.187112	0.17107	0.257212	0.225667	0.232003	0.186843	0.26584	0.200054	0.201672	0.200324	0.271232	0.271232	0.246023	0.177406	0.25155	0.198841	0.194931	0.189135	0.190483	0.12928	0.193179	0.255325	0.222432	0.194662
324	GLAB3402	WAB0002124	TOG 7220	Mali	Irrigated lowland	0.232273	0.130763	0.130763	0.1646	0.194796	0.206794	0.17835	0.22378	0.147209	0.15705	0.261661	0.213804	0.165678	0.211378	0.250607	0.140874	0.183068	0.209356	0.192235	0.145996	0.200863	0.217579	0.184956	0.196953	0.161499	0.183607	0.192774	0.16797	0.177271	0.167835	0.200324	0.201941	0.122675	0.219466	0.169183	0.175519	0.22014	0.215826	0.20302	0.261122	0.20612	0.168779	0.129415	0.18536
325	GLAB1421	WAB0029329	TOG 5315	Nigeria	Lowland	0.175654	0.195605	0.179428	0.197358	0.224724	0.151254	0.194392	0.174575	0.176732	0.202615	0.187247	0.172553	0.177002	0.158264	0.191426	0.183877	0.180372	0.167431	0.162443	0.201537	0.165543	0.179159	0.216096	0.19938	0.174845	0.162173	0.228633	0.159073	0.162443	0.162443	0.237665	0.239013	0.200458	0.147479	0.193718	0.176732	0.163521	0.17862	0.171879	0.189809	0.179024	0.214343	0.182664	0.174441
326	GLAB3102	WAB0009712	TOG 8006	Burkina Faso	Irrigated lowland	0.210973	0.154624	0.160421	0.17835	0.205985	0.179294	0.178215	0.208277	0.149771	0.167296	0.221623	0.183473	0.119844	0.192774	0.219062	0.148827	0.11553	0.193583	0.143839	0.163252	0.179698	0.1921	0.180911	0.200458	0.159207	0.138312	0.190617	0.144648	0.163252	0.144513	0.189674	0.196549	0.157455	0.19264	0.160555	0.161229	0.195605	0.192909	0.151658	0.215018	0.145322	0.171879	0.141682	0.175115
327	GLAB1710	WABTMP13	IRGC 1050	Others	Irrigated lowland	0.226341	0.113373	0.129685	0.173901	0.212187	0.204637	0.173227	0.218927	0.15759	0.15058	0.248854	0.200728	0.152063	0.204368	0.251146	0.140334	0.179833	0.204772	0.194392	0.161364	0.195336	0.218118	0.183742	0.182125	0.160286	0.180507	0.185899	0.161634	0.170936	0.163521	0.194392	0.200728	0.124697	0.213535	0.162443	0.173227	0.219062	0.212187	0.201132	0.253572	0.198975	0.1677	0.127258	0.187517
328	GLAB3410	WAB0025374	TOG 6799	Nigeria	Irrigated lowland	0.168105	0.181855	0.19237	0.203963	0.242923	0.145187	0.19601	0.146266	0.188191	0.194122	0.173227	0.132111	0.16433	0.127393	0.181046	0.170801	0.176732	0.161229	0.160151	0.198706	0.153141	0.163386	0.211378	0.173362	0.179159	0.153006	0.210839	0.162847	0.146535	0.150984	0.217983	0.224724	0.191157	0.144648	0.189674	0.166352	0.143974	0.150175	0.163521	0.171744	0.159073	0.20275	0.172958	0.148423
329	GLAB3161	WAB0021623	TOG 12185	Nigeria	Lowland	0.168779	0.175654	0.170262	0.183742	0.217309	0.141817	0.196279	0.158938	0.167026	0.188461	0.181855	0.138851	0.157455	0.136964	0.175654	0.160016	0.168374	0.156242	0.149232	0.184416	0.131976	0.169992	0.203829	0.17835	0.162038	0.142896	0.20612	0.155837	0.150175	0.147344	0.21313	0.217444	0.184147	0.152332	0.169183	0.165139	0.144109	0.147749	0.165004	0.18172	0.159477	0.195605	0.168913	0.149906
330	GLAB2909	WAB0021404	TOG 15105	Guinea Conakry	Lowland	0.227824	0.113642	0.14303	0.182125	0.222162	0.209625	0.150175	0.227555	0.149906	0.136155	0.252764	0.204503	0.147614	0.21003	0.249124	0.141413	0.180102	0.213804	0.189674	0.165274	0.205177	0.217309	0.183742	0.183203	0.159073	0.186304	0.180642	0.16797	0.172149	0.158668	0.18199	0.19237	0.137234	0.210164	0.176732	0.175923	0.224858	0.207873	0.206659	0.255729	0.200728	0.166082	0.134672	0.184281
331	GLAB3447	WAB0025270	TOG 12037	Nigeria	Hydromorphic	0.218792	0.160421	0.155298	0.182125	0.227555	0.172418	0.175789	0.20302	0.156916	0.175115	0.224858	0.192505	0.150714	0.1921	0.227824	0.136425	0.168239	0.183068	0.171475	0.185899	0.189269	0.205985	0.184147	0.193718	0.168509	0.177676	0.185495	0.14303	0.136695	0.144379	0.191426	0.193448	0.160421	0.186169	0.169722	0.149501	0.188191	0.174036	0.18509	0.231194	0.177811	0.180911	0.144513	0.174441
332	GLAB3132	WAB0021809	TOG 12178	Nigeria	Lowland	0.169857	0.176463	0.182664	0.193448	0.234025	0.135346	0.199515	0.160421	0.177271	0.191561	0.1921	0.1402	0.15705	0.128336	0.192235	0.161095	0.16406	0.145727	0.157994	0.190078	0.159881	0.176597	0.196684	0.169992	0.16797	0.148153	0.198032	0.159073	0.143839	0.138447	0.208816	0.211782	0.183877	0.134807	0.179698	0.16069	0.123349	0.142087	0.160016	0.200324	0.144379	0.198706	0.167296	0.146266
333	GLAB3454	WAB0036888	TOG 8053 (KAUSHI A4)	Nigeria	Irrigated lowland	0.185764	0.166352	0.169722	0.173092	0.212187	0.163252	0.180911	0.184821	0.173497	0.176193	0.19574	0.175519	0.155433	0.172149	0.206255	0.152332	0.166082	0.169588	0.155702	0.175384	0.166082	0.183742	0.191965	0.186034	0.161229	0.15004	0.197627	0.151523	0.142491	0.128471	0.210164	0.20976	0.175384	0.180372	0.162578	0.146401	0.174575	0.169453	0.16069	0.203559	0.164734	0.186169	0.151254	0.170936
334	GLAB3375	WAB0027171	TOS 7277	Senegal	Lowland	0.186034	0.163117	0.171205	0.180372	0.210704	0.184012	0.16069	0.202076	0.163386	0.17808	0.207334	0.187786	0.145996	0.185899	0.215422	0.146535	0.166217	0.198841	0.145592	0.183607	0.187652	0.157185	0.193448	0.203829	0.160286	0.149771	0.191965	0.126045	0.132381	0.140874	0.195066	0.205851	0.17107	0.190483	0.169588	0.108655	0.187247	0.180507	0.172553	0.22351	0.177541	0.173092	0.160151	0.174575
335	GLAB1415	WAB0025398	TOG 5470	Nigeria	Lowland	0.1433	0.222702	0.237261	0.242114	0.254516	0.174036	0.252898	0.17808	0.230655	0.245484	0.159477	0.177002	0.206929	0.177406	0.142222	0.222162	0.211917	0.187786	0.191561	0.244271	0.177946	0.179428	0.259369	0.229712	0.229577	0.176193	0.267997	0.20275	0.201132	0.197762	0.276759	0.280534	0.239552	0.17134	0.23443	0.19601	0.193853	0.19264	0.181855	0.156511	0.195875	0.255325	0.218523	0.19911
336	GLAB3184	WAB0029426	TOG 12238	Nigeria	Lowland	0.191561	0.163117	0.160555	0.163791	0.207468	0.167835	0.171879	0.170666	0.158803	0.172823	0.212052	0.156781	0.148692	0.171744	0.207334	0.149097	0.15395	0.181046	0.151793	0.169588	0.169183	0.181046	0.185899	0.174441	0.14694	0.150849	0.189404	0.138177	0.133459	0.130359	0.194931	0.205177	0.168374	0.168374	0.161903	0.1433	0.151523	0.173227	0.15395	0.211243	0.164734	0.185225	0.155298	0.1646
337	GLAB3397	WAB0009703	TOG 7980	Mali	Irrigated lowland	0.257482	0.191157	0.184686	0.117013	0.17808	0.238744	0.2165	0.233756	0.192235	0.189	0.277164	0.226476	0.197358	0.228094	0.265975	0.187652	0.208008	0.229981	0.219197	0.169453	0.216231	0.247371	0.227015	0.222432	0.141952	0.203829	0.230251	0.204098	0.202885	0.193583	0.24117	0.24144	0.197627	0.235104	0.151523	0.209086	0.232273	0.240901	0.228363	0.272176	0.227555	0.210164	0.182394	0.206794
338	GLAB1697	WAB0029371	KIBAWA (LONG WINGS)	Tanzania	Lowland	0.15732	0.235643	0.239687	0.243327	0.264896	0.185899	0.248854	0.193179	0.225398	0.25155	0.155568	0.179968	0.201806	0.175789	0.151658	0.222162	0.202885	0.195201	0.187652	0.246832	0.188326	0.187382	0.257347	0.234969	0.233216	0.183607	0.262874	0.19547	0.201132	0.204233	0.269884	0.275007	0.240901	0.17835	0.236452	0.195605	0.1921	0.197627	0.188595	0.159612	0.194931	0.251955	0.229712	0.207064
339	GLAB1156	WAB0025889	TOG 8044	Nigeria	Irrigated lowland	0.168509	0.190887	0.189	0.190213	0.222836	0.172149	0.20302	0.186304	0.187517	0.197088	0.197358	0.184416	0.167026	0.161095	0.189809	0.183607	0.172014	0.169992	0.168779	0.198301	0.169992	0.19264	0.199515	0.19911	0.178485	0.165813	0.224184	0.160016	0.17161	0.151254	0.228903	0.234025	0.190617	0.163117	0.191696	0.175654	0.170396	0.185764	0.148692	0.183607	0.181181	0.204503	0.180372	0.165678
340	GLAB1133	WAB0029294	LG 7	Mali	Irrigated lowland	0.240766	0.177137	0.175249	0.151389	0.164195	0.227015	0.218118	0.226611	0.18536	0.173497	0.268806	0.215152	0.188191	0.217444	0.255055	0.171744	0.198706	0.217309	0.214343	0.169857	0.205581	0.233621	0.213535	0.221219	0.159612	0.19547	0.217848	0.186304	0.190617	0.187517	0.226476	0.224589	0.19264	0.222027	0.164195	0.19601	0.231868	0.232542	0.216635	0.27258	0.219736	0.198571	0.173497	0.201267
341	GLAB3470	WAB0021383	TOG 7994	Nigeria	Irrigated lowland	0.204503	0.148153	0.152063	0.174575	0.217848	0.189809	0.166352	0.208277	0.144513	0.167161	0.227555	0.190483	0.134672	0.190483	0.227824	0.113912	0.155163	0.196414	0.169722	0.17498	0.186843	0.183068	0.168509	0.195066	0.149501	0.159612	0.162173	0.127393	0.137234	0.144783	0.165139	0.174306	0.155028	0.193988	0.161229	0.137099	0.200324	0.188595	0.175249	0.226072	0.183068	0.162173	0.133594	0.155433
342	GLAB3484	WAB0036834	DS4-B1	Niger	Upland	0.191965	0.191426	0.198032	0.200593	0.247236	0.127797	0.215018	0.168509	0.196549	0.208277	0.19601	0.148153	0.177946	0.147209	0.208008	0.176058	0.186034	0.148423	0.176732	0.201537	0.15732	0.190348	0.214613	0.174306	0.184551	0.162578	0.217309	0.185495	0.154624	0.13966	0.226207	0.227015	0.196549	0.150175	0.189943	0.176328	0.153141	0.151389	0.175249	0.197493	0.171879	0.208951	0.183607	0.165004
343	GLAB2856	WAB0034197	VALLS 9901	Others	Lowland	0.250472	0.186573	0.175384	0.132516	0.173227	0.231734	0.217983	0.23079	0.191426	0.189943	0.277568	0.226611	0.196549	0.225398	0.273119	0.180237	0.212591	0.229981	0.223106	0.171879	0.217848	0.239822	0.216905	0.226207	0.15368	0.203694	0.227285	0.196953	0.207334	0.191561	0.232947	0.239148	0.186169	0.231464	0.164465	0.19965	0.233216	0.244001	0.227015	0.273928	0.228498	0.203154	0.182799	0.202076
344	GLAB2443	WAB0029647	TOG 6826	Nigeria	Upland	0.163926	0.228498	0.229307	0.246158	0.251011	0.19547	0.246023	0.18536	0.222162	0.242518	0.169048	0.187921	0.200998	0.178754	0.167296	0.213804	0.20248	0.168779	0.197493	0.2378	0.181585	0.179698	0.244001	0.22041	0.227689	0.17471	0.260582	0.195605	0.196279	0.200998	0.264357	0.266109	0.238609	0.178485	0.235643	0.196549	0.189809	0.195066	0.189539	0.150175	0.198167	0.252629	0.215692	0.205716
345	GLAB2385	WAB0020976	TOG 12378	Guinea Bissau	Lowland	0.237396	0.194662	0.18873	0.195605	0.166352	0.231194	0.202615	0.241709	0.190752	0.201672	0.266784	0.230116	0.194662	0.222971	0.254246	0.186708	0.197223	0.239418	0.188191	0.203963	0.217983	0.220814	0.232273	0.241575	0.181181	0.189943	0.230655	0.174845	0.186708	0.193448	0.23106	0.235239	0.191291	0.23807	0.200189	0.183338	0.240496	0.232677	0.203829	0.269075	0.218927	0.208142	0.19547	0.218253
346	WR183	WABTMP3	TOG 8537	Gambia	Floating	0.179833	0.166891	0.174575	0.185764	0.215557	0.162847	0.182664	0.190617	0.172958	0.181585	0.193179	0.177676	0.156242	0.166757	0.214209	0.157185	0.165004	0.16406	0.149636	0.180237	0.178215	0.161769	0.201537	0.193448	0.169453	0.148558	0.209221	0.149232	0.140604	0.137369	0.215287	0.224589	0.176193	0.172014	0.172284	0.139121	0.178215	0.170531	0.161769	0.201402	0.169183	0.191561	0.157455	0.173632
347	GLAB2313	WAB0008053	TOS 263	Burundi	Lowland	0.180102	0.166082	0.165408	0.174441	0.219331	0.147479	0.181046	0.195066	0.154489	0.17498	0.207199	0.167835	0.151658	0.157859	0.213669	0.144379	0.166352	0.168239	0.143435	0.170801	0.169318	0.179698	0.190752	0.168644	0.158129	0.150175	0.192235	0.153141	0.134942	0.13966	0.192774	0.200189	0.167835	0.162847	0.164465	0.148827	0.139391	0.156107	0.165678	0.211647	0.168913	0.185764	0.158938	0.154624
348	GLAB3425	WAB0029833	TOG 12153	Nigeria	Lowland	0.23443	0.137099	0.149636	0.184686	0.223645	0.200189	0.128741	0.228768	0.152737	0.1433	0.260852	0.212187	0.152737	0.204907	0.249259	0.141682	0.176732	0.217174	0.187921	0.173901	0.209221	0.222836	0.181585	0.160421	0.166082	0.18563	0.183877	0.160151	0.168374	0.162578	0.185495	0.190617	0.137908	0.211647	0.17107	0.172958	0.219871	0.211108	0.205716	0.259369	0.203289	0.173901	0.133324	0.179968
349	GLAB3010	WAB0024972	TOG 9242	Nigeria	Lowland	0.19237	0.17498	0.186169	0.194796	0.219331	0.195336	0.182394	0.20248	0.17862	0.192235	0.210839	0.204637	0.15732	0.198841	0.217848	0.160016	0.175519	0.197358	0.147884	0.189404	0.194122	0.157724	0.208142	0.210839	0.175115	0.15368	0.20976	0.145053	0.137369	0.154624	0.212187	0.221488	0.180507	0.202615	0.175249	0.128336	0.197493	0.185495	0.17835	0.22405	0.184956	0.202885	0.170936	0.18536
350	GLAB697	WAB0001749	TOG 6557	Liberia	Rainfed lowland	0.224319	0.172958	0.177406	0.194931	0.235104	0.200054	0.189404	0.222971	0.166082	0.186843	0.251011	0.208142	0.145996	0.205311	0.245888	0.137369	0.168105	0.212591	0.176328	0.188056	0.206794	0.208412	0.15705	0.219062	0.176193	0.174306	0.137369	0.152737	0.162982	0.159207	0.149232	0.162847	0.179968	0.206929	0.182259	0.166757	0.211917	0.201941	0.196684	0.2622	0.199245	0.185495	0.15759	0.187247
Min	0.0806147
Max	0.315584
Average	0.189209
										Frequency (%)	No. of pairs
									< 0.050	0	0
									0.051-0.100	0.00111339	68
									0.101-0.200	0.64745	39543
									0.201-0.316	0.351437	21464
									Total	1	61075
									Expected	61075
									Difference	0
[truncated: 306 more columns]
